# Supplementary material for: Bta-miR-206 and a Novel lncRNA-lncA2B1 Promote Myogenesis of Skeletal Muscle Satellite Cells via Common Binding Protein HNRNPA2B1
Source: Cells. 2023 Mar 27;12(7):1028. doi: 10.3390/cells12071028 (PMC10093610; doi:10.3390/cells12071028)
Supplement: Supplementary file 1 [file cells-12-01028-s001.zip]

Archive with 5 entries (5 files):
- cells-2132393-supplementary/cells-2132393 Supplementary for XML.pdf
- cells-2132393-supplementary/S1 Data.xlsx
- cells-2132393-supplementary/S1 sequence.pdf
- cells-2132393-supplementary/S2 Data.xlsx
- cells-2132393-supplementary/S3 Data.xlsx
