# Supplementary material for: Bta-miR-206 and a Novel lncRNA-lncA2B1 Promote Myogenesis of Skeletal Muscle Satellite Cells via Common Binding Protein HNRNPA2B1
Source: Cells. 2023 Mar 27;12(7):1028. doi: 10.3390/cells12071028 (PMC10093610; doi:10.3390/cells12071028)
Supplement: Supplementary file 1 [file cells-12-01028-s001.zip › cells-2132393-supplementary/S1 Data.xlsx]

## Sheet: lncRNA_differential_expression
test_id	class_code	nearest_ref_id	gene_id	gene	locus	sample_1	sample_2	status	bta_GM_1_FPKM	bta_GM_2_FPKM	bta_GM_3_FPKM	bta_DM_1_FPKM	bta_DM_2_FPKM	bta_DM_3_FPKM	DM_fpkm	GM_fpkm	log2(fold_change)	regulation	p_value	q_value	significant
TCONS_00000468	"u"	-	XLOC_000369	-	chr1:42655322-42662338	DM	GM	OK	1.42202	1.49827	2.0393	0.548801	0.537078	0.612727	0.536958	1.51124	-1.49285	down	5e-05	0.000488784	yes
TCONS_00000475	"x"	ENSBTAT00000018161	XLOC_000375	ENSBTAG00000013664	chr1:43730027-44124487	DM	GM	OK	1.67568	1.71358	1.28354	0.518197	0.576577	0.558548	0.511313	1.4261	-1.47979	down	5e-05	0.000488784	yes
TCONS_00001303	"u"	-	XLOC_000955	-	chr1:93699306-93704193	DM	GM	OK	0.0557566	0.0250391	0.0484232	0.831552	0.26834	0.768456	0.63342	0.0427965	3.8876	up	5e-05	0.000488784	yes
TCONS_00003772	"u"	-	XLOC_002614	-	chr1:88576784-88587810	DM	GM	OK	1.72833	1.68	2.66289	1.03982	0.913496	1.06319	0.930255	1.76507	-0.924028	down	5e-05	0.000488784	no
TCONS_00004346	"u"	-	XLOC_003120	-	chr1:112570313-112587083	DM	GM	OK	0.165134	0.139433	0.235764	0.477697	0.470127	0.522265	0.484745	0.171743	1.49698	up	5e-05	0.000488784	yes
TCONS_00007104	"u"	-	XLOC_005004	-	chr10:73477675-73491408	DM	GM	OK	0.241585	0.302772	0.369734	0.703101	0.741381	0.793601	0.717172	0.287791	1.3173	up	5e-05	0.000488784	yes
TCONS_00007718	"u"	-	XLOC_005410	-	chr10:104124516-104126365	DM	GM	OK	110.607	109.896	75.9889	191.663	189.039	198.14	184.694	93.6067	0.980452	up	5e-05	0.000488784	no
TCONS_00007746	"o"	ENSBTAT00000060287	XLOC_005425	ENSBTAG00000043295	chr10:1762808-1764352	DM	GM	OK	106.56	101.368	59.2726	215.702	197.501	205.998	195.784	86.6232	1.17644	up	5e-05	0.000488784	yes
TCONS_00011069	"u"	-	XLOC_007609	-	chr11:49857572-49864272	DM	GM	OK	2.24942	2.33554	2.20838	4.11407	3.77248	3.86833	3.76195	2.13444	0.817626	up	5e-05	0.000488784	no
TCONS_00019570	"o"	ENSBTAT00000059091	XLOC_013154	ENSBTAG00000042099	chr13:78102722-78110543	DM	GM	OK	139.955	133.752	87.0194	254.958	263.759	232.084	237.139	116.173	1.02946	up	5e-05	0.000488784	yes
TCONS_00020195	"u"	-	XLOC_013624	-	chr13:21453257-21470962	DM	GM	OK	0.0178017	0.0442964	0.0234672	1.45132	1.34388	1.36264	1.40771	0.0284926	5.62661	up	5e-05	0.000488784	yes
TCONS_00022209	"u"	-	XLOC_014882	-	chr14:12492337-12500522	DM	GM	OK	0.179436	0.358494	0.307457	2.44407	2.85492	2.48886	2.72788	0.294394	3.21196	up	5e-05	0.000488784	yes
TCONS_00022407	"u"	-	XLOC_015021	-	chr14:25976061-26043701	DM	GM	OK	0.573437	0.479793	1.55019	0.238545	0.207664	0.171215	0.199105	0.799459	-2.0055	down	5e-05	0.000488784	yes
TCONS_00022766	"u"	-	XLOC_015273	-	chr14:50791568-50832001	DM	GM	OK	1.43766	1.53263	1.57917	0.95715	0.883744	0.973747	0.86077	1.32943	-0.627112	down	5e-05	0.000488784	no
TCONS_00024534	"u"	-	XLOC_016534	-	chr14:63694140-63727488	DM	GM	OK	0.0521185	0.0855325	0.0925531	0.947076	0.989153	0.94242	0.919564	0.0719196	3.67649	up	5e-05	0.000488784	yes
TCONS_00025962	"u"	-	XLOC_017537	-	chr15:50831470-50846165	DM	GM	OK	9.70259	9.54854	7.79886	24.9872	8.54212	24.0215	19.0062	8.67616	1.13134	up	5e-05	0.000488784	yes
TCONS_00027184	"u"	-	XLOC_018387	-	chr15:21096437-21121644	DM	GM	OK	0.0757251	0.0815025	0.150824	0.319937	0.356936	0.39705	0.359582	0.0983187	1.87078	up	5e-05	0.000488784	yes
TCONS_00028146	"u"	-	XLOC_019019	-	chr15:58703480-58708109	DM	GM	OK	0.236509	0.240636	0.168453	0.602196	0.678427	0.609906	0.666719	0.219537	1.60261	up	5e-05	0.000488784	yes
TCONS_00028201	"j"	ENSBTAT00000063508	XLOC_019057	ENSBTAG00000047268	chr15:63912457-63965294	DM	GM	OK	2.81881	3.01955	1.34473	0.491204	0.916627	0.53096	0.611883	2.3254	-1.92615	down	5e-05	0.000488784	yes
TCONS_00030535	"j"	ENSBTAT00000055302	XLOC_020554	ENSBTAG00000040409	chr16:5600154-5959906	DM	GM	OK	1.81224	1.54243	0.461172	21.918	23.7914	24.0839	23.7719	1.2901	4.2037	up	5e-05	0.000488784	yes
TCONS_00031614	"o"	ENSBTAT00000059966	XLOC_021247	ENSBTAG00000042974	chr16:56688700-56694748	DM	GM	OK	5.87145	5.36826	3.56083	12.1257	13.0714	10.9065	12.432	5.06431	1.29562	up	5e-05	0.000488784	yes
TCONS_00033911	"j"	ENSBTAT00000049569	XLOC_022795	ENSBTAG00000017167	chr17:2650332-2670941	DM	GM	OK	0.366047	0.231572	0.211237	0.777608	0.826699	0.83601	0.76894	0.251197	1.61405	up	5e-05	0.000488784	yes
TCONS_00034401	"u"	-	XLOC_023134	-	chr17:40742104-40753012	DM	GM	OK	1.44329	1.02442	2.00535	0.7412	0.733428	0.730424	0.700309	1.35089	-0.947849	down	5e-05	0.000488784	no
TCONS_00034424	"u"	-	XLOC_023150	-	chr17:40936425-41205755	DM	GM	OK	2.41718	2.04619	3.01196	0.975092	0.929859	0.903164	0.88584	2.29886	-1.3758	down	5e-05	0.000488784	yes
TCONS_00034714	"u"	-	XLOC_023358	-	chr17:51615436-51617288	DM	GM	OK	0.260949	0.338157	0.165634	1.38928	1.39425	1.66527	1.4616	0.250698	2.54352	up	5e-05	0.000488784	yes
TCONS_00036038	"u"	-	XLOC_024144	-	chr18:20931718-20934792	DM	GM	OK	0	0	0	0.494645	0.527606	0.379328	0.499437	0	inf	up	5e-05	0.000488784	yes
TCONS_00038775	"u"	-	XLOC_025665	-	chr18:32938206-32952881	DM	GM	OK	0.794974	0.794457	0.977812	2.43499	3.09269	2.81607	2.56711	0.763734	1.749	up	5e-05	0.000488784	yes
TCONS_00038776	"u"	-	XLOC_025665	-	chr18:32938206-32952881	DM	GM	OK	0.184797	0.157264	0.167877	1.06268	1.27732	0.916391	1.30313	0.256499	2.34496	up	5e-05	0.000488784	yes
TCONS_00043677	"o"	ENSBTAT00000060434	XLOC_028503	ENSBTAG00000043442	chr19:33778486-33815193	DM	GM	OK	8.85485	10.4394	6.50464	3.01936	3.70213	3.1752	3.11046	7.82979	-1.33184	down	5e-05	0.000488784	yes
TCONS_00046057	"u"	-	XLOC_029980	-	chr2:70149596-70164494	DM	GM	OK	0.100788	0.155265	0.21827	0.535561	0.520441	0.597728	0.539871	0.149598	1.85152	up	5e-05	0.000488784	yes
TCONS_00053719	"o"	ENSBTAT00000060409	XLOC_035171	ENSBTAG00000043417	chr21:67482502-67536779	DM	GM	OK	12.2276	12.1634	11.5847	18.8575	18.3105	19.7968	18.5035	11.2634	0.716163	up	5e-05	0.000488784	no
TCONS_00055522	"u"	-	XLOC_036265	-	chr22:9628372-9650518	DM	GM	OK	0.594345	0.490773	0.644047	2.51907	2.55778	2.65378	2.55789	0.556235	2.20118	up	5e-05	0.000488784	yes
TCONS_00058285	"u"	-	XLOC_038079	-	chr22:55808214-55822654	DM	GM	OK	2.62715	2.71357	2.3083	5.19128	4.84676	4.64513	4.96186	2.55128	0.959661	up	5e-05	0.000488784	no
TCONS_00059073	"o"	ENSBTAT00000050900	XLOC_038528	ENSBTAG00000036400	chr23:24300137-24316317	DM	GM	OK	0.18454	0.124676	0.0989443	31.2136	35.2194	35.0653	41.0051	0.17495	7.87271	up	5e-05	0.000488784	yes
TCONS_00059566	"u"	-	XLOC_038844	-	chr23:39323730-39338427	DM	GM	OK	0.7181	0.559092	1.98252	0.420146	0.395248	0.45516	0.416221	1.00547	-1.27244	down	5e-05	0.000488784	yes
TCONS_00059632	"u"	-	XLOC_038887	-	chr23:40337145-40375250	DM	GM	OK	0.907783	0.850137	1.49248	0.304732	0.285168	0.319227	0.298313	1.02542	-1.78132	down	5e-05	0.000488784	yes
TCONS_00059774	"u"	-	XLOC_038994	-	chr23:48173743-48187992	DM	GM	OK	0.150848	0.0701364	0.0543027	1.74952	1.94217	1.33835	1.61189	0.0892044	4.17549	up	5e-05	0.000488784	yes
TCONS_00060919	"u"	-	XLOC_039741	-	chr23:35823939-35832515	DM	GM	OK	0.789377	0.603454	0.562471	1.82909	2.06314	1.78559	1.80147	0.614495	1.5517	up	5e-05	0.000488784	yes
TCONS_00061748	"u"	-	XLOC_040277	-	chr24:43241578-43242726	DM	GM	OK	1.34803	0.917507	0.753804	5.11979	4.96991	5.04534	4.86548	0.974399	2.32	up	5e-05	0.000488784	yes
TCONS_00063254	"u"	-	XLOC_041376	-	chr24:53930674-53939889	DM	GM	OK	0.0829028	0.0592867	0.0882899	0.315351	0.399899	0.385288	0.345756	0.0711623	2.28057	up	5e-05	0.000488784	yes
TCONS_00064880	"u"	-	XLOC_042282	-	chr25:42756461-42759515	DM	GM	OK	2.09042	1.99765	1.7992	4.58899	4.24733	4.3714	3.97941	1.76537	1.17258	up	5e-05	0.000488784	yes
TCONS_00066042	"j"	ENSBTAT00000055646	XLOC_042995	ENSBTAG00000022825	chr25:38281391-38303540	DM	GM	OK	61.6145	39.4973	14.4894	182.965	72.9416	63.6401	158.553	70.3297	1.17275	up	5e-05	0.000488784	yes
TCONS_00066262	"u"	-	XLOC_043152	-	chr25:42329916-42369464	DM	GM	OK	23.8033	23.9296	15.0226	42.3005	43.6227	43.7295	39.0513	18.8325	1.05215	up	5e-05	0.000488784	yes
TCONS_00066376	"u"	-	XLOC_043227	-	chr26:10759137-10766501	DM	GM	OK	0.562893	0.63088	0.960945	0.284562	0.320086	0.208018	0.272441	0.704476	-1.3706	down	5e-05	0.000488784	yes
TCONS_00070803	"u"	-	XLOC_046249	-	chr28:32676026-32692450	DM	GM	OK	0.0575552	0.066604	0.168674	1.30385	0.871701	1.29111	1.12014	0.0867024	3.69146	up	5e-05	0.000488784	yes
TCONS_00072212	"u"	-	XLOC_047211	-	chr29:10463808-10518354	DM	GM	OK	0.491887	0.383209	0.638291	1.92627	1.73283	2.15127	1.84425	0.463129	1.99355	up	5e-05	0.000488784	yes
TCONS_00072221	"u"	-	XLOC_047211	-	chr29:10463808-10518354	DM	GM	OK	2.56712	2.77368	3.86767	18.673	17.6762	20.0951	17.5713	2.73671	2.6827	up	5e-05	0.000488784	yes
TCONS_00073191	"u"	-	XLOC_047922	-	chr29:44335645-44346868	DM	GM	OK	282.387	264.907	268.38	504.536	501.958	468.06	485.746	261.793	0.891777	up	5e-05	0.000488784	no
TCONS_00073489	"j"	ENSBTAT00000044159	XLOC_048090	ENSBTAG00000031184	chr29:49368786-49371206	DM	GM	OK	77.802	63.9496	63.771	513.748	559.984	514.291	482.872	59.9478	3.00986	up	5e-05	0.000488784	yes
TCONS_00073535	"u"	-	XLOC_048108	-	chr29:50150762-50153149	DM	GM	OK	872.538	859.397	703.358	4707.05	4298.12	4263.35	4422.04	808.227	2.45188	up	5e-05	0.000488784	yes
TCONS_00078808	"u"	-	XLOC_051524	-	chr3:51933827-51937549	DM	GM	OK	0.0872473	0.166265	0.124217	0.502458	0.399703	0.561606	0.526303	0.137338	1.93816	up	5e-05	0.000488784	yes
TCONS_00078942	"u"	-	XLOC_051626	-	chr3:58645112-58650340	DM	GM	OK	0.0956941	0.146721	0.129179	0.427305	0.611518	0.420485	0.484179	0.121814	1.99086	up	5e-05	0.000488784	yes
TCONS_00079658	"u"	-	XLOC_052147	-	chr3:95912121-95921290	DM	GM	OK	0.468914	0.546937	0.43541	0.267353	0.160221	0.228462	0.213308	0.444129	-1.05804	down	5e-05	0.000488784	yes
TCONS_00080570	"u"	-	XLOC_052693	-	chr4:8424855-8440810	DM	GM	OK	15.4372	14.7901	11.0218	24.8829	25.3069	22.3312	24.541	13.8151	0.828949	up	5e-05	0.000488784	no
TCONS_00081745	"u"	-	XLOC_053641	-	chr4:65090843-65100832	DM	GM	OK	0.297424	0.37897	0.197185	2.52031	2.88088	1.74586	2.38769	0.291291	3.03508	up	5e-05	0.000488784	yes
TCONS_00085766	"x"	ENSBTAT00000061005	XLOC_056394	ENSBTAG00000044118	chr5:48049742-48227209	DM	GM	OK	0.461361	0.36986	0.885248	0.143701	0.127005	0.182169	0.151644	0.550406	-1.85981	down	5e-05	0.000488784	yes
TCONS_00086538	"u"	-	XLOC_056861	-	chr5:89819751-89834221	DM	GM	OK	0.94437	0.967213	0.927176	0.359864	0.344304	0.395929	0.327693	0.930188	-1.50518	down	5e-05	0.000488784	yes
TCONS_00086539	"u"	-	XLOC_056861	-	chr5:89819751-89834221	DM	GM	OK	0.836507	0.710581	2.05091	0.219855	0.116638	0.164209	0.154348	0.912789	-2.5641	down	5e-05	0.000488784	yes
TCONS_00088088	"u"	-	XLOC_057810	-	chr5:34670208-34699410	DM	GM	OK	1.41952	1.45183	2.50785	0.93715	0.882065	1.09899	0.889686	1.53039	-0.782534	down	5e-05	0.000488784	no
TCONS_00088104	"u"	-	XLOC_057819	-	chr5:35254776-35292407	DM	GM	OK	3.06212	2.59402	4.12486	1.65986	1.30881	1.65538	1.47232	3.00641	-1.02995	down	5e-05	0.000488784	yes
TCONS_00088326	"j"	ENSBTAT00000060985	XLOC_057994	ENSBTAG00000044017	chr5:48560873-48743413	DM	GM	OK	6.99256	6.68584	5.73703	17.2775	18.5456	18.2652	16.9673	6.12434	1.47013	up	5e-05	0.000488784	yes
TCONS_00090449	"u"	-	XLOC_059423	-	chr6:17431491-17442156	DM	GM	OK	0.034408	0.0362153	0.021827	0.395459	0.460987	0.463145	0.414738	0.0288087	3.84762	up	5e-05	0.000488784	yes
TCONS_00091409	"u"	-	XLOC_060076	-	chr6:94518489-94531289	DM	GM	OK	1.62242	1.72724	2.07953	6.95573	6.94383	6.24319	6.20749	1.63	1.92914	up	5e-05	0.000488784	yes
TCONS_00091591	"u"	-	XLOC_060228	-	chr6:102120098-102141786	DM	GM	OK	0.561537	0.503621	1.1117	1.61589	1.4345	1.67082	1.52236	0.66138	1.20276	up	5e-05	0.000488784	yes
TCONS_00091634	"u"	-	XLOC_060268	-	chr6:103632163-103649347	DM	GM	OK	0.688907	0.891589	1.06979	0.1959	0.288127	0.191673	0.205354	0.788794	-1.94153	down	5e-05	0.000488784	yes
TCONS_00092050	"x"	ENSBTAT00000065021	XLOC_060528	ENSBTAG00000045775	chr6:8905836-8910038	DM	GM	OK	1.06441	0.887124	0.64126	2.90965	2.92916	2.40067	3.10469	0.957685	1.69683	up	5e-05	0.000488784	yes
TCONS_00093348	"u"	-	XLOC_061458	-	chr6:99490268-99519280	DM	GM	OK	9.16824	9.6829	8.08959	2.05134	1.91971	1.85786	1.84129	8.37008	-2.18452	down	5e-05	0.000488784	yes
TCONS_00100144	"x"	ENSBTAT00000028151	XLOC_065992	ENSBTAG00000021127	chr8:53646725-53949026	DM	GM	OK	0.92631	0.980528	0.944696	2.01088	1.75375	1.9382	1.85149	0.900488	1.0399	up	5e-05	0.000488784	yes
TCONS_00100204	"u"	-	XLOC_066042	-	chr8:54867190-54929333	DM	GM	OK	0.0232519	0.0378322	0.0194466	0.401579	0.410921	0.197373	0.328728	0.0259659	3.6622	up	5e-05	0.000488784	yes
TCONS_00103076	"u"	-	XLOC_068093	-	chr8:83373859-83392781	DM	GM	OK	1.0457	1.01048	1.39045	0.433587	0.617299	0.621439	0.484272	0.980234	-1.01731	down	5e-05	0.000488784	yes
TCONS_00105497	"u"	-	XLOC_069784	-	chr9:14350655-14367016	DM	GM	OK	0.0960273	0.133875	0.117658	0.371692	0.42567	0.427484	0.405464	0.112623	1.84807	up	5e-05	0.000488784	yes
TCONS_00105550	"u"	-	XLOC_069813	-	chr9:15311434-15348220	DM	GM	OK	1.38747	1.16997	1.69772	4.78842	5.23154	4.41355	4.58897	1.32101	1.79653	up	5e-05	0.000488784	yes
TCONS_00105742	"j"	ENSBTAT00000048180	XLOC_069958	ENSBTAG00000033961	chr9:26426426-26485262	DM	GM	OK	2.29858	2.83317	1.96567	12.18	10.4541	12.177	11.0761	2.21717	2.32066	up	5e-05	0.000488784	yes
TCONS_00106777	"u"	-	XLOC_070711	-	chr9:91343781-91353975	DM	GM	OK	0.49163	0.44498	0.79603	0.0673766	0.043005	0.0983953	0.0689908	0.54323	-2.97709	down	5e-05	0.000488784	yes
TCONS_00108715	"o"	ENSBTAT00000050876	XLOC_072019	ENSBTAG00000036376	chrX:92896375-92908377	DM	GM	OK	0.639776	0.573917	0.823211	1.44459	1.43013	1.46696	1.40821	0.659445	1.09454	up	5e-05	0.000488784	yes
TCONS_00109062	"u"	-	XLOC_072273	-	chrX:103428566-103449292	DM	GM	OK	0.595476	0.600917	1.05507	0.0419549	0.0393332	0.0372062	0.0362055	0.651895	-4.17036	down	5e-05	0.000488784	yes
TCONS_00110390	"o"	ENSBTAT00000042463	XLOC_073308	ENSBTAG00000030084	chrX:18178746-18188441	DM	GM	OK	1.65864	1.63409	1.62139	3.93868	4.14185	4.04973	3.83857	1.52709	1.32978	up	5e-05	0.000488784	yes
TCONS_00110392	"o"	ENSBTAT00000042463	XLOC_073308	ENSBTAG00000030084	chrX:18178746-18188441	DM	GM	OK	0.514238	0.503844	0.626192	1.31648	1.24385	1.74075	1.50767	0.538882	1.48428	up	5e-05	0.000488784	yes
TCONS_00110410	"u"	-	XLOC_073315	-	chrX:18596155-18599958	DM	GM	OK	2.62017	2.0107	1.56016	7.57892	10.3209	10.1008	9.74065	2.09787	2.21509	up	5e-05	0.000488784	yes
TCONS_00112155	"x"	ENSBTAT00000062112	XLOC_074517	ENSBTAG00000044679	chrX:125370296-125433546	DM	GM	OK	1.06989	1.10097	0.99087	0.226215	0.232229	0.216369	0.213531	0.976174	-2.1927	down	5e-05	0.000488784	yes
TCONS_00000813	"u"	-	XLOC_000622	-	chr1:64708490-64719330	DM	GM	OK	0.282942	0.263516	0.830601	0.266341	0.152202	0.181404	0.199209	0.439173	-1.14051	down	0.0001	0.000915277	yes
TCONS_00020459	"x"	ENSBTAT00000064041	XLOC_013784	ENSBTAG00000046352	chr13:35060272-35128254	DM	GM	OK	0.151178	0.164416	0.301061	1.17486	0.992901	1.27326	1.18365	0.204908	2.5302	up	0.0001	0.000915277	yes
TCONS_00035297	"u"	-	XLOC_023690	-	chr17:72025379-72041413	DM	GM	OK	0.0774821	0.0862322	0.117609	0.35705	0.373369	0.38522	0.375581	0.0960619	1.96709	up	0.0001	0.000915277	yes
TCONS_00045721	"u"	-	XLOC_029740	-	chr2:36225448-36228633	DM	GM	OK	0.0876927	0.072133	0.0868033	0.528389	0.562482	0.541539	0.507297	0.0769758	2.72035	up	0.0001	0.000915277	yes
TCONS_00054129	"u"	-	XLOC_035372	-	chr21:7318768-7333539	DM	GM	OK	0.05593	0.101911	0.0462054	0.284936	0.283688	0.287688	0.294259	0.0703002	2.06549	up	0.0001	0.000915277	yes
TCONS_00084085	"u"	-	XLOC_055204	-	chr4:95395357-95437002	DM	GM	OK	3.50275	3.40817	2.16141	1.23799	1.22041	1.14262	1.16043	2.87808	-1.31045	down	0.0001	0.000915277	yes
TCONS_00100342	"o"	ENSBTAT00000065756	XLOC_066159	ENSBTAG00000047754	chr8:59157337-59159710	DM	GM	OK	4.41787	1.26474	13.6807	0.281767	1.31829	0.926795	0.61213	4.72888	-2.94959	down	0.0001	0.000915277	yes
TCONS_00109083	"o"	ENSBTAT00000042283	XLOC_072286	ENSBTAG00000029904	chrX:103509018-103541991	DM	GM	OK	1.63451	1.65027	2.0262	0.332556	0.147817	0.181888	0.215779	1.62352	-2.9115	down	0.0001	0.000915277	yes
TCONS_00109495	"u"	-	XLOC_072654	-	chrX:117349470-117382723	DM	GM	OK	0.0350475	0.0546551	0.0728278	0.395015	0.260684	0.390964	0.35873	0.0521393	2.78246	up	0.0001	0.000915277	yes
TCONS_00004284	"u"	-	XLOC_003074	-	chr1:108498329-108536131	DM	GM	OK	0.587737	0.644851	1.39743	0.299937	0.354385	0.357191	0.344604	0.879742	-1.35214	down	0.0002	0.00168913	yes
TCONS_00015974	"u"	-	XLOC_010821	-	chr12:74705463-74714632	DM	GM	OK	1.24422	1.4591	0.989733	3.63015	3.2517	3.48087	3.33547	1.17516	1.50503	up	0.0002	0.00168913	yes
TCONS_00017041	"j"	ENSBTAT00000034949	XLOC_011518	ENSBTAG00000025028	chr12:47766811-47781912	DM	GM	OK	9.38418	10.9843	8.57592	4.825	3.55162	4.95016	3.82826	8.058	-1.07373	down	0.0002	0.00168913	yes
TCONS_00031640	"u"	-	XLOC_021254	-	chr16:56803421-56824501	DM	GM	OK	2.01082	1.90744	3.38439	1.45047	1.21563	1.3249	1.22466	2.09085	-0.771715	down	0.0002	0.00168913	no
TCONS_00052229	"u"	-	XLOC_034173	-	chr20:71099336-71108496	DM	GM	OK	0.258255	0.475707	0.462945	0.0859547	0.111306	0.0710939	0.0872746	0.390078	-2.16013	down	0.0002	0.00168913	yes
TCONS_00028281	"u"	-	XLOC_019117	-	chr15:76568454-76571123	DM	GM	OK	0.0663844	0.0546678	0.132485	2.87557	2.86175	2.97814	2.7513	0.0766863	5.165	up	0.00025	0.00205453	yes
TCONS_00047038	"u"	-	XLOC_030631	-	chr2:121111181-121140103	DM	GM	OK	0.540825	0.527546	0.68407	0.24494	0.247676	0.166728	0.216945	0.55284	-1.34953	down	0.00025	0.00205453	yes
TCONS_00070040	"u"	-	XLOC_045706	-	chr28:3906842-3909469	DM	GM	OK	0.0712587	0.0296779	0.103577	0.414448	0.515126	0.41505	0.430738	0.0660901	2.70431	up	0.00025	0.00205453	yes
TCONS_00072018	"u"	-	XLOC_047071	-	chr28:43796337-43802590	DM	GM	OK	0.6462	0.567371	0.500414	0.0476688	0.0285645	0.0982002	0.0592506	0.580093	-3.29138	down	0.00025	0.00205453	yes
TCONS_00100180	"u"	-	XLOC_066020	-	chr8:54766531-54798655	DM	GM	OK	0.0462922	0.028198	0.027292	0.614444	0.40626	0.467813	0.496848	0.0330753	3.90898	up	0.00025	0.00205453	yes
TCONS_00012184	"u"	-	XLOC_008330	-	chr11:104128903-104130756	DM	GM	OK	8.64279	7.55381	6.32166	0.387831	0.242269	0.773919	0.478867	7.45076	-3.95969	down	0.0003	0.00240585	yes
TCONS_00013835	"j"	ENSBTAT00000032931	XLOC_009391	ENSBTAG00000023938	chr11:72780459-72787603	DM	GM	OK	4.49182	4.67587	5.36622	0.380785	0.358276	0.157109	0.264068	3.86547	-3.87166	down	0.0003	0.00240585	yes
TCONS_00022459	"o"	ENSBTAT00000018665	XLOC_015059	ENSBTAG00000014045	chr14:29648997-29687244	DM	GM	OK	0.219849	0.0774389	0.0234814	0.620918	0.974277	0.505704	0.681418	0.106542	2.67711	up	0.0003	0.00240585	yes
TCONS_00054099	"u"	-	XLOC_035359	-	chr21:5783509-5791724	DM	GM	OK	0.423562	0.303743	0.495514	0.151056	0.168224	0.152741	0.148354	0.375395	-1.33937	down	0.0003	0.00240585	yes
TCONS_00055215	"u"	-	XLOC_036063	-	chr21:68634057-68639445	DM	GM	OK	0.212104	0.20089	0.240323	0.541091	0.52196	0.380741	0.489744	0.214682	1.18983	up	0.0003	0.00240585	yes
TCONS_00086136	"x"	ENSBTAT00000056361	XLOC_056623	ENSBTAG00000030994	chr5:63224469-63658310	DM	GM	OK	0.0503793	0.0554857	0.119243	0.410502	0.373691	0.513357	0.384777	0.0648892	2.56797	up	0.0003	0.00240585	yes
TCONS_00022425	"u"	-	XLOC_015036	-	chr14:26045030-26052682	DM	GM	OK	0.562816	0.439413	0.846934	0.156256	0.191943	0.178725	0.161014	0.556796	-1.78996	down	0.00035	0.00275046	yes
TCONS_00077792	"u"	-	XLOC_050896	-	chr3:13138390-13192251	DM	GM	OK	0.678185	0.558	0.919237	3.06256	2.65199	3.19586	2.96763	0.651933	2.18651	up	0.00035	0.00275046	yes
TCONS_00028991	"j"	ENSBTAT00000047381	XLOC_019579	ENSBTAG00000033322	chr16:29552006-29563663	DM	GM	OK	21.6607	20.6723	15.6145	12.8592	8.08827	14.9126	11.0279	17.3684	-0.655304	down	0.0004	0.00308526	no
TCONS_00030113	"u"	-	XLOC_020296	-	chr16:70545465-70569730	DM	GM	OK	0.627836	0.46218	0.818797	0.272401	0.210817	0.260498	0.23778	0.599789	-1.33483	down	0.0004	0.00308526	yes
TCONS_00103752	"u"	-	XLOC_068521	-	chr9:15610287-15616125	DM	GM	OK	0.740505	0.605979	1.21944	0.371612	0.442681	0.374135	0.358119	0.737098	-1.04142	down	0.0004	0.00308526	yes
TCONS_00022278	"u"	-	XLOC_014933	-	chr14:17316038-17319164	DM	GM	OK	0.368319	0.450917	0.680019	1.08137	1.03807	0.838641	0.979368	0.487284	1.00709	up	0.00045	0.00341978	yes
TCONS_00052339	"o"	ENSBTAT00000062741	XLOC_034241	ENSBTAG00000045308	chr21:2075278-2165231	DM	GM	OK	18.985	16.4955	14.9513	39.7062	35.2308	38.0559	33.5236	13.1683	1.34811	up	0.00045	0.00341978	yes
TCONS_00080332	"u"	-	XLOC_052537	-	chr3:120211369-120216104	DM	GM	OK	0.394427	0.257505	0.255682	0.52652	0.743482	0.503218	0.602642	0.309461	0.961547	up	0.00045	0.00341978	no
TCONS_00014222	"u"	-	XLOC_009647	-	chr11:97173869-97225846	DM	GM	OK	0.0363348	0.0275281	0.022999	1.02846	0.928894	0.941844	0.990314	0.0295674	5.06581	up	0.0005	0.00374064	yes
TCONS_00042860	"u"	-	XLOC_028032	-	chr19:14484408-14490590	DM	GM	OK	0.535439	0.541021	0.457211	2.47765	1.95427	1.84454	1.96402	0.480802	2.0303	up	0.0005	0.00374064	yes
TCONS_00060787	"u"	-	XLOC_039645	-	chr23:30705932-30712599	DM	GM	OK	0.381006	0.402095	0.431394	0.058529	0.11606	0.102657	0.0991956	0.427954	-2.10911	down	0.0005	0.00374064	yes
TCONS_00105499	"u"	-	XLOC_069784	-	chr9:14350655-14367016	DM	GM	OK	0.0930509	0.182052	0.293478	0.672985	0.714728	0.640859	0.663996	0.177075	1.90682	up	0.0005	0.00374064	yes
TCONS_00031433	"u"	-	XLOC_021142	-	chr16:52658604-52660113	DM	GM	OK	0.188248	0.158127	0.0953822	0.958675	0.764187	0.934636	0.888807	0.148172	2.5846	up	0.00055	0.00406221	yes
TCONS_00072363	"u"	-	XLOC_047330	-	chr29:11731150-11792708	DM	GM	OK	0.106503	0.10437	0.105305	0.846458	0.834867	0.747429	0.858352	0.10859	2.98268	up	0.00055	0.00406221	yes
TCONS_00109076	"u"	-	XLOC_072286	-	chrX:103509018-103541991	DM	GM	OK	8.0576	6.69099	4.5665	0.542293	0.633521	1.02042	0.754139	6.50463	-3.10857	down	0.0006	0.00437175	yes
TCONS_00002685	"u"	-	XLOC_001905	-	chr1:20181514-20200972	DM	GM	OK	0.175321	0.221062	0.252152	0.605726	0.623181	0.615927	0.610096	0.20639	1.56366	up	0.00065	0.00468611	yes
TCONS_00004923	"x"	ENSBTAT00000029328	XLOC_003514	ENSBTAG00000030670	chr1:147736023-147856291	DM	GM	OK	2.2727	2.08596	2.15813	0.968125	1.08254	0.934545	0.978	2.13342	-1.12527	down	0.00065	0.00468611	yes
TCONS_00041757	"o"	ENSBTAT00000022848	XLOC_027377	ENSBTAG00000030305	chr19:43828734-43829232	DM	GM	OK	64.3917	58.4416	35.2305	23.756	23.1245	21.0683	25.0725	58.9634	-1.23372	down	0.00065	0.00468611	yes
TCONS_00099968	"u"	-	XLOC_065857	-	chr8:42264273-42273269	DM	GM	OK	0.187552	0.182461	0.208077	0.852095	0.903068	0.755625	0.751696	0.155512	2.27312	up	0.00065	0.00468611	yes
TCONS_00059934	"u"	-	XLOC_039094	-	chr23:6410703-6422214	DM	GM	OK	0.297166	0.296486	0.253313	0.811758	0.974495	0.880962	0.887932	0.278866	1.67088	up	0.0007	0.00499266	yes
TCONS_00061655	"u"	-	XLOC_040213	-	chr24:39789373-39800256	DM	GM	OK	1.42719	1.0614	0.808321	0.477442	0.58545	0.403156	0.495921	1.10877	-1.16078	down	0.0007	0.00499266	yes
TCONS_00041013	"u"	-	XLOC_026943	-	chr19:24367135-24457380	DM	GM	OK	0.0588771	0.0538252	0.0340031	0.859819	0.659786	0.800247	0.749902	0.0477266	3.97384	up	0.0008	0.0055817	yes
TCONS_00024478	"u"	-	XLOC_016497	-	chr14:60427102-60454222	DM	GM	OK	0.809401	0.750285	0.906559	0.406217	0.464243	0.464509	0.422353	0.757285	-0.842387	down	0.0009	0.00616866	no
TCONS_00032637	"u"	-	XLOC_021962	-	chr17:35642283-35661825	DM	GM	OK	0.259027	0.386621	0.0904995	0.806998	0.590512	1.04498	0.760268	0.227232	1.74234	up	0.00095	0.00646141	yes
TCONS_00098863	"u"	-	XLOC_065013	-	chr7:93153194-93167298	DM	GM	OK	2.64397	2.1652	2.30679	0	0.22611	0.277808	0.161616	2.31414	-3.83984	down	0.00095	0.00646141	yes
TCONS_00085765	"x"	ENSBTAT00000061005	XLOC_056394	ENSBTAG00000044118	chr5:48049742-48227209	DM	GM	OK	0.225023	0.27302	0.532744	0.077288	0.095094	0.0834778	0.0849488	0.33112	-1.96269	down	0.001	0.00674409	yes
TCONS_00027644	"u"	-	XLOC_018673	-	chr15:42082016-42085067	DM	GM	OK	0.0425381	0.0440262	0.0154565	1.77984	1.71347	1.27539	1.48905	0.0323762	5.52332	up	0.00105	0.00703115	yes
TCONS_00087342	"u"	-	XLOC_057356	-	chr5:117082911-117125828	DM	GM	OK	8.16455	7.36386	9.72015	3.95178	4.38494	3.54936	3.8279	8.12484	-1.08578	down	0.0011	0.00731846	yes
TCONS_00045262	"u"	-	XLOC_029416	-	chr2:17661805-17685822	DM	GM	OK	0.506339	0.386782	0.861644	0.199952	0.268807	0.249051	0.210541	0.491897	-1.22425	down	0.00115	0.00758971	yes
TCONS_00055781	"u"	-	XLOC_036407	-	chr22:15923766-15933736	DM	GM	OK	11.4397	11.2203	9.19125	6.80916	6.35436	7.01641	6.47919	9.8373	-0.60245	down	0.00115	0.00758971	no
TCONS_00083159	"u"	-	XLOC_054562	-	chr4:33260673-33263093	DM	GM	OK	3.59849	3.57142	2.31863	1.78995	2.14784	1.74079	1.67292	2.80834	-0.747352	down	0.00115	0.00758971	no
TCONS_00105621	"x"	ENSBTAT00000066037	XLOC_069874	ENSBTAG00000005456	chr9:19943130-19994395	DM	GM	OK	3.89198	3.67744	4.26881	0.106602	0.116997	0.292088	0.173198	3.77594	-4.44635	down	0.0012	0.00785754	yes
TCONS_00019706	"u"	-	XLOC_013263	-	chr13:82651527-82673328	DM	GM	OK	0.23816	0.237995	0.686323	0.165976	0.218617	0.137952	0.162298	0.345202	-1.0888	down	0.0013	0.00838556	yes
TCONS_00083214	"u"	-	XLOC_054599	-	chr4:42479481-42498782	DM	GM	OK	4.78263	4.98573	3.40419	7.67643	8.94352	6.74127	7.74654	4.35251	0.831703	up	0.00135	0.00865788	no
TCONS_00085115	"u"	-	XLOC_055984	-	chr5:26225399-26231625	DM	GM	OK	2.71327	2.76465	2.84472	4.52232	5.51747	4.41229	4.49691	2.57147	0.806337	up	0.0014	0.00892608	no
TCONS_00092327	"u"	-	XLOC_060729	-	chr6:21520509-21534675	DM	GM	OK	0.412157	0.418836	0.490038	0.734921	0.626643	0.679339	0.67166	0.4205	0.675623	up	0.0014	0.00892608	no
TCONS_00101695	"j"	ENSBTAT00000028825	XLOC_067095	ENSBTAG00000021632	chr8:8635547-9019576	DM	GM	OK	5.09828	6.01527	3.57438	11.2406	15.3022	14.2338	11.9446	4.25825	1.48803	up	0.0014	0.00892608	yes
TCONS_00067236	"u"	-	XLOC_043763	-	chr26:48016131-48039007	DM	GM	OK	1.02174	0.793239	1.02929	0.32283	0.28081	0.329505	0.302651	0.916559	-1.59857	down	0.0015	0.0094658	yes
TCONS_00053937	"j"	ENSBTAT00000044457	XLOC_035256	ENSBTAG00000003556	chr21:69978022-70077426	DM	GM	OK	14.0089	12.9604	12.9285	29.9386	28.5365	26.205	26.2324	12.448	1.07543	up	0.00155	0.00971756	yes
TCONS_00104536	"o"	ENSBTAT00000060194	XLOC_069108	ENSBTAG00000043202	chr9:64687644-64694649	DM	GM	OK	3.15974	3.29307	2.79512	1.90817	1.73314	1.87084	1.85124	3.03942	-0.715301	down	0.0016	0.00997811	no
TCONS_00053567	"u"	-	XLOC_035065	-	chr21:62775814-62777095	DM	GM	OK	0.646343	0.754077	0.833532	0.182627	0.433639	0.0816925	0.261328	0.849638	-1.70099	down	0.0017	0.0104945	yes
TCONS_00059760	"o"	ENSBTAT00000065907	XLOC_038982	ENSBTAG00000046839	chr23:47328130-47353934	DM	GM	OK	121.364	117.376	89.2052	171.898	167.249	148.423	159.733	106.171	0.58928	up	0.0017	0.0104945	no
TCONS_00025465	"u"	-	XLOC_017171	-	chr15:30561812-30579937	DM	GM	OK	0.0548988	0.0218656	0.0370286	0.371677	0.453749	0.442495	0.43087	0.0388745	3.47036	up	0.0018	0.0109993	yes
TCONS_00053995	"j"	ENSBTAT00000066289	XLOC_035278	ENSBTAG00000046364	chr21:71184946-71383753	DM	GM	OK	64.4882	62.5588	42.7044	141.9	145.19	148.163	135.9	53.8303	1.33605	up	0.0018	0.0109993	yes
TCONS_00096239	"u"	-	XLOC_063276	-	chr7:90937951-90940799	DM	GM	OK	0.0460793	0.0631623	0.0228989	0.668948	0.439589	0.602984	0.576929	0.044221	3.70559	up	0.0019	0.0115149	yes
TCONS_00068863	"j"	ENSBTAT00000047911	XLOC_044856	ENSBTAG00000013581	chr27:25422312-25434306	DM	GM	OK	7.08914	5.76657	5.63175	12.8476	12.057	9.92887	9.97568	4.96346	1.00707	up	0.00195	0.0117664	yes
TCONS_00009137	"x"	ENSBTAT00000061642	XLOC_006340	ENSBTAG00000011936	chr10:60348120-60643207	DM	GM	OK	3.37425	3.4915	2.43629	0.332594	0.13362	0.162207	0.206937	2.9774	-3.84679	down	0.00205	0.012246	yes
TCONS_00036557	"u"	-	XLOC_024440	-	chr18:40919066-40975586	DM	GM	OK	0.696221	0.748364	1.1341	0.249998	0.437949	0.348325	0.337097	0.81115	-1.2668	down	0.00205	0.012246	yes
TCONS_00038504	"u"	-	XLOC_025506	-	chr18:14011053-14041011	DM	GM	OK	6.15146	4.80065	7.78846	2.56534	3.32047	4.33171	2.67181	5.01103	-0.907293	down	0.00205	0.012246	no
TCONS_00018042	"j"	ENSBTAT00000061579	XLOC_012198	ENSBTAG00000043964	chr13:20591777-20624251	DM	GM	OK	0.553749	0.359642	0.288162	1.14374	1.27504	1.3937	1.23095	0.393427	1.64561	up	0.00215	0.0127335	yes
TCONS_00044825	"o"	ENSBTAT00000059453	XLOC_029154	ENSBTAG00000042461	chr19:55803306-55827184	DM	GM	OK	2.6082	3.03541	2.04544	7.93358	7.72767	7.43152	7.79083	2.61237	1.57642	up	0.00215	0.0127335	yes
TCONS_00061017	"u"	-	XLOC_039818	-	chr23:37870953-37875842	DM	GM	OK	2.57711	2.95399	2.20738	1.37104	1.54055	1.70084	1.41345	2.30422	-0.705062	down	0.00215	0.0127335	no
TCONS_00109771	"u"	-	XLOC_072861	-	chrX:138326524-138345227	DM	GM	OK	0.0185431	0.0229939	0.039855	0.372973	0.291056	0.265064	0.340924	0.0297943	3.51634	up	0.00215	0.0127335	yes
TCONS_00100816	"u"	-	XLOC_066455	-	chr8:80698602-80759279	DM	GM	OK	0.391797	0.391925	0.567431	0.809188	0.810817	0.662778	0.803424	0.464901	0.789238	up	0.0022	0.012966	no
TCONS_00046199	"j"	ENSBTAT00000024821	XLOC_030075	ENSBTAG00000018653	chr2:80638697-80655936	DM	GM	OK	1.06332	1.10519	1.10839	0.512636	0.518564	0.591514	0.50978	1.00891	-0.98485	down	0.00225	0.0132099	no
TCONS_00059597	"u"	-	XLOC_038862	-	chr23:40180291-40238101	DM	GM	OK	1.66493	1.93733	1.56125	0.69555	0.769678	0.534447	0.617357	1.53565	-1.31467	down	0.0023	0.013445	yes
TCONS_00059609	"u"	-	XLOC_038871	-	chr23:40268794-40314488	DM	GM	OK	1.02132	0.718279	1.73361	0.541737	0.315309	0.198721	0.33682	1.05302	-1.64448	down	0.0023	0.013445	yes
TCONS_00091813	"u"	-	XLOC_060365	-	chr6:109736550-109741193	DM	GM	OK	0.287513	0.149731	0.133279	0.860612	0.820674	0.557327	0.751369	0.19468	1.94841	up	0.00235	0.0136823	yes
TCONS_00069646	"u"	-	XLOC_045423	-	chr27:28946892-28958899	DM	GM	OK	0.418862	0.427749	0.404795	0.691659	0.639156	0.684215	0.697166	0.431278	0.692886	up	0.00255	0.0146099	no
TCONS_00100254	"u"	-	XLOC_066086	-	chr8:55091505-55109248	DM	GM	OK	0.0196113	0.00660494	0.0271327	0.567858	0.575307	0.606486	0.592713	0.0172428	5.10327	up	0.0026	0.0148379	yes
TCONS_00003565	"u"	-	XLOC_002503	-	chr1:80928431-80937801	DM	GM	OK	0.387938	0.413163	0.314408	0.193167	0.194402	0.227932	0.195637	0.356357	-0.865144	down	0.00265	0.0150491	no
TCONS_00033679	"u"	-	XLOC_022664	-	chr17:71913584-71972389	DM	GM	OK	5.51919	6.39217	4.42746	11.4758	13.3834	11.8759	11.7342	5.25798	1.15814	up	0.00265	0.0150491	yes
TCONS_00047602	"u"	-	XLOC_030945	-	chr2:136670866-136690390	DM	GM	OK	8.11123	7.39107	5.99277	5.1303	5.03243	4.85265	4.65698	6.63227	-0.510108	down	0.00265	0.0150491	no
TCONS_00076005	"u"	-	XLOC_049730	-	chr3:50843848-50849852	DM	GM	OK	1.00675	0.969033	1.29132	0.664552	0.668055	0.654719	0.574964	0.91969	-0.677675	down	0.00265	0.0150491	no
TCONS_00062629	"j"	ENSBTAT00000026851	XLOC_040922	ENSBTAG00000020160	chr24:25385370-25428362	DM	GM	OK	4.68431	4.50984	3.79936	2.14053	1.80424	3.01419	2.07565	3.72428	-0.843403	down	0.00285	0.0159581	no
TCONS_00069359	"u"	-	XLOC_045232	-	chr27:12183976-12187539	DM	GM	OK	0.262358	0.259826	0.0977583	1.04529	1.00153	1.03711	1.00682	0.201	2.32454	up	0.00285	0.0159581	yes
TCONS_00042773	"u"	-	XLOC_027978	-	chr19:11458320-11463816	DM	GM	OK	0.775628	0.665175	0.829332	0.146444	0.225299	0.184566	0.168938	0.676198	-2.00095	down	0.0029	0.0161885	yes
TCONS_00071816	"u"	-	XLOC_046924	-	chr28:31321818-31349299	DM	GM	OK	0.0887884	0.0369122	0.0584233	0.401754	0.887117	0.599972	0.61065	0.0601249	3.34431	up	0.00295	0.0164176	yes
TCONS_00106441	"u"	-	XLOC_070490	-	chr9:70085298-70099616	DM	GM	OK	0.922019	0.797155	1.32108	0.431265	0.437408	0.410509	0.442937	0.989746	-1.15996	down	0.003	0.0166355	yes
TCONS_00105545	"u"	-	XLOC_069813	-	chr9:15311434-15348220	DM	GM	OK	0.496135	0.463978	0.353611	1.77444	1.53001	1.78475	1.50976	0.380783	1.98727	up	0.0031	0.0170781	yes
TCONS_00004532	"x"	ENSBTAT00000025298	XLOC_003243	ENSBTAG00000019007	chr1:128036021-128048268	DM	GM	OK	0.597423	0.550532	1.01277	0.273398	0.40921	0.436659	0.359538	0.704223	-0.969889	down	0.00315	0.0173116	no
TCONS_00021837	"o"	ENSBTAT00000064614	XLOC_014648	ENSBTAG00000047387	chr14:489231-493670	DM	GM	OK	0.140206	0.510659	0.199585	1.58681	3.22088	1.77642	2.52152	0.328517	2.94025	up	0.00325	0.0177511	yes
TCONS_00034342	"u"	-	XLOC_023095	-	chr17:35642283-35661825	DM	GM	OK	0.451962	0.525896	0.171261	0.834592	0.81692	1.2685	0.933913	0.371038	1.33172	up	0.00335	0.0182131	yes
TCONS_00074392	"o"	ENSBTAT00000059476	XLOC_048730	ENSBTAG00000042484	chr29:41850917-41855729	DM	GM	OK	3.36998	3.27948	1.76153	1.20701	1.29992	1.30358	1.26012	2.75215	-1.127	down	0.0034	0.0184232	yes
TCONS_00004999	"u"	-	XLOC_003572	-	chr1:150653567-150675934	DM	GM	OK	12.3947	12.1572	12.0145	4.39365	4.83271	7.24855	4.57954	9.72281	-1.08617	down	0.00355	0.0190558	yes
TCONS_00090239	"u"	-	XLOC_059248	-	chr6:6562129-6569566	DM	GM	OK	0.287295	0.29583	0.0531367	0.689133	0.903997	1.21749	0.924	0.212917	2.1176	up	0.00365	0.0194783	yes
TCONS_00046401	"j"	ENSBTAT00000009792	XLOC_030195	ENSBTAG00000007445	chr2:92325017-92360811	DM	GM	OK	0.0121668	0.0399299	0.0546724	0.765361	0.457327	0.526049	0.688509	0.0345201	4.31797	up	0.0037	0.0197044	yes
TCONS_00044932	"u"	-	XLOC_029210	-	chr19:58387235-58395334	DM	GM	OK	0.1597	0.0839201	0.167026	2.38484	2.5386	2.90357	3.03552	0.161379	4.23342	up	0.00375	0.0199202	yes
TCONS_00032638	"u"	-	XLOC_021962	-	chr17:35642283-35661825	DM	GM	OK	0.913249	0.867042	0.306782	1.19252	1.79968	1.48541	1.44394	0.676218	1.09445	up	0.00385	0.0203466	yes
TCONS_00031606	"o"	ENSBTAT00000059966	XLOC_021247	ENSBTAG00000042974	chr16:56688700-56694748	DM	GM	OK	4.15999	4.18768	2.55938	1.46802	1.61177	1.49764	1.47242	3.52419	-1.2591	down	0.00415	0.021616	yes
TCONS_00048766	"u"	-	XLOC_031769	-	chr2:86145355-86186888	DM	GM	OK	0.285299	0.170341	0.188792	0.444028	0.684199	0.601728	0.550614	0.200401	1.45815	up	0.0042	0.0218343	yes
TCONS_00101667	"u"	-	XLOC_067073	-	chr8:8149697-8166464	DM	GM	OK	0.501866	0.45409	0.329345	0.811446	0.824927	1.00925	0.851078	0.404889	1.07176	up	0.00435	0.0224823	yes
TCONS_00032105	"u"	-	XLOC_021552	-	chr16:81185234-81190074	DM	GM	OK	0.053027	0.0459187	0.0866998	0.638966	0.714801	0.615281	0.680193	0.0636477	3.41776	up	0.0045	0.0231353	yes
TCONS_00069466	"u"	-	XLOC_045295	-	chr27:18828053-18852509	DM	GM	OK	1.56487	1.35454	1.43774	0.646002	0.637758	0.674317	0.575175	1.25033	-1.12024	down	0.0045	0.0231353	yes
TCONS_00081755	"u"	-	XLOC_053649	-	chr4:66220266-66224641	DM	GM	OK	0.329365	0.333339	0.511211	0.182326	0.164878	0.137914	0.164426	0.387499	-1.23675	down	0.0045	0.0231353	yes
TCONS_00000639	"u"	-	XLOC_000489	-	chr1:56436328-56453089	DM	GM	OK	2.46223	2.26725	2.35401	3.5674	3.74853	3.13769	3.40086	2.25749	0.591183	up	0.00465	0.0237387	no
TCONS_00015681	"u"	-	XLOC_010574	-	chr12:55290896-55293742	DM	GM	OK	0.0614586	0.0305002	0	0.411769	0.49419	0.333747	0.430111	0.0316335	3.76518	up	0.00465	0.0237387	yes
TCONS_00033680	"u"	-	XLOC_022664	-	chr17:71913584-71972389	DM	GM	OK	11.9006	12.414	7.52155	20.0331	18.7517	16.4605	18.8291	10.7498	0.808652	up	0.00465	0.0237387	no
TCONS_00098509	"j"	ENSBTAT00000060982	XLOC_064781	ENSBTAG00000044067	chr7:59281554-59317252	DM	GM	OK	1.79503	1.81979	1.47123	1.1903	1.12239	1.1625	1.07356	1.54411	-0.524379	down	0.0047	0.0239465	no
TCONS_00032886	"u"	-	XLOC_022141	-	chr17:50854784-50856794	DM	GM	OK	0.22995	0.27168	0.0276679	0.512129	0.581807	0.709762	0.646907	0.190559	1.76332	up	0.0049	0.0247522	yes
TCONS_00022333	"u"	-	XLOC_014969	-	chr14:21391550-21409959	DM	GM	OK	0.874819	0.887622	0.333506	2.08613	1.97153	1.57272	1.75119	0.649906	1.43003	up	0.00495	0.0249492	yes
TCONS_00110389	"o"	ENSBTAT00000042463	XLOC_073308	ENSBTAG00000030084	chrX:18178746-18188441	DM	GM	OK	0.63054	0.504182	0.735559	1.67457	1.21841	1.27274	1.26221	0.575638	1.13272	up	0.005	0.0251632	yes
TCONS_00048395	"u"	-	XLOC_031486	-	chr2:48209287-48219235	DM	GM	OK	1.01014	0.94917	1.90241	0.749474	0.688485	1.00624	0.779684	1.16764	-0.58264	down	0.00505	0.0253766	no
TCONS_00036451	"u"	-	XLOC_024375	-	chr18:38657433-38671561	DM	GM	OK	0.39849	0.384817	0.179536	0.0191057	0.0545811	0.0389675	0.0372068	0.318068	-3.0957	down	0.0051	0.0255689	yes
TCONS_00061749	"u"	-	XLOC_040277	-	chr24:43241578-43242726	DM	GM	OK	0.279711	0.222051	0.183653	4.25443	2.64024	4.09566	3.54738	0.217798	4.02569	up	0.0051	0.0255689	yes
TCONS_00013771	"x"	ENSBTAT00000044396	XLOC_009352	ENSBTAG00000031332	chr11:71827004-71932538	DM	GM	OK	0.90581	0.871369	0.748277	1.43081	1.16508	1.28822	1.27252	0.801808	0.666356	up	0.0054	0.0268077	no
TCONS_00091290	"j"	ENSBTAT00000021671	XLOC_060006	ENSBTAG00000016290	chr6:87976370-88036647	DM	GM	OK	3.94798	3.61722	4.85153	6.73608	6.70647	8.07393	7.01256	3.91358	0.841451	up	0.00545	0.0270016	no
TCONS_00026592	"u"	-	XLOC_017934	-	chr15:82205553-82208189	DM	GM	OK	1.65514	0.998524	0.213937	3.05407	4.32318	3.84629	3.73709	0.946763	1.98084	up	0.0055	0.0272065	yes
TCONS_00109075	"o"	ENSBTAT00000042283	XLOC_072286	ENSBTAG00000029904	chrX:103509018-103541991	DM	GM	OK	1.2125	1.07082	0.987424	0.0715476	0.21806	0.128183	0.12804	1.01397	-2.98534	down	0.00555	0.0274037	yes
TCONS_00021854	"u"	-	XLOC_014663	-	chr14:551868-556370	DM	GM	OK	0.259289	0.634224	0.16169	1.14939	0.727912	1.47197	1.13451	0.360318	1.65473	up	0.0056	0.0276145	yes
TCONS_00031122	"u"	-	XLOC_020953	-	chr16:44059644-44064551	DM	GM	OK	0.0365002	0.117063	0.123976	0.28616	0.300223	0.268007	0.301265	0.09713	1.63305	up	0.00565	0.0278224	yes
TCONS_00100846	"u"	-	XLOC_066483	-	chr8:81580789-81586729	DM	GM	OK	0.0916384	0.0746866	0.0564975	0.413047	0.443927	0.318169	0.389281	0.0730662	2.41354	up	0.00565	0.0278224	yes
TCONS_00084668	"u"	-	XLOC_055625	-	chr5:234063-268891	DM	GM	OK	0.323517	0.241213	0.297055	0.666405	0.456035	0.622036	0.516072	0.246039	1.06869	up	0.0057	0.0280103	yes
TCONS_00080899	"u"	-	XLOC_052949	-	chr4:27066731-27074196	DM	GM	OK	0.0591097	0.0811245	0.130756	0.232012	0.435367	0.498974	0.373546	0.0819964	2.18765	up	0.0058	0.0284205	yes
TCONS_00111467	"u"	-	XLOC_074056	-	chrX:83821749-83856663	DM	GM	OK	0.521042	0.415569	0.597263	0.137683	0.0494812	0.142056	0.0986982	0.416716	-2.07797	down	0.0058	0.0284205	yes
TCONS_00112019	"u"	-	XLOC_074418	-	chrX:104240398-104253040	DM	GM	OK	1.47714	1.4394	1.94975	1.04957	1.09431	1.19683	1.00455	1.40578	-0.484829	down	0.0059	0.028806	no
TCONS_00030224	"u"	-	XLOC_020372	-	chr16:74009444-74030175	DM	GM	OK	0.692597	0.696258	0.961493	1.30646	1.15494	1.21746	1.16028	0.694077	0.741309	up	0.0063	0.0303592	no
TCONS_00096804	"j"	ENSBTAT00000020744	XLOC_063699	ENSBTAG00000015618	chr7:4710746-4713454	DM	GM	OK	0.399191	0.268313	0.118513	1.68791	1.83771	0.73982	1.32627	0.247839	2.4199	up	0.0063	0.0303592	yes
TCONS_00042891	"u"	-	XLOC_028049	-	chr19:15154243-15191273	DM	GM	OK	0.637347	0.619002	0.552165	1.33088	0.923566	1.38536	1.21728	0.601051	1.0181	up	0.00645	0.0309219	yes
TCONS_00081938	"u"	-	XLOC_053754	-	chr4:77670453-77676448	DM	GM	OK	0.255482	0.22135	0.241321	0.506253	0.313724	0.41005	0.392129	0.228648	0.778197	up	0.0065	0.0311169	no
TCONS_00022236	"u"	-	XLOC_014906	-	chr14:14648971-14673026	DM	GM	OK	0.0730403	0.0593674	0.0247711	0.815185	0.72265	0.932941	0.841906	0.0534653	3.97698	up	0.0069	0.032608	yes
TCONS_00076114	"u"	-	XLOC_049802	-	chr3:56919179-56939136	DM	GM	OK	0.060028	0.0491516	0.0302992	0.259541	0.317783	0.43126	0.330933	0.0462421	2.83926	up	0.00715	0.0335575	yes
TCONS_00077247	"u"	-	XLOC_050530	-	chr3:114504816-114556544	DM	GM	OK	0.0482403	0.0321567	0.0327466	0.431737	0.336861	0.325691	0.410097	0.0407644	3.33058	up	0.0073	0.0341204	yes
TCONS_00033000	"u"	-	XLOC_022252	-	chr17:51615436-51617288	DM	GM	OK	0.134538	0.254685	0.0288738	0.693148	0.93269	0.822207	0.87333	0.151257	2.52953	up	0.0074	0.0345139	yes
TCONS_00069346	"u"	-	XLOC_045216	-	chr27:12113064-12147764	DM	GM	OK	0.143255	0.117999	0.0435375	0.406242	0.610003	0.684093	0.535931	0.0979792	2.4515	up	0.0074	0.0345139	yes
TCONS_00005048	"u"	-	XLOC_003605	-	chr1:153479980-153495122	DM	GM	OK	0.535551	0.738535	0.583523	4.78529	4.4586	5.86046	4.77352	0.56633	3.07534	up	0.0076	0.0352324	yes
TCONS_00079205	"j"	ENSBTAT00000024551	XLOC_051815	ENSBTAG00000018447	chr3:69316066-69324224	DM	GM	OK	20.0494	20.1247	14.4972	10.1494	9.93119	11.128	9.91518	16.9892	-0.776907	down	0.00765	0.0353774	no
TCONS_00054239	"u"	-	XLOC_035451	-	chr21:17068690-17085234	DM	GM	OK	0.327122	0.513507	0.386822	2.43224	2.64124	1.4979	2.13422	0.418281	2.35116	up	0.0078	0.0359014	yes
TCONS_00028976	"u"	-	XLOC_019565	-	chr16:28064469-28070696	DM	GM	OK	2.039	2.08284	1.90157	1.26003	1.26223	1.26834	1.0982	1.73346	-0.658515	down	0.008	0.0366673	no
TCONS_00036942	"u"	-	XLOC_024679	-	chr18:47960257-48011051	DM	GM	OK	0.617511	0.470492	1.01098	0.455198	0.465818	0.376077	0.414534	0.66008	-0.671149	down	0.00805	0.036831	no
TCONS_00064827	"u"	-	XLOC_042259	-	chr25:42130241-42133441	DM	GM	OK	0.276438	0.380068	0	0.883069	0.879344	0.476656	0.726239	0.211751	1.77808	up	0.0083	0.0377435	yes
TCONS_00090152	"u"	-	XLOC_059180	-	chr6:3432416-3435064	DM	GM	OK	0.335446	0.343986	0.310801	0.563733	0.706453	0.717216	0.667182	0.324617	1.03934	up	0.0083	0.0377435	yes
TCONS_00091488	"u"	-	XLOC_060131	-	chr6:98942438-98948721	DM	GM	OK	0.160509	0.174263	0.25554	0.282146	0.341885	0.367499	0.327571	0.192827	0.764502	up	0.00835	0.037901	no
TCONS_00032662	"j"	ENSBTAT00000047622	XLOC_021980	ENSBTAG00000033486	chr17:41307372-41311881	DM	GM	OK	1.9697	2.04009	1.02765	4.43201	3.96549	4.3704	4.03945	1.57453	1.35924	up	0.00865	0.0390161	yes
TCONS_00089796	"u"	-	XLOC_058944	-	chr5:112777317-112791152	DM	GM	OK	0.230906	0.116017	0.191694	0.555289	0.292386	0.339372	0.385368	0.171124	1.17119	up	0.0087	0.0391949	yes
TCONS_00005050	"u"	-	XLOC_003605	-	chr1:153479980-153495122	DM	GM	OK	0.317324	0.212295	0.151645	0.554651	0.545922	0.600312	0.524668	0.211072	1.31367	up	0.00875	0.0393733	yes
TCONS_00058538	"u"	-	XLOC_038227	-	chr23:3271495-3280949	DM	GM	OK	0.859951	0.877346	1.22247	0.715967	0.542088	0.537549	0.581149	0.93009	-0.678462	down	0.009	0.0402778	no
TCONS_00013773	"x"	ENSBTAT00000044396	XLOC_009352	ENSBTAG00000031332	chr11:71827004-71932538	DM	GM	OK	0.181895	0.27872	0.261316	0.661374	0.735224	0.572809	0.65876	0.230766	1.51332	up	0.0091	0.0406196	yes
TCONS_00054360	"u"	-	XLOC_035512	-	chr21:22496793-22510860	DM	GM	OK	0.53955	0.447824	0.908394	0.38228	0.285419	0.311725	0.318606	0.599822	-0.912763	down	0.0092	0.0409404	no
TCONS_00051078	"u"	-	XLOC_033335	-	chr20:65961636-65966689	DM	GM	OK	0.140742	0.262882	0.107676	1.11027	0.880515	0.914546	0.865102	0.148752	2.53996	up	0.0096	0.0423385	yes
TCONS_00005033	"u"	-	XLOC_003593	-	chr1:152598697-152618169	DM	GM	OK	0.0863191	0.0485512	0.0399651	0.596549	0.542206	0.442122	0.541268	0.059825	3.17752	up	0.00965	0.0425194	yes
TCONS_00071766	"x"	ENSBTAT00000003617	XLOC_046899	ENSBTAG00000002792	chr28:29809786-29850282	DM	GM	OK	0.796057	1.2609	0.677407	3.80267	3.99292	4.38561	4.2319	0.946984	2.15989	up	0.00965	0.0425194	yes
TCONS_00026863	"u"	-	XLOC_018104	-	chr15:8544194-8579131	DM	GM	OK	0.443035	0.367293	0.985923	0.372026	0.261065	0.302741	0.299789	0.535643	-0.837326	down	0.0097	0.0426833	no
TCONS_00060393	"u"	-	XLOC_039415	-	chr23:17822301-17823554	DM	GM	OK	0.125029	0.164966	0.113148	0.376402	0.535053	0.425891	0.473374	0.140104	1.75648	up	0.00975	0.0428568	yes
TCONS_00008959	"u"	-	XLOC_006212	-	chr10:47080897-47086313	DM	GM	OK	0.275627	0.296742	0.169644	0.915934	1.30098	1.14714	1.13138	0.251065	2.17195	up	0.0098	0.0430366	yes
TCONS_00106002	"j"	ENSBTAT00000020597	XLOC_070201	ENSBTAG00000015497	chr9:33543625-33556894	DM	GM	OK	8.63329	7.57334	7.34033	5.88956	5.06212	5.63615	5.01624	6.79402	-0.437658	down	0.01005	0.0438966	no
TCONS_00109059	"u"	-	XLOC_072273	-	chrX:103428566-103449292	DM	GM	OK	1.98566	1.75724	2.1227	0.0916674	0.0953801	0.161848	0.117825	1.87976	-3.99582	down	0.0101	0.0440641	yes
TCONS_00056438	"u"	-	XLOC_036925	-	chr22:44562256-44602713	DM	GM	OK	0.445019	0.478901	0.764995	0.762008	0.92116	0.887262	0.79875	0.512319	0.640702	up	0.01015	0.0442312	no
TCONS_00106066	"j"	ENSBTAT00000047557	XLOC_070239	ENSBTAG00000033429	chr9:38816217-38846735	DM	GM	OK	4.49532	2.90904	3.3819	13.6774	8.11404	6.7647	10.7266	3.99305	1.42563	up	0.01055	0.0455822	yes
TCONS_00012950	"u"	-	XLOC_008816	-	chr11:20083849-20096715	DM	GM	OK	0.0693587	0.075867	0.0337698	0.424173	0.570143	0.397643	0.509549	0.0641157	2.99047	up	0.0107	0.046055	yes
TCONS_00062246	"u"	-	XLOC_040613	-	chr24:2815007-2817406	DM	GM	OK	0.14241	0.316989	0.238666	1.26364	0.840174	0.861387	0.98462	0.226445	2.12041	up	0.01085	0.0465769	yes
TCONS_00080966	"u"	-	XLOC_052999	-	chr4:32223401-32227674	DM	GM	OK	0.559361	0.478851	0.516597	0.230693	0.331766	0.314286	0.260951	0.460481	-0.819364	down	0.0116	0.0491018	no
TCONS_00001178	"u"	-	XLOC_000859	-	chr1:84267501-84273812	DM	GM	OK	0.434132	0.195868	0.183605	1.16684	0.942553	1.01602	1.00929	0.298052	1.7597	up	0.01185	0.0499402	yes
TCONS_00062385	"u"	-	XLOC_040724	-	chr24:8681654-8718883	DM	GM	OK	0.0120593	0.0344289	0.0185918	0.581807	0.83539	0.638426	0.690431	0.0214898	5.00577	up	0.01215	0.050966	yes
TCONS_00005368	"u"	-	XLOC_003877	-	chr10:2876039-2891570	DM	GM	OK	0.119017	0.125987	0.076984	0.438914	0.470984	0.416919	0.384319	0.0937386	2.03559	up	0.0122	0.0511153	yes
TCONS_00040071	"x"	ENSBTAT00000025766	XLOC_026383	ENSBTAG00000026944	chr18:63179642-63248346	DM	GM	OK	0.0289668	0.161761	0.102591	0.415264	0.430476	0.44086	0.398789	0.0888626	2.16598	up	0.01225	0.0512756	yes
TCONS_00052228	"u"	-	XLOC_034173	-	chr20:71099336-71108496	DM	GM	OK	0.731697	0.263072	0.520971	0.0401194	0.0723592	0.0175392	0.0514189	0.527668	-3.35926	down	0.01245	0.0519632	yes
TCONS_00009382	"u"	-	XLOC_006502	-	chr10:73531851-73558851	DM	GM	OK	0.0233	0.0575471	0.0340136	0.297258	0.398731	0.234587	0.329463	0.0403349	3.03001	up	0.0126	0.0524235	yes
TCONS_00071461	"u"	-	XLOC_046701	-	chr28:16192344-16202659	DM	GM	OK	0.27152	0.323947	0.459648	0.0300608	0.081821	0.0389869	0.0502374	0.347334	-2.78949	down	0.0126	0.0524235	yes
TCONS_00048554	"u"	-	XLOC_031608	-	chr2:65766008-65822294	DM	GM	OK	0.568308	0.149779	0.141449	1.73744	1.36654	1.63455	1.53564	0.305978	2.32734	up	0.01275	0.0529311	yes
TCONS_00092968	"u"	-	XLOC_061202	-	chr6:70873370-70892187	DM	GM	OK	0.0263442	0.0909515	0.103576	0.359463	0.430541	0.216018	0.342872	0.0743266	2.20572	up	0.0128	0.0530804	yes
TCONS_00058512	"u"	-	XLOC_038207	-	chr23:3171252-3230137	DM	GM	OK	0.431528	0.525493	0.615428	0.22414	0.255016	0.237972	0.230326	0.498836	-1.11489	down	0.0129	0.0533975	yes
TCONS_00103934	"u"	-	XLOC_068660	-	chr9:28248957-28293276	DM	GM	OK	0.0127305	0.00654026	0.0101922	0.575689	0.506668	0.729854	0.56916	0.00891844	5.9959	up	0.0129	0.0533975	yes
TCONS_00098796	"j"	ENSBTAT00000055060	XLOC_064961	ENSBTAG00000039591	chr7:85183181-85267698	DM	GM	OK	10.3285	10.1306	7.37014	13.1748	11.7128	13.5802	12.5242	8.4695	0.564372	up	0.01295	0.0535576	no
TCONS_00101692	"j"	ENSBTAT00000028825	XLOC_067095	ENSBTAG00000021632	chr8:8635547-9019576	DM	GM	OK	0.0417242	0.0405885	0.163092	1.15552	0.940897	0.895452	1.05509	0.0879994	3.58372	up	0.01305	0.0538769	yes
TCONS_00021551	"u"	-	XLOC_014435	-	chr13:78161274-78162698	DM	GM	OK	0.180956	0.0598129	0.0276507	0.414985	0.557599	0.314994	0.452379	0.0930566	2.28135	up	0.0131	0.0540323	yes
TCONS_00053096	"u"	-	XLOC_034731	-	chr21:42827188-42835686	DM	GM	OK	0.282158	0.223424	0.255372	0.459176	0.320049	0.408261	0.400318	0.248695	0.686769	up	0.0131	0.0540323	no
TCONS_00059626	"u"	-	XLOC_038887	-	chr23:40337145-40375250	DM	GM	OK	0.336791	0.271332	1.21137	0.143264	0.0831151	0.134972	0.116641	0.562697	-2.27028	down	0.01325	0.0545004	yes
TCONS_00072020	"u"	-	XLOC_047073	-	chr28:43903615-43935617	DM	GM	OK	0.0563812	0.042174	0.0401377	0.428191	0.43872	0.319897	0.400831	0.0468573	3.09665	up	0.0135	0.0552842	yes
TCONS_00088689	"u"	-	XLOC_058234	-	chr5:65499188-65518069	DM	GM	OK	0.188603	0.0589622	0.137095	0.503163	0.484542	0.196528	0.425761	0.136239	1.6439	up	0.0135	0.0552842	yes
TCONS_00027188	"u"	-	XLOC_018387	-	chr15:21096437-21121644	DM	GM	OK	0.112249	0.346561	0.130555	2.62031	2.38397	1.55549	1.76959	0.147242	3.58715	up	0.0138	0.0562812	yes
TCONS_00050603	"u"	-	XLOC_033015	-	chr20:24389376-24407010	DM	GM	OK	0.285674	0.315325	0.373159	0.601586	0.508236	0.62739	0.581715	0.304358	0.934542	up	0.0145	0.0584678	no
TCONS_00098535	"x"	ENSBTAT00000006442	XLOC_064797	ENSBTAG00000004896	chr7:62502321-62651674	DM	GM	OK	0.542235	0.423524	0.572469	4.67177	5.41861	5.44295	5.523	0.553459	3.3189	up	0.0151	0.0603128	yes
TCONS_00042276	"u"	-	XLOC_027669	-	chr19:55863589-55875777	DM	GM	OK	0.0432059	0.0724136	0	0.308217	0.679238	0.725173	0.585155	0.0392649	3.89751	up	0.01585	0.0626295	yes
TCONS_00059718	"u"	-	XLOC_038960	-	chr23:43024352-43025667	DM	GM	OK	0.694073	0.764015	0.379543	1.01816	1.58158	0.947437	1.16335	0.599668	0.956051	up	0.01585	0.0626295	no
TCONS_00026950	"u"	-	XLOC_018192	-	chr15:10282266-10304349	DM	GM	OK	0.0467307	0.0474984	0.018321	0.308753	0.507095	0.479001	0.383808	0.0343884	3.48039	up	0.01635	0.0641762	yes
TCONS_00022502	"u"	-	XLOC_015089	-	chr14:32818064-32825186	DM	GM	OK	0.0193048	0.0584184	0.029523	0.496552	0.555173	0.584609	0.586607	0.0439305	3.7391	up	0.01655	0.064773	yes
TCONS_00039726	"u"	-	XLOC_026191	-	chr18:57081245-57089301	DM	GM	OK	0.511141	0.169173	0	19.6189	21.1221	23.0217	21.0785	0.232313	6.50356	up	0.01655	0.064773	yes
TCONS_00020197	"u"	-	XLOC_013624	-	chr13:21453257-21470962	DM	GM	OK	0.150994	0	0.0584131	2.0782	1.95413	2.32716	2.09001	0.0684508	4.9323	up	0.01675	0.0653484	yes
TCONS_00023228	"u"	-	XLOC_015602	-	chr14:17945-20094	DM	GM	OK	0.0155173	0.154296	0.0449593	0.325363	0.367528	0.606964	0.428407	0.0704147	2.60503	up	0.01675	0.0653484	yes
TCONS_00072492	"u"	-	XLOC_047446	-	chr29:16849603-16905136	DM	GM	OK	0.249002	0.228331	0.473985	0.105135	0.100623	0.0993298	0.102519	0.318909	-1.63726	down	0.01695	0.0659247	yes
TCONS_00096219	"u"	-	XLOC_063253	-	chr7:90610023-90816668	DM	GM	OK	0.0155138	0.0241385	0.00934642	0.442508	0.596545	0.460009	0.494539	0.015724	4.97505	up	0.01695	0.0659247	yes
TCONS_00030021	"u"	-	XLOC_020231	-	chr16:66237637-66270913	DM	GM	OK	0.0295288	0.024274	0.130579	0.270225	0.560066	0.443561	0.44519	0.0622212	2.83894	up	0.0179	0.0686177	yes
TCONS_00059640	"u"	-	XLOC_038898	-	chr23:40421771-40459030	DM	GM	OK	0.973164	1.04603	1.40126	0.597608	0.453077	0.455964	0.448145	0.980189	-1.12909	down	0.01825	0.0695646	yes
TCONS_00061470	"u"	-	XLOC_040100	-	chr24:22102047-22104211	DM	GM	OK	0.0532459	0.132651	0.154809	0.7685	0.644894	0.677479	0.617618	0.0956966	2.69018	up	0.01825	0.0695646	yes
TCONS_00081954	"u"	-	XLOC_053760	-	chr4:77906117-77910012	DM	GM	OK	0.124387	0.363115	0.242065	0.52786	0.47079	0.621076	0.554654	0.213558	1.37696	up	0.01825	0.0695646	yes
TCONS_00026856	"u"	-	XLOC_018104	-	chr15:8544194-8579131	DM	GM	OK	0.316664	0.290828	0.754488	0.268592	0.209795	0.250311	0.231783	0.404888	-0.804745	down	0.0183	0.0697224	no
TCONS_00053718	"o"	ENSBTAT00000059731	XLOC_035171	ENSBTAG00000042739	chr21:67482502-67536779	DM	GM	OK	1.46209	1.7546	2.22687	4.69808	3.22833	5.66018	4.11026	1.54651	1.41021	up	0.01845	0.0701619	yes
TCONS_00110932	"u"	-	XLOC_073665	-	chrX:47745486-47751336	DM	GM	OK	0.183566	0.188077	0.176335	0.214891	0.392933	0.276042	0.322701	0.195472	0.723235	up	0.01845	0.0701619	no
TCONS_00072452	"u"	-	XLOC_047411	-	chr29:16642257-16670131	DM	GM	OK	1.06976	1.18752	1.71776	0.442283	0.58796	0.509619	0.447781	1.15113	-1.36219	down	0.01855	0.0704761	yes
TCONS_00110579	"u"	-	XLOC_073436	-	chrX:22658554-22693266	DM	GM	OK	0.584836	0.398595	0.532414	0.0969236	0.137322	0.0320799	0.0818943	0.458914	-2.48639	down	0.0186	0.0706329	yes
TCONS_00051059	"u"	-	XLOC_033325	-	chr20:63965789-63975636	DM	GM	OK	0.560369	0.333693	0.398236	0.784833	1.24255	0.764486	1.03769	0.470891	1.13991	up	0.0188	0.0711828	yes
TCONS_00057965	"j"	ENSBTAT00000063855	XLOC_037909	ENSBTAG00000047658	chr22:49019350-49032668	DM	GM	OK	0.271412	0.215326	0.178414	0.558637	0.386886	0.512974	0.593457	0.261047	1.18483	up	0.01905	0.0718417	yes
TCONS_00083355	"o"	ENSBTAT00000061981	XLOC_054701	ENSBTAG00000044548	chr4:47319482-47386091	DM	GM	OK	0.151683	0.153309	0.0761458	0.304028	0.21852	0.422531	0.352375	0.140841	1.32304	up	0.01905	0.0718417	yes
TCONS_00043516	"j"	ENSBTAT00000019556	XLOC_028409	ENSBTAG00000014695	chr19:28158378-28179767	DM	GM	OK	4.39529	4.76019	4.88041	11.134	10.8465	9.64024	10.2832	4.45985	1.20522	up	0.01925	0.0723603	yes
TCONS_00083601	"u"	-	XLOC_054878	-	chr4:56547058-56582646	DM	GM	OK	0.00977885	0	0.0278054	0.646104	0.508931	0.42894	0.533215	0.0118449	5.49238	up	0.02015	0.075003	yes
TCONS_00106067	"j"	ENSBTAT00000047557	XLOC_070239	ENSBTAG00000033429	chr9:38816217-38846735	DM	GM	OK	3.00587	6.08893	2.73316	7.29384	12.4907	12.271	9.57313	3.72399	1.36214	up	0.0209	0.0771268	yes
TCONS_00075240	"x"	ENSBTAT00000004007	XLOC_049247	ENSBTAG00000020244	chr3:15520618-15528093	DM	GM	OK	0.798297	0.666277	0.688133	1.47186	1.65899	1.3926	1.5778	0.753343	1.06654	up	0.02105	0.0775492	yes
TCONS_00107018	"u"	-	XLOC_070905	-	chr9:103240673-103252786	DM	GM	OK	0.0179928	0.0434035	0.0527912	0.342148	0.135387	0.528927	0.348404	0.0379407	3.19894	up	0.0216	0.0791795	yes
TCONS_00007750	"u"	-	XLOC_005427	-	chr10:1899880-1901005	DM	GM	OK	0.818922	0.5714	0.844092	0.0577473	0.106503	0.0502516	0.0575837	0.619852	-3.42819	down	0.0217	0.0794383	yes
TCONS_00021860	"o"	ENSBTAT00000065551	XLOC_014666	ENSBTAG00000047065	chr14:576264-584917	DM	GM	OK	1.08826	1.58277	0.450221	0.939989	3.4151	4.01322	2.5545	0.983991	1.37633	up	0.02195	0.0801364	yes
TCONS_00069966	"u"	-	XLOC_045650	-	chr28:336952-345135	DM	GM	OK	0.0384076	0.160408	0.134012	0.40169	0.635484	0.383657	0.4677	0.118556	1.98001	up	0.022	0.0802569	yes
TCONS_00033964	"u"	-	XLOC_022835	-	chr17:4117912-4125577	DM	GM	OK	0.363987	0.384652	1.16644	0.374955	0.438761	0.404799	0.400716	0.6031	-0.589816	down	0.02215	0.0806175	no
TCONS_00110581	"u"	-	XLOC_073436	-	chrX:22658554-22693266	DM	GM	OK	0	0.0589305	0.0590821	0.801228	0.932853	0.793522	0.765944	0.0339901	4.49406	up	0.02215	0.0806175	yes
TCONS_00097215	"u"	-	XLOC_063961	-	chr7:16276903-16279567	DM	GM	OK	0.068158	0.0571609	0.0923382	0.352376	0.475226	0.32157	0.415977	0.0793778	2.3897	up	0.0224	0.0813396	yes
TCONS_00095350	"u"	-	XLOC_062660	-	chr7:51454105-51461144	DM	GM	OK	0.870405	0.687362	0.587674	0.0603327	0.108378	0.0538302	0.0770084	0.738951	-3.26239	down	0.0225	0.0816035	yes
TCONS_00015319	"x"	ENSBTAT00000035734	XLOC_010307	ENSBTAG00000006771	chr12:28767330-28967537	DM	GM	OK	0.283746	0.160548	0.238419	0.769845	0.565909	0.410429	0.609498	0.229893	1.40666	up	0.0226	0.0819033	yes
TCONS_00055205	"o"	ENSBTAT00000057495	XLOC_036055	ENSBTAG00000038073	chr21:68146635-68149607	DM	GM	OK	0.754178	0.72197	0.596518	0.10256	0.174296	0.0927658	0.12241	0.674495	-2.46208	down	0.0228	0.0824912	yes
TCONS_00050714	"x"	ENSBTAT00000004233	XLOC_033115	ENSBTAG00000003268	chr20:26273344-26294112	DM	GM	OK	1.07109	1.05328	0.820039	2.37575	2.33046	2.08754	2.10594	0.899726	1.22691	up	0.0244	0.0867695	yes
TCONS_00078268	"u"	-	XLOC_051193	-	chr3:26474579-26479160	DM	GM	OK	0.485175	0.401508	0.598684	0.806895	0.870151	0.789121	0.786495	0.463139	0.763992	up	0.02475	0.0877282	no
TCONS_00046198	"j"	ENSBTAT00000024821	XLOC_030075	ENSBTAG00000018653	chr2:80638697-80655936	DM	GM	OK	1.71154	1.43426	0.921697	0.567987	0.700925	0.493546	0.549797	1.27752	-1.21637	down	0.0248	0.0878451	yes
TCONS_00080781	"u"	-	XLOC_052839	-	chr4:19138105-19179832	DM	GM	OK	0.501866	0.534774	0.860909	0.341036	0.339534	0.366127	0.32813	0.555982	-0.76077	down	0.02515	0.0887579	no
TCONS_00059775	"u"	-	XLOC_038994	-	chr23:48173743-48187992	DM	GM	OK	0.00954708	0.0314945	0.0277866	0.548495	0.701477	0.693773	0.6515	0.022926	4.82871	up	0.0254	0.0893955	yes
TCONS_00016653	"u"	-	XLOC_011263	-	chr12:23704718-23717467	DM	GM	OK	45.1165	43.2428	36.1471	31.6727	29.402	28.6608	26.868	37.6799	-0.487909	down	0.0257	0.090194	no
TCONS_00027113	"u"	-	XLOC_018340	-	chr15:17531812-17536317	DM	GM	OK	0.114874	0.145533	0	138.312	149.271	139.543	147.157	0.0905013	10.6671	up	0.0257	0.090194	yes
TCONS_00038549	"u"	-	XLOC_025528	-	chr18:14599525-14610210	DM	GM	OK	1.06552	0.782799	0.483389	0.323091	0.209829	0.105729	0.232593	0.856802	-1.88115	down	0.02595	0.0908915	yes
TCONS_00012220	"u"	-	XLOC_008351	-	chr11:104853851-104857048	DM	GM	OK	1.11691	1.58559	0.810221	2.17219	1.70699	1.6338	1.82572	1.16511	0.648001	up	0.026	0.0910273	no
TCONS_00089301	"x"	ENSBTAT00000043010	XLOC_058644	ENSBTAG00000030472	chr5:99000532-99051717	DM	GM	OK	21.2698	21.8656	13.2586	25.839	29.1506	27.5289	26.269	17.8739	0.555507	up	0.02605	0.0911573	no
TCONS_00067230	"u"	-	XLOC_043763	-	chr26:48016131-48039007	DM	GM	OK	0.724023	0.614666	0.77868	0.414654	0.465464	0.386758	0.411352	0.698287	-0.763448	down	0.0263	0.0918283	no
TCONS_00011076	"u"	-	XLOC_007616	-	chr11:50484333-50501595	DM	GM	OK	0	0.0169238	0.0799637	0.769146	0.665701	0.832537	0.804095	0.0347363	4.53285	up	0.0267	0.0928421	yes
TCONS_00081953	"u"	-	XLOC_053760	-	chr4:77906117-77910012	DM	GM	OK	2.1501	0.94487	1.32486	4.16687	3.47755	4.17487	3.81263	1.44463	1.40008	up	0.0267	0.0928421	yes
TCONS_00067228	"u"	-	XLOC_043763	-	chr26:48016131-48039007	DM	GM	OK	0.373069	0.481116	0.321745	0.142846	0.156989	0.058831	0.122165	0.395496	-1.69483	down	0.02675	0.0929761	yes
TCONS_00024093	"u"	-	XLOC_016172	-	chr14:38706437-38736855	DM	GM	OK	1.36665	1.50314	1.30736	0.740689	0.45979	0.26772	0.554049	1.26431	-1.19026	down	0.0268	0.0930985	yes
TCONS_00090057	"u"	-	XLOC_059100	-	chr6:936891-969207	DM	GM	OK	0.49885	0.557315	0.801638	0.859506	0.932926	0.960617	0.839558	0.536607	0.645764	up	0.02695	0.0934594	no
TCONS_00078724	"u"	-	XLOC_051452	-	chr3:49058938-49110038	DM	GM	OK	0.382528	0.424869	0.356344	0.657641	0.732003	0.861875	0.715554	0.363184	0.978363	up	0.027	0.0935985	no
TCONS_00109873	"u"	-	XLOC_072938	-	chrX:139715421-139718707	DM	GM	OK	1.73928	0.276483	2.72054	6.4271	3.21999	4.44643	4.42376	1.46742	1.59199	up	0.0276	0.0951783	yes
TCONS_00041002	"u"	-	XLOC_026932	-	chr19:24313151-24352968	DM	GM	OK	0	0.167848	0.219552	2.63206	2.38798	2.70985	1.9752	0.082552	4.58055	up	0.0277	0.0954304	yes
TCONS_00009535	"j"	ENSBTAT00000020908	XLOC_006605	ENSBTAG00000007586	chr10:82339597-82386725	DM	GM	OK	3.04608	2.52432	1.63451	3.98259	3.28715	3.58406	3.6557	2.38087	0.618657	up	0.0278	0.0956181	no
TCONS_00004975	"u"	-	XLOC_003558	-	chr1:149217643-149245849	DM	GM	OK	0.0675249	0.0562688	0.0319684	0.53304	0.37485	0.393814	0.42714	0.0513867	3.05524	up	0.02795	0.0959828	yes
TCONS_00023000	"u"	-	XLOC_015456	-	chr14:70050844-70063394	DM	GM	OK	0.325979	0.396353	0.373803	0.567552	0.740873	0.656075	0.569281	0.309002	0.881526	up	0.02815	0.096506	no
TCONS_00104239	"j"	ENSBTAT00000023937	XLOC_068898	ENSBTAG00000017992	chr9:41246267-41258801	DM	GM	OK	107.896	102.831	87.6386	182.863	96.2482	192.466	147.649	89.3542	0.724562	up	0.02815	0.096506	no
TCONS_00010091	"u"	-	XLOC_006967	-	chr11:815433-880809	DM	GM	OK	2.45517	2.30495	2.44821	1.16569	0.860277	0.891417	0.966397	2.39588	-1.30987	down	0.0284	0.0971693	yes
TCONS_00074781	"u"	-	XLOC_048964	-	chr29:50507210-50531335	DM	GM	OK	0.475132	0.352518	0.947913	0.355439	0.368705	0.330655	0.320692	0.534995	-0.738336	down	0.02865	0.09783	no
TCONS_00095668	"u"	-	XLOC_062873	-	chr7:56645369-56661803	DM	GM	OK	0.0596271	0.0744164	0	0.494027	0.764642	0.704572	0.64714	0.0449826	3.84664	up	0.0288	0.0982358	yes
TCONS_00030523	"j"	ENSBTAT00000054952	XLOC_020550	ENSBTAG00000006984	chr16:5098375-5124570	DM	GM	OK	1.67124	2.22335	1.38463	0.745159	0.590165	0.996033	0.64562	1.29216	-1.00102	down	0.02885	0.098365	yes
TCONS_00041815	"u"	-	XLOC_027416	-	chr19:44993866-45021912	DM	GM	OK	0.0472324	5.83094e-06	0.0589826	0.376175	0.407656	0.263401	0.386643	0.0385505	3.32618	up	0.02895	0.0986111	yes
TCONS_00083567	"u"	-	XLOC_054849	-	chr4:55732518-55737204	DM	GM	OK	0	0.058449	0.103896	0.704384	0.212925	0.535748	0.493378	0.0529787	3.21921	up	0.02925	0.0992991	yes
TCONS_00019506	"u"	-	XLOC_013111	-	chr13:75559616-75561985	DM	GM	OK	3.38626	4.03329	3.08173	2.63456	2.59496	2.20725	2.14905	3.01159	-0.486822	down	0.02945	0.0998049	no
TCONS_00042272	"x"	ENSBTAT00000053051	XLOC_027667	ENSBTAG00000039607	chr19:55840065-55844535	DM	GM	OK	0.056775	0.0711645	0.0390076	0.32856	0.628171	0.131814	0.389439	0.0592555	2.71638	up	0.02985	0.100751	yes
TCONS_00059268	"u"	-	XLOC_038634	-	chr23:28276779-28281943	DM	GM	OK	1.32723	1.18513	1.47396	0.758624	1.01403	1.05352	0.819348	1.1414	-0.478251	down	0.02995	0.101017	no
TCONS_00027387	"u"	-	XLOC_018507	-	chr15:32859787-32862188	DM	GM	OK	0.36604	0.123534	0.14275	0.637006	0.661873	0.324454	0.52223	0.205998	1.34206	up	0.03035	0.102032	yes
TCONS_00015323	"x"	ENSBTAT00000035734	XLOC_010307	ENSBTAG00000006771	chr12:28767330-28967537	DM	GM	OK	0.612642	0.522856	0.351106	0.866993	1.13198	0.81692	0.956595	0.504143	0.924077	up	0.0305	0.102433	no
TCONS_00007420	"u"	-	XLOC_005236	-	chr10:83240212-83247308	DM	GM	OK	0.487116	0.755475	1.13823	0.471867	0.435627	0.537114	0.37172	0.66854	-0.846798	down	0.0306	0.102672	no
TCONS_00023156	"j"	ENSBTAT00000063321	XLOC_015555	ENSBTAG00000046121	chr14:79340382-79346436	DM	GM	OK	0.28407	0.190909	0.296123	0.545787	0.551465	0.526685	0.525739	0.22902	1.19887	up	0.03065	0.102749	yes
TCONS_00008531	"u"	-	XLOC_005938	-	chr10:30234518-30278056	DM	GM	OK	0.0463767	0.0379278	0.0723942	2.67052	2.74395	3.10364	2.59178	0.0460502	5.81459	up	0.0309	0.103373	yes
TCONS_00068108	"j"	ENSBTAT00000011502	XLOC_044318	ENSBTAG00000008730	chr26:39653448-39669981	DM	GM	OK	0.769627	2.53716	2.02997	11.6722	8.73402	6.25493	9.25508	1.95759	2.24116	up	0.0312	0.104125	yes
TCONS_00003199	"j"	ENSBTAT00000002828	XLOC_002288	ENSBTAG00000002182	chr1:65021825-65032159	DM	GM	OK	11.6052	11.6454	9.1065	14.9967	17.1788	15.7228	13.6029	8.51816	0.675296	up	0.0313	0.104397	no
TCONS_00001119	"j"	ENSBTAT00000002225	XLOC_000832	ENSBTAG00000001697	chr1:81878425-81898384	DM	GM	OK	27.2168	25.6651	20.1328	17.2921	16.2441	17.6349	15.6379	21.7946	-0.478924	down	0.032	0.106201	no
TCONS_00109749	"u"	-	XLOC_072844	-	chrX:137493181-137509809	DM	GM	OK	1.28804	1.26203	1.57076	2.11177	2.38493	1.94303	2.19231	1.40086	0.646136	up	0.032	0.106201	no
TCONS_00001177	"u"	-	XLOC_000859	-	chr1:84267501-84273812	DM	GM	OK	0.171232	0.175572	0.198117	0.182955	0.52283	0.481483	0.355972	0.15749	1.1765	up	0.03305	0.108776	yes
TCONS_00071815	"u"	-	XLOC_046924	-	chr28:31321818-31349299	DM	GM	OK	0.0835035	0.0972189	0.173606	0.771911	0.49427	0.42672	0.453388	0.0989309	2.19625	up	0.03365	0.110322	yes
TCONS_00109807	"u"	-	XLOC_072890	-	chrX:138453989-138479829	DM	GM	OK	0.38991	0.0771226	0.193982	0.972051	1.4233	0.606766	1.0409	0.224225	2.21481	up	0.0337	0.110441	yes
TCONS_00056999	"u"	-	XLOC_037234	-	chr22:58026019-58036617	DM	GM	OK	0.303643	0.37028	0.355422	0.197714	0.10815	0.171642	0.186421	0.357418	-0.939049	down	0.0341	0.111373	no
TCONS_00086707	"u"	-	XLOC_056972	-	chr5:100541212-100548399	DM	GM	OK	0.577519	0.496218	0.267163	0.233778	0.182187	0.176443	0.202403	0.452622	-1.16108	down	0.03415	0.111478	yes
TCONS_00074824	"u"	-	XLOC_048983	-	chr29:51156203-51165772	DM	GM	OK	0.121613	0.185446	0.190442	0.439605	0.299715	0.475665	0.404076	0.160811	1.32926	up	0.03455	0.112351	yes
TCONS_00052003	"u"	-	XLOC_034010	-	chr20:57771182-57786608	DM	GM	OK	0.708158	0.66028	1.40314	0.585795	0.732915	0.596313	0.597539	0.838934	-0.489525	down	0.0346	0.112462	no
TCONS_00102014	"u"	-	XLOC_067331	-	chr8:29969897-30008550	DM	GM	OK	1.48223	1.27888	1.14801	0.666414	0.77197	0.814568	0.780258	1.3261	-0.765167	down	0.0355	0.114632	no
TCONS_00038657	"u"	-	XLOC_025602	-	chr18:23253787-23264320	DM	GM	OK	0.287936	0.238857	0.137316	0.375605	0.337158	0.605503	0.459314	0.229819	0.998983	up	0.03555	0.114748	no
TCONS_00106723	"u"	-	XLOC_070679	-	chr9:89683046-89684958	DM	GM	OK	0	0.140276	0.244349	0.359377	0.586469	0.834276	0.631206	0.130947	2.26912	up	0.0359	0.115575	yes
TCONS_00039696	"u"	-	XLOC_026177	-	chr18:56531751-56534203	DM	GM	OK	0.677526	1.06103	0.687889	3.05909	1.63272	0.824153	2.00047	0.914314	1.12958	up	0.036	0.115825	yes
TCONS_00032104	"u"	-	XLOC_021552	-	chr16:81185234-81190074	DM	GM	OK	0.129518	0.0150644	0.0425946	0.358074	0.232554	0.47462	0.368391	0.0632933	2.54111	up	0.0361	0.116074	yes
TCONS_00021297	"u"	-	XLOC_014271	-	chr13:67126338-67129795	DM	GM	OK	5.5671e-06	0.147126	0.173604	0.50734	0.723021	0.809631	0.681172	0.106776	2.67343	up	0.03755	0.119598	yes
TCONS_00038763	"u"	-	XLOC_025658	-	chr18:32382116-32386259	DM	GM	OK	23.4342	24.9942	21.1905	17.478	14.7453	16.4662	20.1612	27.1208	-0.427813	down	0.03755	0.119598	no
TCONS_00064436	"u"	-	XLOC_042048	-	chr25:32361838-32363008	DM	GM	OK	44.5412	51.9639	32.5277	49.8971	53.3605	59.0109	43.694	34.631	0.335373	up	0.03775	0.120113	no
TCONS_00000891	"u"	-	XLOC_000666	-	chr1:67721717-67825862	DM	GM	OK	1.06653	0.999967	1.07195	0.679203	0.702131	0.543562	0.631664	1.01528	-0.684643	down	0.03795	0.120601	no
TCONS_00036345	"u"	-	XLOC_024309	-	chr18:36168027-36172482	DM	GM	OK	0.128107	0.0717978	0.0748111	1.01633	1.07508	0.700977	0.720793	0.0857654	3.07112	up	0.03795	0.120601	yes
TCONS_00074391	"o"	ENSBTAT00000059476	XLOC_048730	ENSBTAG00000042484	chr29:41850917-41855729	DM	GM	OK	3.4055	3.30732	1.33943	1.68558	1.38062	1.36545	1.45762	2.64768	-0.861116	down	0.0381	0.120956	no
TCONS_00024351	"u"	-	XLOC_016375	-	chr14:59727883-59745042	DM	GM	OK	0.0229261	0.00928918	0	1.08902	1.05867	1.13044	1.04585	0.0107601	6.60284	up	0.0387	0.122436	yes
TCONS_00103391	"u"	-	XLOC_068289	-	chr8:102244894-102252472	DM	GM	OK	0.415857	0.353135	0.520621	0.138041	0.0357251	0.0691018	0.0833106	0.427276	-2.35859	down	0.0388	0.12267	yes
TCONS_00015321	"x"	ENSBTAT00000035734	XLOC_010307	ENSBTAG00000006771	chr12:28767330-28967537	DM	GM	OK	0.652443	1.02471	0.803881	1.43439	1.50601	1.58194	1.67031	0.911521	0.873773	up	0.03985	0.12518	no
TCONS_00052730	"u"	-	XLOC_034513	-	chr21:23494677-23499607	DM	GM	OK	0.653497	0.411246	0.375872	0.985067	1.53194	1.07045	1.18489	0.460397	1.36381	up	0.04005	0.12569	yes
TCONS_00102078	"x"	ENSBTAT00000036700	XLOC_067397	ENSBTAG00000025903	chr8:38468512-38636946	DM	GM	OK	3.15974	2.9058	2.87219	1.03608	0.67257	0.595503	0.822186	3.17619	-1.94976	down	0.04005	0.12569	yes
TCONS_00028202	"j"	ENSBTAT00000063508	XLOC_019057	ENSBTAG00000047268	chr15:63912457-63965294	DM	GM	OK	2.24576	1.44944	0.97381	0.328802	0	0.298181	0.203712	1.44699	-2.82845	down	0.0401	0.125813	yes
TCONS_00027217	"u"	-	XLOC_018407	-	chr15:23607119-23649982	DM	GM	OK	0.000100207	0.0114856	0.0251423	0.834124	0.794711	0.560691	0.745929	0.0124154	5.90884	up	0.0405	0.126794	yes
TCONS_00104694	"u"	-	XLOC_069227	-	chr9:72416629-72474532	DM	GM	OK	1.17849	1.9075	0.645141	6.07663	5.36931	6.21855	4.69368	0.954237	2.2983	up	0.04055	0.126895	yes
TCONS_00093121	"u"	-	XLOC_061308	-	chr6:87759437-87805458	DM	GM	OK	0.103994	0.22852	0.457971	0.769748	0.845028	0.495834	0.743636	0.231224	1.6853	up	0.0409	0.127687	yes
TCONS_00081561	"j"	ENSBTAT00000005770	XLOC_053493	ENSBTAG00000004398	chr4:57127732-58084231	DM	GM	OK	1.94063	1.59068	1.41753	4.74581	3.73372	4.6762	4.41011	1.62783	1.43787	up	0.04095	0.127794	yes
TCONS_00053103	"u"	-	XLOC_034736	-	chr21:42888074-42901569	DM	GM	OK	0.215836	0.178111	0.0926365	0.381202	0.402758	0.285854	0.360233	0.162532	1.14821	up	0.04135	0.128745	yes
TCONS_00063339	"u"	-	XLOC_041435	-	chr24:58999040-59045185	DM	GM	OK	0.269072	0.252792	1.31573	0.101533	0.0416809	0.219183	0.117198	0.577134	-2.29996	down	0.04175	0.129613	yes
TCONS_00028630	"u"	-	XLOC_019332	-	chr16:873172-878829	DM	GM	OK	0.295647	0.257305	0	1.80957	1.32475	1.97084	1.69	0.175133	3.27051	up	0.0418	0.12969	yes
TCONS_00043430	"u"	-	XLOC_028348	-	chr19:27325734-27329044	DM	GM	OK	0.264219	0.273274	0.196456	0.678322	0.399513	0.364845	0.503733	0.25678	0.972129	up	0.04215	0.130462	no
TCONS_00002865	"u"	-	XLOC_002043	-	chr1:44719324-44720889	DM	GM	OK	0.533125	0.519467	0.32969	0.906522	0.746174	0.913489	0.808037	0.432893	0.900411	up	0.04255	0.131435	no
TCONS_00070380	"u"	-	XLOC_045933	-	chr28:25202556-25207032	DM	GM	OK	4.88265	4.15335	4.00187	3.27225	2.92142	3.51777	2.88564	3.79136	-0.393824	down	0.0428	0.131985	no
TCONS_00030013	"u"	-	XLOC_020226	-	chr16:66160157-66203207	DM	GM	OK	0.433649	0.238598	0.531762	0.852889	1.06817	0.745145	0.849896	0.376218	1.17572	up	0.04295	0.132332	yes
TCONS_00063625	"u"	-	XLOC_041577	-	chr25:2312546-2318747	DM	GM	OK	13.2408	13.1607	9.31511	8.89338	6.33505	7.11142	7.4166	11.7019	-0.657912	down	0.0443	0.135425	no
TCONS_00040317	"x"	ENSBTAT00000061941	XLOC_026507	ENSBTAG00000044508	chr18:65732467-65760650	DM	GM	OK	0.255537	0.201535	0.372481	0.625461	0.48952	0.668594	0.56547	0.254706	1.15062	up	0.04495	0.13683	yes
TCONS_00003233	"j"	ENSBTAT00000065681	XLOC_002312	ENSBTAG00000015898	chr1:65991815-66078628	DM	GM	OK	12.1594	10.1108	8.7322	6.16499	5.78791	7.55453	6.22413	9.76476	-0.649712	down	0.0451	0.137066	no
TCONS_00013399	"u"	-	XLOC_009094	-	chr11:49281277-49282459	DM	GM	OK	0.437351	0.353376	0.646117	0.961996	0.782502	1.28453	0.954087	0.431569	1.14453	up	0.0451	0.137066	yes
TCONS_00103409	"u"	-	XLOC_068307	-	chr8:102318433-102355009	DM	GM	OK	1.45623	1.57374	1.46945	0.0927226	0.0421875	0	0.0459101	1.49306	-5.02332	down	0.0457	0.1384	yes
TCONS_00106743	"u"	-	XLOC_070687	-	chr9:90781546-90794147	DM	GM	OK	0.592996	0.409031	0.596801	0.0981865	0.272443	0.0602563	0.14021	0.514408	-1.87533	down	0.0463	0.139591	yes
TCONS_00031608	"o"	ENSBTAT00000059966	XLOC_021247	ENSBTAG00000042974	chr16:56688700-56694748	DM	GM	OK	4.10689	4.05064	3.24982	1.88296	2.23042	2.54256	2.183	3.66993	-0.749443	down	0.04655	0.140107	no
TCONS_00085472	"u"	-	XLOC_056168	-	chr5:34699928-34715363	DM	GM	OK	1.42623	1.65687	1.58383	2.06362	1.91458	2.15786	1.8783	1.39057	0.433757	up	0.04665	0.140326	no
TCONS_00095579	"u"	-	XLOC_062787	-	chr7:55215848-55307881	DM	GM	OK	0.412174	0.388414	0.583656	0.288132	0.292699	0.225979	0.264116	0.447011	-0.75914	down	0.0469	0.140832	no
TCONS_00005010	"u"	-	XLOC_003576	-	chr1:150996012-151000377	DM	GM	OK	0.27716	0.335359	0.318022	0.700448	0.630186	0.506784	0.68188	0.351695	0.955194	up	0.0473	0.141703	no
TCONS_00087455	"u"	-	XLOC_057404	-	chr5:120889223-120904728	DM	GM	OK	1.10979	0.717392	1.56985	0.620756	0.65579	0.282673	0.440716	0.923755	-1.06766	down	0.0478	0.142778	yes
TCONS_00033930	"u"	-	XLOC_022806	-	chr17:3638769-3639328	DM	GM	OK	0.423665	1.27317	0.297447	1.36994	2.84491	1.85129	2.84727	0.90948	1.64647	up	0.048	0.143157	yes
TCONS_00071826	"u"	-	XLOC_046931	-	chr28:32535735-32548435	DM	GM	OK	0.0734502	0.0598417	0	0.455597	0.762006	0.760998	0.72978	0.047852	3.93081	up	0.04805	0.143231	yes
TCONS_00052729	"u"	-	XLOC_034513	-	chr21:23494677-23499607	DM	GM	OK	0.0442932	0.336009	0.350649	0.911053	0.68224	1.25052	0.733063	0.156352	2.22914	up	0.0481	0.143312	yes
TCONS_00091812	"u"	-	XLOC_060365	-	chr6:109736550-109741193	DM	GM	OK	0.257961	0.181802	0.0574957	0.403908	0.399973	0.481909	0.455956	0.177091	1.3644	up	0.04915	0.145653	yes
TCONS_00069348	"u"	-	XLOC_045216	-	chr27:12113064-12147764	DM	GM	OK	0	0.143621	0.103421	0.572368	0.399707	0.501104	0.482825	0.0798837	2.59553	up	0.0496	0.146604	yes
TCONS_00107984	"u"	-	XLOC_071532	-	chrX:57994602-57996389	DM	GM	OK	9.48625	9.14475	4.83446	9.53352	10.6002	13.1213	11.271	7.9658	0.500721	up	0.0496	0.146604	no
TCONS_00087580	"u"	-	XLOC_057491	-	chr5:9293552-9294435	DM	GM	OK	4.90359	5.07396	2.91664	5.69852	6.74328	8.96547	5.75104	3.49716	0.71764	up	0.05055	0.148553	no
TCONS_00097696	"u"	-	XLOC_064227	-	chr7:32097912-32128245	DM	GM	OK	0.314932	0.425434	0.683392	2.62506	1.92716	2.31696	2.1804	0.418016	2.38297	up	0.05185	0.151183	no
TCONS_00055258	"u"	-	XLOC_036086	-	chr21:69452200-69476594	DM	GM	OK	0.138742	0.0386392	0.0969428	2.02891	0.572699	0.955074	1.28919	0.10049	3.68134	up	0.0521	0.151693	no
TCONS_00063627	"u"	-	XLOC_041577	-	chr25:2312546-2318747	DM	GM	OK	29.9697	27.2367	20.7809	17.5291	14.4532	13.2144	14.5095	24.2544	-0.741251	down	0.05245	0.15247	no
TCONS_00106679	"u"	-	XLOC_070655	-	chr9:86740425-86754538	DM	GM	OK	0.0550538	0.0544035	0	0.5529	0.580664	0.55006	0.579054	0.0378083	3.93692	up	0.05245	0.15247	no
TCONS_00108804	"u"	-	XLOC_072086	-	chrX:95856058-95868492	DM	GM	OK	0.410882	0.408493	0.528665	0.33881	0.317213	0.311779	0.29756	0.40396	-0.441032	down	0.0536	0.154861	no
TCONS_00069345	"u"	-	XLOC_045216	-	chr27:12113064-12147764	DM	GM	OK	0.0194133	0.118591	0.148588	0.358243	0.442237	0.308951	0.362798	0.089258	2.02311	up	0.05395	0.155476	no
TCONS_00063214	"u"	-	XLOC_041337	-	chr24:53725493-53740417	DM	GM	OK	0.0503373	0.0234672	0.0722025	0.674952	0.267265	0.335982	0.408276	0.0443317	3.20313	up	0.05405	0.155677	no
TCONS_00015778	"o"	ENSBTAT00000042327	XLOC_010664	ENSBTAG00000029948	chr12:66223383-66236965	DM	GM	OK	1.63338	1.61095	1.18328	0.363754	0.086082	0.75885	0.407213	1.34986	-1.72896	down	0.0541	0.155806	no
TCONS_00016919	"j"	ENSBTAT00000002431	XLOC_011418	ENSBTAG00000001865	chr12:34924192-34955084	DM	GM	OK	0.115569	0.0318041	0.0525243	5.49119	5.99501	5.1582	5.72952	0.0678912	6.39904	up	0.05425	0.156071	no
TCONS_00077417	"u"	-	XLOC_050642	-	chr3:120815428-120818239	DM	GM	OK	0.484506	0.529715	0.576064	0.716144	0.803541	0.879249	0.769865	0.489872	0.6522	up	0.0543	0.156144	no
TCONS_00080900	"u"	-	XLOC_052949	-	chr4:27066731-27074196	DM	GM	OK	0.170469	0.0989443	6.93446e-05	0.557978	0.363155	0.314622	0.406888	0.0899372	2.17764	up	0.0543	0.156144	no
TCONS_00000982	"u"	-	XLOC_000728	-	chr1:72570397-72610390	DM	GM	OK	1.97976	1.6742	1.15127	3.32132	2.45498	3.31681	3.11327	1.64879	0.917023	up	0.0544	0.15632	no
TCONS_00001149	"u"	-	XLOC_000844	-	chr1:83180352-83193587	DM	GM	OK	0	0.186627	0.303889	0.974245	1.06221	0.739134	1.05747	0.172303	2.6176	up	0.0545	0.156521	no
TCONS_00102251	"u"	-	XLOC_067514	-	chr8:44183323-44221597	DM	GM	OK	0.0729499	0.03083	0.134559	0.269995	0.339811	0.358499	0.305957	0.0735901	2.05575	up	0.05515	0.157892	no
TCONS_00070583	"u"	-	XLOC_046038	-	chr28:31314119-31316360	DM	GM	OK	0.0706515	0.214866	7.77967e-05	0.361013	0.386871	0.432546	0.438543	0.0855927	2.35716	up	0.0561	0.159749	no
TCONS_00099994	"j"	ENSBTAT00000000335	XLOC_065878	ENSBTAG00000000269	chr8:44573090-44619054	DM	GM	OK	1.31294	1.29214	1.27275	1.99812	1.5065	1.81852	1.73574	1.20207	0.53003	up	0.05615	0.159859	no
TCONS_00017654	"u"	-	XLOC_011941	-	chr13:6959821-6992355	DM	GM	OK	0.24849	0.217853	0.282699	0.546565	0.499089	0.469371	0.491811	0.236519	1.05615	up	0.0566	0.16077	no
TCONS_00095001	"u"	-	XLOC_062442	-	chr7:41358341-41374316	DM	GM	OK	0.15767	0.0486823	0.0611712	0.391248	0.332464	0.451429	0.42897	0.128836	1.73535	up	0.0568	0.161168	no
TCONS_00079201	"j"	ENSBTAT00000024551	XLOC_051815	ENSBTAG00000018447	chr3:69316066-69324224	DM	GM	OK	7.96309	8.15385	6.83902	4.75716	3.00193	4.51419	3.86935	7.02896	-0.86122	down	0.05715	0.16187	no
TCONS_00041575	"u"	-	XLOC_027271	-	chr19:40133564-40135279	DM	GM	OK	1.11642	0.603884	0.141956	0.421279	0.268724	0.294982	0.308953	0.597165	-0.950745	down	0.05725	0.162088	no
TCONS_00063624	"u"	-	XLOC_041577	-	chr25:2312546-2318747	DM	GM	OK	6.09057	6.22425	3.67206	2.62874	3.14604	2.71956	2.93999	5.47488	-0.897015	down	0.05755	0.162718	no
TCONS_00030682	"u"	-	XLOC_020677	-	chr16:23068243-23136288	DM	GM	OK	0.0486419	0	0.181859	0.681312	0.595938	0.679069	0.661212	0.0734168	3.17093	up	0.0579	0.163415	no
TCONS_00101600	"u"	-	XLOC_067022	-	chr8:1156136-1168184	DM	GM	OK	0.29476	0.193874	1.68275	0.194829	0.106645	0.101512	0.130811	0.649041	-2.31082	down	0.058	0.163648	no
TCONS_00087595	"x"	ENSBTAT00000048152	XLOC_057500	ENSBTAG00000026977	chr5:10064324-10307048	DM	GM	OK	0.289246	0.0953874	0.132196	0.612159	0.700786	0.703905	0.673123	0.16996	1.98568	up	0.0595	0.166835	no
TCONS_00051043	"u"	-	XLOC_033310	-	chr20:63773242-63792400	DM	GM	OK	0.267825	0.267155	0.346365	0.465414	0.363868	0.482904	0.409762	0.270123	0.601167	up	0.06	0.167897	no
TCONS_00061747	"u"	-	XLOC_040277	-	chr24:43241578-43242726	DM	GM	OK	0.409823	0.575075	0.00133725	5.12535	6.43738	4.77768	4.27797	0.23974	4.15739	up	0.06135	0.170715	no
TCONS_00027718	"x"	ENSBTAT00000063712	XLOC_018720	ENSBTAG00000037921	chr15:45601854-45624092	DM	GM	OK	0.0528986	0.0584271	0	0.371318	0.0828902	0.470979	0.324004	0.0389808	3.05517	up	0.06165	0.171314	no
TCONS_00008401	"u"	-	XLOC_005849	-	chr10:26700209-26702749	DM	GM	OK	0.163605	0.267074	0.330082	1.43324	1.85512	1.02716	1.65605	0.307876	2.42733	up	0.06185	0.171702	no
TCONS_00009974	"u"	-	XLOC_006892	-	chr10:102835622-102839050	DM	GM	OK	0.194638	0.134764	0.182859	0.39913	0.248333	0.337707	0.353881	0.186714	0.922438	up	0.06185	0.171702	no
TCONS_00091592	"u"	-	XLOC_060228	-	chr6:102120098-102141786	DM	GM	OK	0.215349	0.0965001	0.358684	0.519476	1.06318	0.526816	0.590233	0.189038	1.6426	up	0.0622	0.172454	no
TCONS_00055404	"j"	ENSBTAT00000025040	XLOC_036178	ENSBTAG00000035286	chr22:2684984-2765719	DM	GM	OK	0.74178	0.772698	0.846682	0.21079	0.345956	0.367749	0.275687	0.686664	-1.31657	down	0.0627	0.173442	no
TCONS_00031610	"o"	ENSBTAT00000059966	XLOC_021247	ENSBTAG00000042974	chr16:56688700-56694748	DM	GM	OK	2.4287	2.70377	1.31544	1.23247	0.952704	1.13233	1.19302	2.29342	-0.942879	down	0.06305	0.17413	no
TCONS_00063857	"u"	-	XLOC_041694	-	chr25:10609247-10617652	DM	GM	OK	0.790043	0.987931	0.865279	0.556814	0.374142	0.4876	0.448701	0.787	-0.810611	down	0.0636	0.175189	no
TCONS_00084049	"j"	ENSBTAT00000001205	XLOC_055187	ENSBTAG00000000911	chr4:94459296-94565785	DM	GM	OK	0.00164361	0.00277082	2.48399	3.74491	5.24617	1.01555	6.72483	2.04527	1.71721	up	0.06475	0.177443	no
TCONS_00081921	"o"	ENSBTAT00000059432	XLOC_053739	ENSBTAG00000042440	chr4:77311149-77315448	DM	GM	OK	0.343219	0.520061	0.589718	1.69704	1.75638	1.41564	1.66291	0.500093	1.73345	up	0.06505	0.178076	no
TCONS_00024395	"u"	-	XLOC_016411	-	chr14:59930135-59972934	DM	GM	OK	0.0261504	0.0106827	0	0.67776	0.963307	0.738108	0.744586	0.0122611	5.92428	up	0.0658	0.179488	no
TCONS_00031519	"u"	-	XLOC_021169	-	chr16:53554961-53593543	DM	GM	OK	0.431423	0.412194	0.912195	0.377288	0.341312	0.315795	0.340009	0.572567	-0.751873	down	0.0658	0.179488	no
TCONS_00016379	"u"	-	XLOC_011085	-	chr12:13920274-13945191	DM	GM	OK	0.602148	0.794834	0.25997	0.136675	0	0.173388	0.102276	0.541711	-2.40506	down	0.0659	0.179709	no
TCONS_00079826	"j"	ENSBTAT00000023553	XLOC_052248	ENSBTAG00000040060	chr3:102711260-102770632	DM	GM	OK	0.31966	0.353613	0.514804	0.927285	1.17926	1.07599	1.06881	0.409354	1.38459	up	0.0662	0.180276	no
TCONS_00107970	"j"	ENSBTAT00000007916	XLOC_071523	ENSBTAG00000006026	chrX:57269027-57271984	DM	GM	OK	6.69164	6.39417	4.6291	4.06908	3.36959	4.03831	3.06242	4.66285	-0.606542	down	0.0663	0.180505	no
TCONS_00080561	"u"	-	XLOC_052687	-	chr4:8324522-8388341	DM	GM	OK	0.314279	0.258767	1.17763	0.303955	0.229711	0.230285	0.248042	0.527125	-1.08756	down	0.0667	0.181359	no
TCONS_00096549	"u"	-	XLOC_063525	-	chr7:111623919-111636327	DM	GM	OK	0.0973939	0.105382	0	0.248974	0.374385	0.302739	0.327441	0.0709282	2.20681	up	0.06725	0.182522	no
TCONS_00073771	"u"	-	XLOC_048275	-	chr29:17786489-17791526	DM	GM	OK	2.44115	1.46855	1.96712	5.55051	4.38361	5.01464	5.03399	2.03514	1.30657	up	0.0678	0.183576	no
TCONS_00057785	"j"	ENSBTAT00000002457	XLOC_037783	ENSBTAG00000001889	chr22:39119198-39134311	DM	GM	OK	0.888083	1.23249	1.26347	1.92189	1.44934	1.44428	1.3384	0.723619	0.887203	up	0.06785	0.183668	no
TCONS_00064447	"o"	ENSBTAT00000063339	XLOC_042056	ENSBTAG00000048255	chr25:32470243-32472660	DM	GM	OK	38.5864	13.2248	0	71.1982	99.2481	268.82	68.8066	14.323	2.26421	up	0.0681	0.184134	no
TCONS_00004495	"u"	-	XLOC_003225	-	chr1:122904405-122910070	DM	GM	OK	0.307239	0.289083	0.237666	0.518028	0.482124	0.326008	0.464806	0.285325	0.704024	up	0.06825	0.184451	no
TCONS_00034344	"u"	-	XLOC_023095	-	chr17:35642283-35661825	DM	GM	OK	0.00585875	0.336573	0.112759	0.638697	0.553698	0.57774	0.534199	0.129613	2.04317	up	0.069	0.185973	no
TCONS_00036563	"u"	-	XLOC_024440	-	chr18:40919066-40975586	DM	GM	OK	0.763201	0.544138	1.1689	0.385211	0.264834	0.150576	0.253381	0.742138	-1.55038	down	0.0694	0.186821	no
TCONS_00071874	"j"	ENSBTAT00000002166	XLOC_046961	ENSBTAG00000001656	chr28:35425159-35433904	DM	GM	OK	0.715052	2.13075	0.4637	2.81007	3.60053	3.08627	2.94362	1.00944	1.54404	up	0.0696	0.187181	no
TCONS_00069053	"u"	-	XLOC_044987	-	chr27:37677136-37694560	DM	GM	OK	0.858033	0.710258	1.37646	0.0716787	0.312861	0.274064	0.202814	0.882674	-2.12172	down	0.06975	0.187487	no
TCONS_00021572	"u"	-	XLOC_014449	-	chr13:78429103-78445819	DM	GM	OK	0.288922	0.303822	0.289271	0.799177	1.02457	0.465812	0.788892	0.305348	1.36937	up	0.07205	0.192095	no
TCONS_00069471	"j"	ENSBTAT00000064000	XLOC_045300	ENSBTAG00000044194	chr27:19072030-19138222	DM	GM	OK	1.0148	0.921966	1.09817	0.26029	0.176519	0.166031	0.195087	0.933105	-2.25792	down	0.0737	0.195392	no
TCONS_00111666	"u"	-	XLOC_074180	-	chrX:91193073-91199249	DM	GM	OK	9.69015	11.0072	9.75285	14.3605	14.0594	14.5925	11.6321	8.36194	0.476205	up	0.07415	0.196264	no
TCONS_00071764	"x"	ENSBTAT00000003617	XLOC_046899	ENSBTAG00000002792	chr28:29809786-29850282	DM	GM	OK	0.485324	0.49161	0.398955	1.88596	1.59499	1.55508	1.76245	0.475638	1.88964	up	0.07445	0.196875	no
TCONS_00053303	"o"	ENSBTAT00000051513	XLOC_034913	ENSBTAG00000037013	chr21:45377558-45407124	DM	GM	OK	0.121555	0.220991	0.261017	0.591647	0.585073	0.584193	0.563818	0.184744	1.6097	up	0.0748	0.197515	no
TCONS_00010867	"j"	ENSBTAT00000008994	XLOC_007488	ENSBTAG00000006852	chr11:36683348-36862401	DM	GM	OK	0.903942	0.814739	0.757398	1.58727	0.694201	2.0038	1.46621	0.796619	0.880129	up	0.07515	0.198089	no
TCONS_00051024	"x"	ENSBTAT00000036661	XLOC_033298	ENSBTAG00000003539	chr20:62912472-62933243	DM	GM	OK	0.383917	0.638739	0.220588	0.0865113	0.312945	0.230347	0.2164	0.421589	-0.962139	down	0.0755	0.198688	no
TCONS_00100250	"u"	-	XLOC_066086	-	chr8:55091505-55109248	DM	GM	OK	2.62239e-06	0.0160519	0.0236686	0.50301	0.579193	0.410677	0.46489	0.0105561	5.46074	up	0.07615	0.199972	no
TCONS_00018014	"u"	-	XLOC_012180	-	chr13:19400453-19409912	DM	GM	OK	0	0.306657	0	1.05568	0.352531	0.259541	0.534302	0.0932915	2.51784	up	0.07635	0.200312	no
TCONS_00021372	"u"	-	XLOC_014324	-	chr13:70901536-70926768	DM	GM	OK	0.288686	0.276664	0.811304	0.193003	0.182394	0.307275	0.230589	0.440248	-0.932991	down	0.0776	0.20258	no
TCONS_00090114	"u"	-	XLOC_059155	-	chr6:1404511-1457320	DM	GM	OK	0.434918	0.187148	0.0601198	0.453736	0.524955	0.47115	0.532652	0.239923	1.15062	up	0.07825	0.203555	no
TCONS_00050044	"u"	-	XLOC_032575	-	chr20:3236510-3293057	DM	GM	OK	0.170734	0.0964562	0	0.512103	0.362283	0.481475	0.437426	0.0877909	2.3169	up	0.0783	0.203658	no
TCONS_00107021	"u"	-	XLOC_070905	-	chr9:103240673-103252786	DM	GM	OK	0.246565	0	0.240942	0.731193	0.492647	0.990141	0.698617	0.155451	2.16804	up	0.0786	0.204223	no
TCONS_00056998	"u"	-	XLOC_037234	-	chr22:58026019-58036617	DM	GM	OK	0.291272	0.156533	0.1794	0.341263	0.395103	0.334343	0.328132	0.189886	0.789142	up	0.0792	0.205255	no
TCONS_00025626	"u"	-	XLOC_017289	-	chr15:36515176-36546880	DM	GM	OK	0.400221	0.349422	0.471644	0.558468	0.466027	0.542826	0.483019	0.357568	0.433864	up	0.07945	0.205706	no
TCONS_00056759	"u"	-	XLOC_037088	-	chr22:52493997-52496443	DM	GM	OK	0.153956	0.0786565	0.0447952	0.529394	0.472123	0.284917	0.381594	0.0850208	2.16615	up	0.0795	0.205798	no
TCONS_00052479	"u"	-	XLOC_034335	-	chr21:8083073-8088885	DM	GM	OK	0.793286	0.649901	1.13789	0.61158	0.642428	0.662343	0.581027	0.770247	-0.406716	down	0.07985	0.206496	no
TCONS_00075353	"u"	-	XLOC_049314	-	chr3:16851956-16855495	DM	GM	OK	3.85661e-05	3.35538e-05	0.0822	1.22308	1.77469	1.72999	1.46461	0.0231523	5.98321	up	0.08095	0.208552	no
TCONS_00018503	"u"	-	XLOC_012513	-	chr13:39663610-39709931	DM	GM	OK	0.593544	0.459149	0.930492	0.513968	0.268672	0.403022	0.387768	0.610164	-0.654004	down	0.08135	0.209316	no
TCONS_00024746	"u"	-	XLOC_016670	-	chr14:78726791-78739118	DM	GM	OK	0.603121	0.561365	0.636478	0.484839	0.458153	0.311343	0.396028	0.542614	-0.454325	down	0.08175	0.21005	no
TCONS_00048262	"u"	-	XLOC_031381	-	chr2:42411506-42444624	DM	GM	OK	0.613229	0.520226	1.73623	0	0.348321	0.495648	0.239528	0.834432	-1.8006	down	0.08205	0.210659	no
TCONS_00002375	"u"	-	XLOC_001676	-	chr1:151233403-151251227	DM	GM	OK	0.0225365	0.0730214	0.128381	2.9051	1.67273	3.03737	2.40224	0.0462125	5.69995	up	0.0832	0.212764	no
TCONS_00052051	"u"	-	XLOC_034040	-	chr20:62597094-62630293	DM	GM	OK	0.448519	0.31141	0.510676	0.314759	0.180046	0.219008	0.230039	0.409013	-0.830271	down	0.08365	0.213626	no
TCONS_00030223	"u"	-	XLOC_020372	-	chr16:74009444-74030175	DM	GM	OK	2.30335	1.87011	1.61741	3.18723	3.1199	3.32776	2.8925	1.72786	0.743335	up	0.0841	0.214457	no
TCONS_00083342	"u"	-	XLOC_054694	-	chr4:46843351-46858049	DM	GM	OK	0.277976	0.528612	0.738106	0.168993	0.303297	0.342708	0.231313	0.428849	-0.890624	down	0.0841	0.214457	no
TCONS_00087239	"j"	ENSBTAT00000028215	XLOC_057287	ENSBTAG00000021173	chr5:113333413-113353076	DM	GM	OK	0.197717	1.508	0.627873	1.73393	2.65266	2.43528	2.54205	1.02351	1.31247	up	0.08415	0.214536	no
TCONS_00069931	"u"	-	XLOC_045622	-	chr27:44094143-44113303	DM	GM	OK	0.151612	0.137169	0.112291	0.717489	0.318067	0.453352	0.528741	0.13549	1.96438	up	0.08445	0.215059	no
TCONS_00096212	"x"	ENSBTAT00000035014	XLOC_063253	ENSBTAG00000020701	chr7:90610023-90816668	DM	GM	OK	0.0588753	0.0287649	0	0.59911	0.677887	0.64022	0.602122	0.0287886	4.38649	up	0.08495	0.215906	no
TCONS_00074703	"j"	ENSBTAT00000015782	XLOC_048909	ENSBTAG00000011898	chr29:47565355-47572563	DM	GM	OK	0.602069	0.79246	1.23083	1.46719	1.78555	2.87262	2.15972	0.908613	1.24911	up	0.0853	0.216582	no
TCONS_00022546	"u"	-	XLOC_015118	-	chr14:35371473-35374802	DM	GM	OK	0.204855	0.336013	0.281571	0.477436	0.282625	0.481959	0.405288	0.262157	0.628519	up	0.08535	0.216632	no
TCONS_00102555	"u"	-	XLOC_067740	-	chr8:62358011-62366350	DM	GM	OK	0.135982	0.209798	0.0759784	0.619353	0.303127	0.1589	0.374734	0.145066	1.36916	up	0.0856	0.21714	no
TCONS_00098280	"u"	-	XLOC_064615	-	chr7:50542274-50543436	DM	GM	OK	0.166572	0.35687	0.105598	0.29892	0.941514	0.448528	0.550997	0.198204	1.47506	up	0.086	0.217746	no
TCONS_00108701	"u"	-	XLOC_072009	-	chrX:92843204-92845775	DM	GM	OK	0.459098	1.0196	0.169775	1.58466	1.15411	1.71934	1.84261	0.685393	1.42675	up	0.08625	0.218243	no
TCONS_00014574	"u"	-	XLOC_009829	-	chr11:104205183-104211054	DM	GM	OK	0.465026	0.260553	0.421602	0.702856	0.490344	0.701048	0.664443	0.406859	0.707617	up	0.08645	0.218602	no
TCONS_00008893	"x"	ENSBTAT00000010047	XLOC_006169	ENSBTAG00000007638	chr10:45315487-45324908	DM	GM	OK	0.553896	0.212515	0.262977	0.17905	0.108005	7.25858e-06	0.0981969	0.341062	-1.79628	down	0.08675	0.219088	no
TCONS_00080499	"u"	-	XLOC_052638	-	chr4:7843833-7900807	DM	GM	OK	0.262747	0.277751	1.72961	0.24675	0.270764	0.438754	0.303448	0.659708	-1.12038	down	0.0869	0.219359	no
TCONS_00077246	"u"	-	XLOC_050530	-	chr3:114504816-114556544	DM	GM	OK	0.0991519	0.0335323	0.111784	0.35151	0.594419	0.229307	0.402554	0.0848557	2.2461	up	0.08715	0.219863	no
TCONS_00021757	"j"	ENSBTAT00000043123	XLOC_014565	ENSBTAG00000017524	chr13:83998050-84033007	DM	GM	OK	4.37264	4.13707	2.56946	6.48407	8.16785	5.10171	5.20693	3.10121	0.747604	up	0.0879	0.221312	no
TCONS_00069017	"u"	-	XLOC_044967	-	chr27:36638620-36668737	DM	GM	OK	0.303973	0.232927	0.361218	0.368954	0.468681	0.425228	0.415621	0.291375	0.512391	up	0.088	0.221466	no
TCONS_00091043	"o"	ENSBTAT00000059383	XLOC_059824	ENSBTAG00000042391	chr6:70048245-70065768	DM	GM	OK	1.8082	1.69747	1.87914	1.11899	0.873661	0.973119	0.95408	1.74722	-0.872878	down	0.08835	0.22214	no
TCONS_00052483	"u"	-	XLOC_034339	-	chr21:8103635-8116103	DM	GM	OK	0.66515	0.690513	0.980629	0.594668	0.669631	0.547698	0.565156	0.710783	-0.330759	down	0.0902	0.225572	no
TCONS_00110388	"u"	-	XLOC_073307	-	chrX:18095597-18100055	DM	GM	OK	5.27935	4.85777	4.40822	3.22417	2.44429	4.16156	2.85078	4.07191	-0.514349	down	0.0915	0.228049	no
TCONS_00108396	"x"	ENSBTAT00000017093	XLOC_071807	ENSBTAG00000012861	chrX:85308047-85449927	DM	GM	OK	0.0911362	0.159399	0.0757411	0.831731	0.935527	0.934345	0.885799	0.109771	3.01248	up	0.092	0.228863	no
TCONS_00099186	"u"	-	XLOC_065250	-	chr7:110395720-110400203	DM	GM	OK	0.212891	0.130558	0.191457	0.405927	0.557647	0.328377	0.382601	0.155868	1.29551	up	0.0922	0.229169	no
TCONS_00006864	"u"	-	XLOC_004854	-	chr10:60988448-60996274	DM	GM	OK	0.115983	0.194375	0	0.357349	0.371084	0.601802	0.486404	0.113092	2.10466	up	0.09335	0.231177	no
TCONS_00068099	"j"	ENSBTAT00000030962	XLOC_044313	ENSBTAG00000022808	chr26:39284076-39357495	DM	GM	OK	1.36626	0.43967	1.54261	1.95502	1.14918	3.69037	2.46194	1.04546	1.23565	up	0.09345	0.231334	no
TCONS_00079023	"o"	ENSBTAT00000043998	XLOC_051670	ENSBTAG00000031082	chr3:66755578-66755946	DM	GM	OK	6.93575	3.1071	3.67527	2.25982	0.769573	1.648	1.51988	4.47729	-1.55867	down	0.09395	0.232217	no
TCONS_00002005	"x"	ENSBTAT00000024638	XLOC_001447	ENSBTAG00000017659	chr1:137028682-137107221	DM	GM	OK	0.0132277	0.0219662	0.0188938	0.898258	0.985624	0.641683	0.865868	0.0185694	5.54315	up	0.09435	0.23284	no
TCONS_00007210	"u"	-	XLOC_005077	-	chr10:77830798-77837425	DM	GM	OK	0.973442	0.911283	0.625363	0.505659	0.575122	0.700216	0.512646	0.725365	-0.500745	down	0.0946	0.233234	no
TCONS_00022943	"u"	-	XLOC_015411	-	chr14:66059209-66061091	DM	GM	OK	0.148656	0.220826	0.301649	0.497364	0.369938	0.251663	0.379745	0.229435	0.726945	up	0.09685	0.237348	no
TCONS_00001147	"u"	-	XLOC_000844	-	chr1:83180352-83193587	DM	GM	OK	0.0305928	0.0255574	0.0436002	0.943403	1.49	0.924658	1.18738	0.0352979	5.07205	up	0.09775	0.238914	no
TCONS_00070582	"u"	-	XLOC_046038	-	chr28:31314119-31316360	DM	GM	OK	1.73381e-05	0.0977167	0.194861	0.730568	0.447768	0.472312	0.447399	0.0837476	2.41744	up	0.09785	0.239086	no
TCONS_00102797	"u"	-	XLOC_067900	-	chr8:71494713-71517582	DM	GM	OK	1.20619	1.27785	0.843247	0.673948	0.243421	0.701499	0.520995	1.0895	-1.06433	down	0.0983	0.239906	no
TCONS_00064115	"u"	-	XLOC_041854	-	chr25:23087382-23166826	DM	GM	OK	0.853207	1.35053	0.457108	1.82813	2.53195	1.96663	2.17291	0.904442	1.26453	up	0.0987	0.240676	no
TCONS_00024562	"u"	-	XLOC_016564	-	chr14:66412801-66417132	DM	GM	OK	1.20484	1.13708	0.684835	0.339128	0.232041	0.756235	0.398242	0.927417	-1.21957	down	0.0993	0.24163	no
TCONS_00083207	"u"	-	XLOC_054592	-	chr4:41392439-41397479	DM	GM	OK	0.092275	0.0517145	0.117935	0.231027	0.487381	0.781121	0.435944	0.0760591	2.51895	up	0.09945	0.241829	no
TCONS_00009375	"u"	-	XLOC_006500	-	chr10:73501815-73509246	DM	GM	OK	0	0.117629	0.0525364	0.428185	0.275442	0.36286	0.364627	0.0613731	2.57074	up	0.0998	0.242441	no
TCONS_00110387	"u"	-	XLOC_073307	-	chrX:18095597-18100055	DM	GM	OK	6.24821	6.1816	4.28915	7.91096	6.55336	6.64142	6.74496	5.28721	0.351304	up	0.10045	0.243551	no
TCONS_00008529	"u"	-	XLOC_005938	-	chr10:30234518-30278056	DM	GM	OK	0	0	0	1.19132	0.626683	0.442409	0.822248	0	inf	up	0.10075	0.244017	no
TCONS_00036450	"u"	-	XLOC_024375	-	chr18:38657433-38671561	DM	GM	OK	0.376131	0.498788	0.315891	0.048157	0	0.0574057	0.0361555	0.376557	-3.38058	down	0.101	0.244393	no
TCONS_00064427	"u"	-	XLOC_042041	-	chr25:30255789-30274578	DM	GM	OK	0.0877595	0.171807	0.0391697	0.818375	0.866096	0.734439	0.864088	0.105445	3.03469	up	0.101	0.244393	no
TCONS_00065738	"u"	-	XLOC_042809	-	chr25:31328755-31373273	DM	GM	OK	2.88375	2.45517	3.71531	2.38904	1.67878	2.40176	2.0162	2.72805	-0.436236	down	0.10135	0.245021	no
TCONS_00042818	"x"	ENSBTAT00000034857	XLOC_028008	ENSBTAG00000045964	chr19:12232003-12588623	DM	GM	OK	0.315901	0.260702	0.0936199	0.788167	0.94621	0.814978	0.881756	0.230442	1.93597	up	0.1015	0.245321	no
TCONS_00099811	"j"	ENSBTAT00000023306	XLOC_065718	ENSBTAG00000017530	chr8:39531743-39568029	DM	GM	OK	6.38965	6.35999	4.59075	3.13842	3.38854	3.67675	3.48951	5.85778	-0.74733	down	0.10215	0.246388	no
TCONS_00108750	"u"	-	XLOC_072043	-	chrX:94528495-94532462	DM	GM	OK	0.835593	0.577791	0.518283	0.106099	0.216478	0.218803	0.258905	0.681685	-1.39668	down	0.1022	0.246467	no
TCONS_00103798	"u"	-	XLOC_068560	-	chr9:19200096-19219244	DM	GM	OK	0.135482	0.00755576	0.00741431	1.46528	1.89865	1.29432	1.60894	0.0515075	4.96519	up	0.10225	0.246566	no
TCONS_00106780	"u"	-	XLOC_070711	-	chr9:91343781-91353975	DM	GM	OK	1.06277	0.90397	1.03806	0	0.0904607	0.24839	0.0894607	0.827207	-3.20892	down	0.1026	0.247211	no
TCONS_00104288	"j"	ENSBTAT00000007100	XLOC_068930	ENSBTAG00000005400	chr9:44166417-44209302	DM	GM	OK	1.00465	0.514066	1.01197	0.612781	0.778871	0.298308	0.579643	0.909055	-0.649202	down	0.10335	0.248585	no
TCONS_00071867	"u"	-	XLOC_046955	-	chr28:35293610-35303666	DM	GM	OK	0.0188376	0.0549242	0.00370001	0.478605	0.482161	0.443704	0.467545	0.0263973	4.14664	up	0.1043	0.250086	no
TCONS_00001924	"u"	-	XLOC_001398	-	chr1:132075262-132080750	DM	GM	OK	0.328938	0.360743	0.424077	0	0.192029	0.154827	0.104473	0.339239	-1.69918	down	0.1044	0.250188	no
TCONS_00015328	"u"	-	XLOC_010309	-	chr12:29393722-29431228	DM	GM	OK	0.0490781	0	0	0.6339	0.668768	0.597291	0.534636	0.0168254	4.98984	up	0.105	0.251159	no
TCONS_00018041	"j"	ENSBTAT00000061579	XLOC_012198	ENSBTAG00000043964	chr13:20591777-20624251	DM	GM	OK	0.587453	0.411176	0.258849	0.826032	0.57323	0.827548	0.721521	0.40329	0.839226	up	0.10525	0.251545	no
TCONS_00047213	"j"	ENSBTAT00000066135	XLOC_030741	ENSBTAG00000048228	chr2:125434638-125486746	DM	GM	OK	4.35601	4.04155	3.05264	1.16871	1.61996	1.45218	1.26799	3.55586	-1.48765	down	0.1054	0.251787	no
TCONS_00052734	"u"	-	XLOC_034513	-	chr21:23494677-23499607	DM	GM	OK	1.70254	1.89524	1.4261	1.11948	0.437344	0.491394	0.928163	1.72984	-0.898193	down	0.1058	0.252328	no
TCONS_00020535	"x"	ENSBTAT00000015768	XLOC_013831	ENSBTAG00000011882	chr13:39202449-39635102	DM	GM	OK	0	0	0	0.437458	0.47718	0.423913	0.494719	0	inf	up	0.106	0.252677	no
TCONS_00072041	"o"	ENSBTAT00000052457	XLOC_047085	ENSBTAG00000037913	chr28:44924736-44930272	DM	GM	OK	1.15235	1.50723	1.75817	2.53279	1.81941	2.0553	2.00194	1.24184	0.688923	up	0.1062	0.25291	no
TCONS_00095352	"u"	-	XLOC_062660	-	chr7:51454105-51461144	DM	GM	OK	0.56845	0.522422	0.523682	0	0	0	0	0.534013	-inf	down	0.1066	0.253554	no
TCONS_00013134	"u"	-	XLOC_008929	-	chr11:29137611-29154661	DM	GM	OK	0.28342	0.0469275	0.25752	0.514995	0.411309	0.349598	0.432083	0.184545	1.22733	up	0.1067	0.253685	no
TCONS_00090570	"u"	-	XLOC_059515	-	chr6:23348742-23375812	DM	GM	OK	0.349638	0.735435	1.24052	3.53981	2.59211	2.29923	3.44107	1.29698	1.4077	up	0.10675	0.253762	no
TCONS_00046770	"u"	-	XLOC_030474	-	chr2:107591913-107600980	DM	GM	OK	0.125436	0.611409	0.54756	0.0828685	0.0523457	0.0829992	0.0630259	0.412504	-2.71039	down	0.10695	0.254067	no
TCONS_00085114	"u"	-	XLOC_055984	-	chr5:26225399-26231625	DM	GM	OK	3.0949	2.66377	1.26027	3.4279	3.01316	4.09246	3.20686	2.15369	0.574354	up	0.10705	0.254198	no
TCONS_00081920	"o"	ENSBTAT00000059432	XLOC_053739	ENSBTAG00000042440	chr4:77311149-77315448	DM	GM	OK	2.06094	1.30729	1.22771	0.783287	0.748121	0.00638266	0.551295	1.72867	-1.64876	down	0.11015	0.259226	no
TCONS_00014953	"u"	-	XLOC_010054	-	chr12:12940183-12951837	DM	GM	OK	0.278894	0.389693	0.420005	7.43684e-07	0.0184124	0	0.00592318	0.346076	-5.86857	down	0.1102	0.259301	no
TCONS_00061016	"u"	-	XLOC_039818	-	chr23:37870953-37875842	DM	GM	OK	0.820744	0.444929	0.516857	0.229159	0	0.0887723	0.107125	0.540521	-2.33505	down	0.1103	0.259461	no
TCONS_00093993	"u"	-	XLOC_061851	-	chr7:5796673-5799988	DM	GM	OK	0.441665	0.536466	0.399983	0.587519	0.815875	0.456938	0.606718	0.443413	0.452375	up	0.11055	0.259801	no
TCONS_00028145	"u"	-	XLOC_019019	-	chr15:58703480-58708109	DM	GM	OK	0.0676403	7.22217e-05	0	0.642436	0.510052	0.498684	0.522998	0.022991	4.50766	up	0.11075	0.260088	no
TCONS_00065398	"u"	-	XLOC_042573	-	chr25:21395983-21398280	DM	GM	OK	0.576269	0.501106	0.774752	0.796158	0.738331	0.999457	0.861227	0.618845	0.476816	up	0.11095	0.260386	no
TCONS_00013841	"j"	ENSBTAT00000012714	XLOC_009395	ENSBTAG00000009649	chr11:73084132-73122618	DM	GM	OK	0	0	0	0.294614	0.717893	0.749828	0.626837	0	inf	up	0.11255	0.262977	no
TCONS_00069553	"u"	-	XLOC_045355	-	chr27:24184403-24193055	DM	GM	OK	0	0	0	0.260836	0.428872	0.698288	0.513756	0	inf	up	0.1131	0.263805	no
TCONS_00104099	"u"	-	XLOC_068794	-	chr9:37169045-37238588	DM	GM	OK	0.111671	0	2.19539e-05	0.484446	0.607055	0.241341	0.497789	0.0371596	3.74373	up	0.11345	0.264372	no
TCONS_00030039	"j"	ENSBTAT00000021771	XLOC_020245	ENSBTAG00000016369	chr16:66580927-66610924	DM	GM	OK	2.52895	1.70274	1.92773	1.11161	0.87017	1.0308	0.922182	1.8053	-0.969117	down	0.11355	0.264507	no
TCONS_00110072	"o"	ENSBTAT00000060120	XLOC_073087	ENSBTAG00000043128	chrX:3997933-4001251	DM	GM	OK	937.025	946.912	596.659	887.988	1048.61	1023.72	938.407	790.144	0.248099	up	0.11355	0.264507	no
TCONS_00029133	"u"	-	XLOC_019669	-	chr16:38604085-38610438	DM	GM	OK	0.681761	0.803406	0.660866	0	0.139621	0.0822686	0.0709514	0.70261	-3.30782	down	0.11415	0.265382	no
TCONS_00109061	"u"	-	XLOC_072273	-	chrX:103428566-103449292	DM	GM	OK	1.27811	0.461144	0.47854	0	0	0	0	0.711397	-inf	down	0.1142	0.265476	no
TCONS_00041779	"u"	-	XLOC_027393	-	chr19:44433663-44434371	DM	GM	OK	0.194236	0.998055	0.242479	0.160436	0.0716377	0.37885	0.233813	0.555022	-1.24719	down	0.11595	0.268051	no
TCONS_00077692	"x"	ENSBTAT00000003132	XLOC_050830	ENSBTAG00000002414	chr3:9720671-9761822	DM	GM	OK	1.69921	1.09986	1.07899	2.63397	3.45957	2.97593	3.15621	1.35503	1.21986	up	0.1172	0.269962	no
TCONS_00075110	"u"	-	XLOC_049169	-	chr3:13817670-13851396	DM	GM	OK	0.4475	0.49983	0.973316	0.409453	0.330199	0.401299	0.354933	0.561955	-0.662907	down	0.1181	0.271081	no
TCONS_00062250	"u"	-	XLOC_040617	-	chr24:3647010-3659479	DM	GM	OK	0	0.0261687	0	0.164399	0.516541	0.586586	0.463939	0.00977142	5.56922	up	0.11835	0.271081	no
TCONS_00104971	"x"	ENSBTAT00000040997	XLOC_069412	ENSBTAG00000028616	chr9:86810219-86852187	DM	GM	OK	0.103818	0.0788283	0	0.609315	0.261637	0.529295	0.417377	0.0450247	3.21256	up	0.11835	0.271081	no
TCONS_00058286	"u"	-	XLOC_038079	-	chr22:55808214-55822654	DM	GM	OK	0.746157	0.746071	0.210146	0.846934	0.87377	1.28828	1.11596	0.629804	0.82531	up	0.1184	0.271141	no
TCONS_00096152	"x"	ENSBTAT00000014753	XLOC_063218	ENSBTAG00000011110	chr7:83614627-83658727	DM	GM	OK	0.348435	0.277924	0.346036	0.274769	0.0824897	0.1522	0.172381	0.309661	-0.845085	down	0.1189	0.271956	no
TCONS_00049365	"u"	-	XLOC_032163	-	chr2:115032269-115040004	DM	GM	OK	0.226493	0.151367	3.04255e-05	0.237776	1.28431	0.900039	0.923165	0.0761508	3.59966	up	0.1197	0.273071	no
TCONS_00059658	"u"	-	XLOC_038898	-	chr23:40421771-40459030	DM	GM	OK	1.0611	1.08686	0.765581	0.435792	0.726858	0.399787	0.500308	0.931408	-0.896595	down	0.1209	0.274737	no
TCONS_00028977	"u"	-	XLOC_019565	-	chr16:28064469-28070696	DM	GM	OK	0.701444	0.44072	0.626259	0.1966	0.500726	0.00546058	0.343715	0.748203	-1.12222	down	0.12095	0.274839	no
TCONS_00060394	"u"	-	XLOC_039415	-	chr23:17822301-17823554	DM	GM	OK	0	0	0	0.31981	0.543987	0.151069	0.366754	0	inf	up	0.122	0.276505	no
TCONS_00022416	"u"	-	XLOC_015021	-	chr14:25976061-26043701	DM	GM	OK	0.858578	0.903512	1.21446	0.160768	0.414828	0.523067	0.31027	0.843799	-1.44337	down	0.12205	0.276575	no
TCONS_00009378	"u"	-	XLOC_006502	-	chr10:73531851-73558851	DM	GM	OK	0	0	0	0.471421	0.113656	0.414621	0.353602	0	inf	up	0.1221	0.276644	no
TCONS_00096367	"u"	-	XLOC_063367	-	chr7:100718432-100744973	DM	GM	OK	1.62919	3.33161	1.5619	0.12363	0.222126	0.107818	0.138931	2.06976	-3.89703	down	0.1225	0.277229	no
TCONS_00009399	"j"	ENSBTAT00000026361	XLOC_006518	ENSBTAG00000019784	chr10:75947343-76109542	DM	GM	OK	1.71059	1.67062	2.15128	0.900944	0.887736	1.11618	0.864633	1.56166	-0.852925	down	0.12265	0.277413	no
TCONS_00018044	"j"	ENSBTAT00000061579	XLOC_012198	ENSBTAG00000043964	chr13:20591777-20624251	DM	GM	OK	0.410042	0.56591	0.424365	0.158972	0.150836	0.318794	0.206471	0.44132	-1.09589	down	0.12265	0.277413	no
TCONS_00097368	"u"	-	XLOC_064044	-	chr7:19234312-19235490	DM	GM	OK	0.249119	0.419681	0.138407	0.43806	0.520398	0.468185	0.441136	0.245268	0.846867	up	0.12265	0.277413	no
TCONS_00001146	"u"	-	XLOC_000844	-	chr1:83180352-83193587	DM	GM	OK	0	0	0	5.68623	4.67835	6.00778	5.40815	0	inf	up	0.123	0.277972	no
TCONS_00018401	"u"	-	XLOC_012464	-	chr13:36451255-36460545	DM	GM	OK	0.798568	0.767729	0.941392	0.734223	0.598533	0.643677	0.661488	0.819923	-0.309774	down	0.12355	0.278926	no
TCONS_00008644	"u"	-	XLOC_006044	-	chr10:35086727-35089706	DM	GM	OK	0.0245016	0.0203624	0	0.345628	0.225494	0.330164	0.309333	0.015501	4.31872	up	0.1236	0.278973	no
TCONS_00015908	"u"	-	XLOC_010781	-	chr12:69665442-69677597	DM	GM	OK	0.365848	0.40221	0.69094	0.309657	0.351249	0.367174	0.313915	0.428538	-0.449046	down	0.1238	0.279302	no
TCONS_00041805	"u"	-	XLOC_027410	-	chr19:44981910-44990248	DM	GM	OK	1.75405e-06	0.0460201	0.14198	1.35208	1.09672	0.829168	1.11418	0.0547265	4.34759	up	0.12395	0.279474	no
TCONS_00065237	"j"	ENSBTAT00000063079	XLOC_042482	ENSBTAG00000046840	chr25:9666053-9681910	DM	GM	OK	0	0	0	0	1.50899	0	2.66666	0	inf	up	0.12445	0.280245	no
TCONS_00105723	"u"	-	XLOC_069945	-	chr9:25807546-25843958	DM	GM	OK	0.438228	0.350864	0.524255	0.264102	0.256225	0.305087	0.259729	0.39543	-0.606418	down	0.12535	0.281478	no
TCONS_00020247	"u"	-	XLOC_013653	-	chr13:25824040-25863940	DM	GM	OK	0.341331	0.242456	0.437091	0.250922	0.250593	0.192496	0.230852	0.328816	-0.510316	down	0.1255	0.281648	no
TCONS_00031193	"x"	ENSBTAT00000059237	XLOC_020984	ENSBTAG00000042245	chr16:45419015-45505837	DM	GM	OK	0.0912523	0.281131	0.000166409	0.728241	0.573455	0.791096	0.743327	0.133908	2.47275	up	0.1256	0.281805	no
TCONS_00027627	"x"	ENSBTAT00000003784	XLOC_018660	ENSBTAG00000002914	chr15:41624083-41980708	DM	GM	OK	0.117047	0	0.16528	0.518489	0.750372	0.474389	0.588645	0.0961422	2.61416	up	0.1269	0.283779	no
TCONS_00100797	"u"	-	XLOC_066444	-	chr8:78586085-78600998	DM	GM	OK	2.07494	1.93387	2.28462	1.19991	1.29714	1.36373	1.1274	1.78898	-0.666137	down	0.127	0.283891	no
TCONS_00105731	"u"	-	XLOC_069945	-	chr9:25807546-25843958	DM	GM	OK	0.498159	0.528662	0.643888	0.346668	0.333106	0.352208	0.307294	0.482586	-0.651163	down	0.1275	0.28474	no
TCONS_00002374	"u"	-	XLOC_001676	-	chr1:151233403-151251227	DM	GM	OK	0.0221734	0.00121988	0.000688651	8.71302	7.62392	6.07936	7.11353	0.0296966	7.90412	up	0.1281	0.285551	no
TCONS_00102039	"j"	ENSBTAT00000021226	XLOC_067361	ENSBTAG00000015963	chr8:37291855-37292788	DM	GM	OK	9.88233	11.8684	9.05741	19.7672	17.0383	22.6582	18.2818	9.43384	0.954491	up	0.129	0.28696	no
TCONS_00024016	"o"	ENSBTAT00000060226	XLOC_016130	ENSBTAG00000043234	chr14:33116043-33120272	DM	GM	OK	20.2819	21.7357	14.609	21.7158	25.9841	24.6728	21.2875	16.6364	0.35566	up	0.12915	0.287147	no
TCONS_00016654	"u"	-	XLOC_011263	-	chr12:23704718-23717467	DM	GM	OK	13.0595	14.1533	8.52165	7.27962	7.46902	9.21259	8.27516	12.0736	-0.545001	down	0.12925	0.287212	no
TCONS_00109750	"u"	-	XLOC_072844	-	chrX:137493181-137509809	DM	GM	OK	0.372571	0.365434	0.315777	0.700288	0.688437	0.611081	0.675897	0.349699	0.950691	up	0.1294	0.287467	no
TCONS_00067308	"j"	ENSBTAT00000004943	XLOC_043821	ENSBTAG00000003800	chr26:51610202-51644391	DM	GM	OK	1.25341	1.76652	0.586115	0.453379	0.478647	0.886315	0.508433	1.06251	-1.06335	down	0.13	0.288393	no
TCONS_00032090	"u"	-	XLOC_021543	-	chr16:79764461-79772246	DM	GM	OK	1.301	1.41587	0.820495	0.66018	0.959963	0.884438	0.783295	1.10609	-0.49784	down	0.1303	0.288799	no
TCONS_00053305	"u"	-	XLOC_034913	-	chr21:45377558-45407124	DM	GM	OK	0.191762	0.281504	0.0623401	0.648346	0.846763	0.796932	0.710788	0.168923	2.07305	up	0.13105	0.290042	no
TCONS_00016335	"u"	-	XLOC_011034	-	chr12:13686815-13724853	DM	GM	OK	0.732566	0.628356	0.819409	0.251521	0.0778648	0.327576	0.194903	0.607689	-1.64057	down	0.1315	0.290641	no
TCONS_00106742	"u"	-	XLOC_070687	-	chr9:90781546-90794147	DM	GM	OK	0.0887929	0.201397	0	0.265616	0.175585	0.540531	0.315553	0.0915159	1.78579	up	0.1322	0.291666	no
TCONS_00074931	"u"	-	XLOC_049055	-	chr3:6072195-6078214	DM	GM	OK	0.41409	0.188969	0.751688	0	0.0028857	0.0502103	0.148523	0.577859	-1.96003	down	0.1339	0.294295	no
TCONS_00052408	"o"	ENSBTAT00000064028	XLOC_034274	ENSBTAG00000047192	chr21:3611983-3700442	DM	GM	OK	1.59328	1.59019	1.57497	3.09212	2.98983	2.85496	2.8162	1.48854	0.919851	up	0.13415	0.294719	no
TCONS_00074670	"x"	ENSBTAT00000044489	XLOC_048880	ENSBTAG00000022185	chr29:46923898-46949530	DM	GM	OK	0.0393685	0.0654723	0.0540607	0.222659	0.251901	0.309085	0.322024	0.0655461	2.29659	up	0.13425	0.294881	no
TCONS_00111531	"u"	-	XLOC_074102	-	chrX:84579827-84582733	DM	GM	OK	0.468178	0.300313	0.294896	0.193559	1.10647	0.624076	0.780497	0.406651	0.9406	up	0.1348	0.295746	no
TCONS_00049916	"o"	ENSBTAT00000062337	XLOC_032495	ENSBTAG00000044904	chr2:133660204-133698233	DM	GM	OK	120.108	131.385	93.2302	144.524	138.032	122.52	142.803	121.757	0.230022	up	0.1349	0.295874	no
TCONS_00095377	"j"	ENSBTAT00000055723	XLOC_062678	ENSBTAG00000004161	chr7:52414546-52457847	DM	GM	OK	0.338637	0	0.619697	0	0	0	0	0.331838	-inf	down	0.136	0.297493	no
TCONS_00042819	"x"	ENSBTAT00000034857	XLOC_028008	ENSBTAG00000045964	chr19:12232003-12588623	DM	GM	OK	0.217855	0.324929	0	0.821061	0.844536	0.888666	0.908953	0.191723	2.24519	up	0.13665	0.298454	no
TCONS_00051853	"u"	-	XLOC_033877	-	chr20:39429396-39515879	DM	GM	OK	0	0	0	0.685459	0.269861	0.668551	0.531123	0	inf	up	0.1372	0.299046	no
TCONS_00093124	"u"	-	XLOC_061308	-	chr6:87759437-87805458	DM	GM	OK	0.262046	0.132511	0	0.549732	0.316089	0.671347	0.415755	0.127575	1.70439	up	0.13785	0.299875	no
TCONS_00023127	"u"	-	XLOC_015535	-	chr14:76178282-76199581	DM	GM	OK	0.0372066	0.0194438	0.0166229	0.236347	0.474825	0.121594	0.297079	0.0222531	3.73877	up	0.13825	0.300343	no
TCONS_00052801	"u"	-	XLOC_034557	-	chr21:27139804-27206115	DM	GM	OK	0.465024	0.413148	0.208034	0.766687	0.816506	0.796532	0.742768	0.344876	1.10683	up	0.13825	0.300343	no
TCONS_00060276	"u"	-	XLOC_039333	-	chr23:15796789-15824102	DM	GM	OK	0.298846	0.166647	0.268483	0.458724	0.592163	0.431029	0.478542	0.21465	1.15666	up	0.13845	0.300343	no
TCONS_00080805	"u"	-	XLOC_052859	-	chr4:24078958-24082673	DM	GM	OK	0.0657477	0	0	0.35035	0.971265	0.314256	0.498315	0.0219101	4.50739	up	0.1386	0.300343	no
TCONS_00011138	"u"	-	XLOC_007664	-	chr11:63719560-63811001	DM	GM	OK	0.882981	0.859989	0.465392	0.351602	0.311437	0.278463	0.314884	0.727956	-1.20903	down	0.139	0.300865	no
TCONS_00001300	"u"	-	XLOC_000953	-	chr1:93656012-93659489	DM	GM	OK	0	0	0.167056	0.601117	1.39499	0.712216	1.05744	0.0638832	4.04899	up	0.1405	0.303048	no
TCONS_00090745	"o"	ENSBTAT00000055044	XLOC_059651	ENSBTAG00000017704	chr6:37902782-38036212	DM	GM	OK	1.2609	1.3853	0.847567	3.77412	2.45161	3.40018	3.00734	1.10722	1.44155	up	0.1412	0.304154	no
TCONS_00006304	"u"	-	XLOC_004500	-	chr10:36876150-36894465	DM	GM	OK	30.4772	31.0891	27.2462	34.7108	28.9923	36.1721	30.815	25.1472	0.293237	up	0.14155	0.304757	no
TCONS_00065755	"u"	-	XLOC_042817	-	chr25:33107460-33118712	DM	GM	OK	0.171163	0.0708102	0.190018	0.735731	0.364074	0.303015	0.450039	0.134759	1.73967	up	0.1425	0.30621	no
TCONS_00069669	"u"	-	XLOC_045441	-	chr27:32688106-32714683	DM	GM	OK	0.0372101	0.0627521	0	0.731281	0.516876	0.32833	0.546836	0.0338365	4.01446	up	0.14465	0.309435	no
TCONS_00060500	"u"	-	XLOC_039483	-	chr23:24789848-24798365	DM	GM	OK	0.479669	0.439877	0.481711	0.277998	0.223977	0.477734	0.360677	0.50338	-0.480941	down	0.145	0.309869	no
TCONS_00090195	"u"	-	XLOC_059208	-	chr6:5583313-5592950	DM	GM	OK	0.579699	0.686973	0.363476	0.200893	0.235572	0.573404	0.313045	0.512676	-0.711679	down	0.14525	0.310146	no
TCONS_00007902	"u"	-	XLOC_005518	-	chr10:9637682-9675060	DM	GM	OK	2.32118	2.4054	3.84899	1.11354	1.00854	0.598496	0.838774	2.67132	-1.6712	down	0.1453	0.310218	no
TCONS_00069989	"u"	-	XLOC_045669	-	chr28:1882839-1888267	DM	GM	OK	0.82038	0.259825	0.415218	0.779999	1.24824	1.27559	1.00925	0.475346	1.08623	up	0.14565	0.310719	no
TCONS_00082915	"j"	ENSBTAT00000014801	XLOC_054375	ENSBTAG00000011145	chr4:18973420-18981078	DM	GM	OK	127.398	150.092	131.019	155.944	75.4655	59.7212	129.076	192.352	-0.575531	down	0.1457	0.310768	no
TCONS_00069336	"u"	-	XLOC_045216	-	chr27:12113064-12147764	DM	GM	OK	0.0554078	0.00262862	0.0374685	1.14521	1.22772	1.22979	1.13012	0.0250916	5.49312	up	0.1463	0.311672	no
TCONS_00088107	"j"	ENSBTAT00000045612	XLOC_057821	ENSBTAG00000032148	chr5:36197271-36807508	DM	GM	OK	0.733397	0.69624	0.945845	0.503091	0.342392	0.556886	0.432243	0.697358	-0.690057	down	0.1467	0.312278	no
TCONS_00057001	"u"	-	XLOC_037235	-	chr22:58286004-58294266	DM	GM	OK	0.0983362	0.22994	0.110971	0.483922	0.160155	0.46775	0.384363	0.153683	1.32251	up	0.14775	0.313983	no
TCONS_00003613	"u"	-	XLOC_002534	-	chr1:82454708-82458098	DM	GM	OK	0.365475	0.360616	0.552156	0.271491	0.288933	0.298841	0.269172	0.385846	-0.5195	down	0.14785	0.314113	no
TCONS_00044823	"o"	ENSBTAT00000059453	XLOC_029154	ENSBTAG00000042461	chr19:55803306-55827184	DM	GM	OK	3.72044	2.8271	1.75309	1.70105	1.72245	1.83763	1.71667	2.68762	-0.646719	down	0.148	0.314338	no
TCONS_00048551	"u"	-	XLOC_031608	-	chr2:65766008-65822294	DM	GM	OK	0	0.0521652	0	0.291846	0.263876	0.466022	0.347514	0.0180529	4.26677	up	0.14815	0.314574	no
TCONS_00055523	"u"	-	XLOC_036265	-	chr22:9628372-9650518	DM	GM	OK	0	0	0.000250642	0.742875	0.283072	0.387645	0.575997	0.0163072	5.14248	up	0.14875	0.315447	no
TCONS_00009975	"u"	-	XLOC_006892	-	chr10:102835622-102839050	DM	GM	OK	0.315815	0.18431	0.33667	0.426389	1.18343	0.384705	0.680534	0.266031	1.35507	up	0.149	0.315776	no
TCONS_00109890	"u"	-	XLOC_072941	-	chrX:139730434-139745889	DM	GM	OK	0.0774805	0	0	0.0889108	0.697519	1.28891	0.623558	0.0261458	4.57587	up	0.1491	0.315917	no
TCONS_00062086	"u"	-	XLOC_040505	-	chr24:58426823-58442302	DM	GM	OK	0.795297	0.351789	1.02238	0.244951	0.199504	0.298138	0.183329	0.574586	-1.64809	down	0.14915	0.315953	no
TCONS_00085471	"u"	-	XLOC_056168	-	chr5:34699928-34715363	DM	GM	OK	1.22668	0.985192	0.910387	1.44729	1.25335	1.31768	1.27835	0.94944	0.42913	up	0.14955	0.316552	no
TCONS_00001075	"u"	-	XLOC_000797	-	chr1:79921283-79929288	DM	GM	OK	0.00956419	0	0.0280241	0.814416	1.21944	0.852634	0.945681	0.0165122	5.83975	up	0.1499	0.317103	no
TCONS_00054381	"u"	-	XLOC_035520	-	chr21:22805696-22822707	DM	GM	OK	0.566459	0.706269	0.753896	0.47199	0.560044	0.387502	0.467829	0.672968	-0.524558	down	0.15005	0.317314	no
TCONS_00050604	"u"	-	XLOC_033015	-	chr20:24389376-24407010	DM	GM	OK	0.217642	0.25109	0.338432	0.359319	0.338063	0.342075	0.349545	0.260645	0.423393	up	0.15015	0.31749	no
TCONS_00012332	"u"	-	XLOC_008426	-	chr11:106469284-106474656	DM	GM	OK	0.468422	0.489176	0.49037	0.648042	0.645	0.69478	0.626399	0.453499	0.465982	up	0.15205	0.3201	no
TCONS_00079605	"x"	ENSBTAT00000003523	XLOC_052108	ENSBTAG00000002719	chr3:94538258-94578757	DM	GM	OK	0.208567	0.358485	0.306879	0.683919	0.62543	0.352079	0.621831	0.324964	0.936245	up	0.15275	0.321168	no
TCONS_00081917	"o"	ENSBTAT00000059432	XLOC_053739	ENSBTAG00000042440	chr4:77311149-77315448	DM	GM	OK	2.60013	2.15212	1.86275	2.93157	2.82488	3.5759	3.01567	1.9641	0.618614	up	0.153	0.321492	no
TCONS_00102795	"u"	-	XLOC_067900	-	chr8:71494713-71517582	DM	GM	OK	0.528006	0.543974	0.694381	0.210355	0.365427	0.0991468	0.2494	0.636015	-1.3506	down	0.15415	0.323202	no
TCONS_00019973	"u"	-	XLOC_013460	-	chr13:13096242-13103720	DM	GM	OK	1.02386	0.994612	0.82818	0.812554	0.750297	0.729122	0.751989	0.921634	-0.293482	down	0.15455	0.323801	no
TCONS_00111767	"u"	-	XLOC_074242	-	chrX:92843204-92845775	DM	GM	OK	5.32357	8.94723	6.87613	7.55434	10.2034	10.0608	7.67041	5.81636	0.399188	up	0.15475	0.324029	no
TCONS_00019619	"u"	-	XLOC_013185	-	chr13:79165027-79176424	DM	GM	OK	0.305423	0.335197	0.208974	0.0427791	0	1.79135e-06	0.0143524	0.313588	-4.44951	down	0.1549	0.324235	no
TCONS_00001148	"u"	-	XLOC_000844	-	chr1:83180352-83193587	DM	GM	OK	0	0	0	0.273215	1.35453	0	0.527156	0	inf	up	0.1555	0.325047	no
TCONS_00112005	"j"	ENSBTAT00000003850	XLOC_074407	ENSBTAG00000002956	chrX:102851410-102886252	DM	GM	OK	0.403241	0.295188	0.242899	0.616504	0.45719	0.560023	0.56293	0.323831	0.797715	up	0.15575	0.325366	no
TCONS_00083220	"u"	-	XLOC_054605	-	chr4:43489579-43510464	DM	GM	OK	1.34872	1.2461	1.27364	1.71134	1.66977	1.44139	1.58905	1.25984	0.334928	up	0.15615	0.325962	no
TCONS_00056440	"u"	-	XLOC_036925	-	chr22:44562256-44602713	DM	GM	OK	0.293915	0.0407615	0.125095	0.444987	0.470903	0.427837	0.40572	0.149005	1.44513	up	0.15625	0.326074	no
TCONS_00068291	"u"	-	XLOC_044427	-	chr26:49606406-49615529	DM	GM	OK	3.58909	3.17652	3.8551	2.53667	3.48067	2.38183	2.52864	3.16751	-0.32499	down	0.15705	0.327046	no
TCONS_00039066	"u"	-	XLOC_025841	-	chr18:46355452-46356411	DM	GM	OK	1.97161	0.564599	0.284942	0	0.260009	0	0.0850993	0.930698	-3.45109	down	0.15715	0.327134	no
TCONS_00008527	"u"	-	XLOC_005938	-	chr10:30234518-30278056	DM	GM	OK	0	0	0.0350981	2.03761	2.08861	4.09424	2.86404	0.0127702	7.80913	up	0.15745	0.327567	no
TCONS_00102947	"u"	-	XLOC_068008	-	chr8:77370293-77373062	DM	GM	OK	0	0.211978	0.16643	0.127323	0.341488	0.544994	0.33818	0.129608	1.38364	up	0.15765	0.327851	no
TCONS_00020490	"u"	-	XLOC_013803	-	chr13:36885447-36895180	DM	GM	OK	0.0850226	0.163241	0.294635	0.726114	0.503035	0.196961	0.498349	0.190207	1.38959	up	0.15845	0.329044	no
TCONS_00044400	"u"	-	XLOC_028912	-	chr19:46796880-46820094	DM	GM	OK	0.474049	0.45543	0.488198	0.14123	0.388936	0.000168477	0.154253	0.417396	-1.43611	down	0.1598	0.331072	no
TCONS_00007920	"u"	-	XLOC_005537	-	chr10:10330987-10486504	DM	GM	OK	0.226833	0.248073	0.206083	0.661336	0.690355	0.77759	0.68217	0.216116	1.65833	up	0.161	0.332889	no
TCONS_00046058	"u"	-	XLOC_029980	-	chr2:70149596-70164494	DM	GM	OK	0.17278	0.139333	0.222465	0.463455	0.400538	0.107103	0.354542	0.187325	0.920408	up	0.16105	0.332944	no
TCONS_00002542	"u"	-	XLOC_001789	-	chr1:6465291-6475337	DM	GM	OK	0	0.288235	0.513948	1.15881	0.263039	1.09852	0.965655	0.290847	1.73125	up	0.1615	0.333619	no
TCONS_00028465	"u"	-	XLOC_019217	-	chr15:81652759-81658408	DM	GM	OK	0.259307	0.231861	0.315791	0.443063	0.309365	0.367847	0.355607	0.256071	0.473738	up	0.1615	0.333619	no
TCONS_00011762	"o"	ENSBTAT00000042220	XLOC_008087	ENSBTAG00000029841	chr11:95670198-95729973	DM	GM	OK	0.400556	0.478919	0.427036	0.861964	0.908996	0.752791	0.926754	0.474909	0.964534	up	0.16355	0.336604	no
TCONS_00085062	"u"	-	XLOC_055947	-	chr5:24375005-24383281	DM	GM	OK	0.0873109	0.225538	0	0.508213	0.447158	0.37255	0.396005	0.0904203	2.1308	up	0.16375	0.336906	no
TCONS_00077700	"x"	ENSBTAT00000014115	XLOC_050833	ENSBTAG00000010670	chr3:9942946-9951939	DM	GM	OK	0.490102	0.200751	0.242535	0.234067	0	0.125053	0.126662	0.330856	-1.38522	down	0.16425	0.337702	no
TCONS_00002541	"u"	-	XLOC_001789	-	chr1:6465291-6475337	DM	GM	OK	0.553362	0.123892	0.214156	0.746578	0.664759	0.621062	0.711001	0.298086	1.25412	up	0.16485	0.338616	no
TCONS_00020096	"u"	-	XLOC_013574	-	chr13:17595844-17641290	DM	GM	OK	0.103878	0.194387	0.176353	0.631656	0.447674	0.469597	0.529784	0.160948	1.71881	up	0.16575	0.339924	no
TCONS_00090231	"u"	-	XLOC_059241	-	chr6:6540442-6557528	DM	GM	OK	0.280279	0.345667	0.105606	0.380419	0.360642	1.51033	0.703937	0.236016	1.57656	up	0.1668	0.341435	no
TCONS_00046067	"u"	-	XLOC_029986	-	chr2:70972263-71008428	DM	GM	OK	0.248195	0.519719	0.201321	0.0626048	0	0.154628	0.0640118	0.349345	-2.44824	down	0.1671	0.341963	no
TCONS_00070305	"j"	ENSBTAT00000014562	XLOC_045892	ENSBTAG00000010967	chr28:17675048-17772605	DM	GM	OK	0.528386	0.644992	0.333691	0.323108	0.111298	0.254534	0.23475	0.475507	-1.01834	down	0.1684	0.343706	no
TCONS_00106234	"u"	-	XLOC_070349	-	chr9:53224058-53227873	DM	GM	OK	0.206741	0.241167	0.239698	0.307345	0.359094	0.308992	0.332556	0.228089	0.543999	up	0.16895	0.344469	no
TCONS_00099052	"u"	-	XLOC_065157	-	chr7:100419423-100451603	DM	GM	OK	0.337225	0.458319	0.013278	1.33849	0.889371	1.25682	1.27972	0.295452	2.11483	up	0.16945	0.345154	no
TCONS_00063134	"j"	ENSBTAT00000028439	XLOC_041275	ENSBTAG00000021334	chr24:49609628-49615907	DM	GM	OK	2.12793	2.36002	1.81136	2.93489	2.46389	2.98765	2.38735	1.78837	0.416761	up	0.17045	0.346536	no
TCONS_00042683	"u"	-	XLOC_027930	-	chr19:9022980-9036200	DM	GM	OK	0.892837	0.952253	1.13401	0.671403	0.895383	0.59129	0.621427	0.830549	-0.418481	down	0.1711	0.34728	no
TCONS_00109874	"u"	-	XLOC_072938	-	chrX:139715421-139718707	DM	GM	OK	2.01562	1.11183	1.30068	1.59233	3.38029	2.29203	2.23633	1.39441	0.681473	up	0.1728	0.349655	no
TCONS_00004922	"x"	ENSBTAT00000029328	XLOC_003514	ENSBTAG00000030670	chr1:147736023-147856291	DM	GM	OK	0.61987	0.709283	1.1963	0.536379	0.587507	0.466248	0.553842	0.865477	-0.644021	down	0.1747	0.352331	no
TCONS_00079786	"x"	ENSBTAT00000033308	XLOC_052229	ENSBTAG00000024137	chr3:101762661-101781278	DM	GM	OK	0.551347	0.307167	0.56746	1.11972	0.936895	0.861958	1.01794	0.488703	1.05862	up	0.17485	0.352533	no
TCONS_00097369	"x"	ENSBTAT00000004536	XLOC_064045	ENSBTAG00000003491	chr7:19235728-19271463	DM	GM	OK	0.433088	0.382596	0.283405	0.961285	0.794132	0.565931	0.842954	0.395208	1.09284	up	0.1751	0.352874	no
TCONS_00033681	"u"	-	XLOC_022664	-	chr17:71913584-71972389	DM	GM	OK	1.64147	0.00096894	1.91332	0.00063337	0	0	0.000270563	1.11639	-12.0106	down	0.177	0.355504	no
TCONS_00112248	"u"	-	XLOC_074578	-	chrX:131354823-131363192	DM	GM	OK	0.0791673	0.0263238	0	1.40543	1.62799	1.89827	1.76969	0.0362811	5.60813	up	0.17825	0.357205	no
TCONS_00087508	"u"	-	XLOC_057441	-	chr5:5543264-5543578	DM	GM	OK	3.36016	12.3158	1.09825	1.11641	2.33473	3.97775	3.44391	7.69021	-1.15898	down	0.17915	0.358527	no
TCONS_00090062	"u"	-	XLOC_059100	-	chr6:936891-969207	DM	GM	OK	0.393643	0.402144	0.591505	0.675912	0.650767	0.578946	0.625638	0.425775	0.555238	up	0.1818	0.362323	no
TCONS_00089116	"j"	ENSBTAT00000000491	XLOC_058503	ENSBTAG00000000380	chr5:89081432-89093636	DM	GM	OK	1.27916	1.19589	0.428723	0.582504	0.79759	0.492716	0.573374	0.891887	-0.637384	down	0.1844	0.365936	no
TCONS_00010085	"u"	-	XLOC_006967	-	chr11:815433-880809	DM	GM	OK	1.39388	1.12206	0.360264	2.68588	2.51239	2.37314	2.3639	0.901133	1.39136	up	0.18485	0.366522	no
TCONS_00106816	"j"	ENSBTAT00000054275	XLOC_070738	ENSBTAG00000007201	chr9:95353541-95394421	DM	GM	OK	0	0.249161	0	0.93555	0.39452	0.370823	0.562684	0.0765472	2.8779	up	0.18715	0.369545	no
TCONS_00008661	"u"	-	XLOC_006058	-	chr10:35195318-35196680	DM	GM	OK	0	0	0.0403291	0.697276	0.864172	1.0724	0.854446	0.0119475	6.16021	up	0.1875	0.369709	no
TCONS_00003524	"u"	-	XLOC_002473	-	chr1:80171678-80173725	DM	GM	OK	0.533529	0.723391	0.169877	0.544191	0.721907	0.828599	0.769606	0.50562	0.606066	up	0.1886	0.371053	no
TCONS_00041836	"x"	ENSBTAT00000010636	XLOC_027425	ENSBTAG00000008088	chr19:45259135-45281198	DM	GM	OK	0.0259788	0.000238615	0.023691	0.260687	0.11125	0.401957	0.296925	0.0203695	3.86561	up	0.18905	0.371603	no
TCONS_00024655	"j"	ENSBTAT00000009959	XLOC_016622	ENSBTAG00000007570	chr14:71587537-71642755	DM	GM	OK	0.735306	0.581917	1.02142	0.668923	0.610689	0.476352	0.536574	0.698874	-0.381254	down	0.1892	0.371743	no
TCONS_00002878	"j"	ENSBTAT00000021766	XLOC_002050	ENSBTAG00000048157	chr1:45522504-45643301	DM	GM	OK	1.22844	1.29665	1.04031	0.923478	0.786974	1.00485	0.875814	1.12093	-0.355995	down	0.1893	0.371862	no
TCONS_00032980	"u"	-	XLOC_022233	-	chr17:51535156-51541250	DM	GM	OK	1.97894e-05	0.0527036	0	0.807212	0.594754	0.262005	0.634023	0.0222927	4.8299	up	0.1899	0.372744	no
TCONS_00095353	"u"	-	XLOC_062660	-	chr7:51454105-51461144	DM	GM	OK	0.361877	0.380092	3.99382e-05	0.562358	0.380035	0.577789	0.496797	0.245647	1.01607	up	0.19	0.372837	no
TCONS_00111667	"u"	-	XLOC_074180	-	chrX:91193073-91199249	DM	GM	OK	5.62717	9.84793	7.91877	12.9546	21.9586	5.28709	10.8728	6.38345	0.76831	up	0.1912	0.374415	no
TCONS_00013093	"u"	-	XLOC_008897	-	chr11:27407754-27421415	DM	GM	OK	0.000567446	0.000295716	0.00129325	0.305145	0.000716028	1.10458	0.471046	0.000427901	10.1044	up	0.19195	0.375417	no
TCONS_00003614	"u"	-	XLOC_002534	-	chr1:82454708-82458098	DM	GM	OK	1.13205	0.263018	0.451366	0.150832	0.283151	0.0918349	0.172242	0.590985	-1.77868	down	0.1921	0.375607	no
TCONS_00094761	"j"	ENSBTAT00000044060	XLOC_062269	ENSBTAG00000031135	chr7:27491081-27507443	DM	GM	OK	0.0263566	0	0	0.23435	0.251437	0.49178	0.305836	0.00883143	5.11397	up	0.19235	0.375915	no
TCONS_00087551	"u"	-	XLOC_057466	-	chr5:6306695-6313183	DM	GM	OK	0.000219104	0	0.179034	0.480318	0.378345	0.498853	0.404843	0.0565642	2.8394	up	0.1925	0.376143	no
TCONS_00108840	"u"	-	XLOC_072112	-	chrX:96903612-96914699	DM	GM	OK	0.243865	0.241414	0.136012	0.334653	0.337602	0.264269	0.324055	0.214105	0.597917	up	0.1933	0.377005	no
TCONS_00065939	"x"	ENSBTAT00000010915	XLOC_042936	ENSBTAG00000008295	chr25:36459673-36470053	DM	GM	OK	1.9707	1.63827	1.09212	1.39476	1.14835	1.01165	1.16289	1.54273	-0.407764	down	0.19345	0.377194	no
TCONS_00108816	"u"	-	XLOC_072091	-	chrX:95969073-96000816	DM	GM	OK	0.260917	0.359231	0.73212	0.252942	0.239504	0.108173	0.1946	0.420295	-1.11089	down	0.19395	0.377792	no
TCONS_00097432	"u"	-	XLOC_064069	-	chr7:20560631-20565194	DM	GM	OK	1.01281	0.808607	1.0268	0.737165	0.662638	0.89381	0.825453	1.01288	-0.295211	down	0.1952	0.379303	no
TCONS_00074397	"o"	ENSBTAT00000059476	XLOC_048730	ENSBTAG00000042484	chr29:41850917-41855729	DM	GM	OK	2.44999	2.68761	1.32565	1.45029	1.34958	1.5881	1.44786	2.12601	-0.554232	down	0.1963	0.380801	no
TCONS_00088026	"u"	-	XLOC_057762	-	chr5:30767441-30808376	DM	GM	OK	0.158709	0.359108	0.671121	0.100941	0.380364	0.178338	0.20779	0.375893	-0.855194	down	0.1965	0.381046	no
TCONS_00023611	"u"	-	XLOC_015846	-	chr14:13321535-13366085	DM	GM	OK	0.262991	0.237414	0.229902	0.395433	0.321728	0.382956	0.358373	0.236009	0.602617	up	0.19655	0.381078	no
TCONS_00106279	"u"	-	XLOC_070378	-	chr9:53605480-53633727	DM	GM	OK	1.93234	1.29699	0.78712	2.96188	2.02623	2.00158	2.29193	1.3002	0.817829	up	0.19665	0.381154	no
TCONS_00008528	"u"	-	XLOC_005938	-	chr10:30234518-30278056	DM	GM	OK	0.0698873	0.000400295	0	12.2203	13.4344	12.4624	12.7196	0.0237065	9.06756	up	0.19705	0.381708	no
TCONS_00024661	"x"	ENSBTAT00000037186	XLOC_016625	ENSBTAG00000026232	chr14:71736725-71754257	DM	GM	OK	0.637214	0.640667	0.0791863	1.24869	0.837356	1.40634	1.29254	0.489448	1.40098	up	0.1978	0.382638	no
TCONS_00091314	"j"	ENSBTAT00000026275	XLOC_060024	ENSBTAG00000019716	chr6:90559881-90563647	DM	GM	OK	0.489788	0.699462	0.777996	2.05375e-05	9.53208e-06	3.08817e-06	1.15029e-05	0.60534	-15.6835	down	0.19785	0.382696	no
TCONS_00054378	"u"	-	XLOC_035520	-	chr21:22805696-22822707	DM	GM	OK	2.50404	3.31502	2.36773	1.43233	1.96418	1.43222	1.4567	2.37435	-0.704825	down	0.19845	0.383373	no
TCONS_00100515	"u"	-	XLOC_066264	-	chr8:64796461-64819739	DM	GM	OK	0.0679944	0.0854663	0.237545	0.132002	0.433155	0.470573	0.349956	0.131195	1.41546	up	0.19885	0.38378	no
TCONS_00097811	"u"	-	XLOC_064323	-	chr7:34671349-34722959	DM	GM	OK	0.557277	0.373745	0.26262	0	0.000135462	0.0223342	0.0101286	0.344572	-5.0883	down	0.19895	0.383881	no
TCONS_00024657	"j"	ENSBTAT00000009959	XLOC_016622	ENSBTAG00000007570	chr14:71587537-71642755	DM	GM	OK	0.300621	0.311228	0.263922	0.372852	0.36056	0.490786	0.396902	0.278812	0.509488	up	0.2001	0.385314	no
TCONS_00011660	"u"	-	XLOC_008009	-	chr11:88584795-88591574	DM	GM	OK	1.7746	1.42648	1.03601	0.776304	0.608099	0.636062	0.629612	1.31697	-1.06468	down	0.2007	0.386076	no
TCONS_00030226	"u"	-	XLOC_020372	-	chr16:74009444-74030175	DM	GM	OK	0.285491	0.167212	0.461565	0.149946	0.842666	0.737734	0.566095	0.306247	0.886348	up	0.20095	0.386374	no
TCONS_00030235	"u"	-	XLOC_020378	-	chr16:74992930-75007754	DM	GM	OK	1.21072	1.2445	1.05075	0.366449	0.296591	0.293079	0.312017	1.07616	-1.78619	down	0.201	0.386417	no
TCONS_00083125	"u"	-	XLOC_054545	-	chr4:31736619-31825606	DM	GM	OK	1.67199	1.94064	2.33756	0.0700301	0.475298	0.25591	0.217302	1.67145	-2.94333	down	0.20115	0.386627	no
TCONS_00047216	"j"	ENSBTAT00000066135	XLOC_030741	ENSBTAG00000048228	chr2:125434638-125486746	DM	GM	OK	8.69342	9.02272	5.80405	4.15453	4.34285	4.64442	4.61212	8.1495	-0.821279	down	0.20145	0.387073	no
TCONS_00024755	"u"	-	XLOC_016673	-	chr14:79312476-79333930	DM	GM	OK	0.498388	0.361926	0.285266	0.136675	0	0.000649172	0.0466348	0.376135	-3.01177	down	0.2028	0.388535	no
TCONS_00036555	"u"	-	XLOC_024440	-	chr18:40919066-40975586	DM	GM	OK	0.634101	0.644727	1.42805	0.323575	0.148984	0.210433	0.203219	0.757499	-1.89821	down	0.20415	0.390318	no
TCONS_00102422	"u"	-	XLOC_067649	-	chr8:54597316-54616150	DM	GM	OK	0.0504193	0.0413258	0	1.34795	1.13285	0.991861	1.23794	0.0322798	5.26117	up	0.2042	0.390387	no
TCONS_00071399	"u"	-	XLOC_046651	-	chr28:15533745-15572364	DM	GM	OK	0.0378499	0.0317229	0	17.6302	19.0839	17.6254	19.6055	0.0242757	9.65753	up	0.20525	0.391774	no
TCONS_00001921	"u"	-	XLOC_001398	-	chr1:132075262-132080750	DM	GM	OK	0.38929	0.501853	0.578441	0.339757	0.355443	0.336146	0.322022	0.448602	-0.478279	down	0.20535	0.391846	no
TCONS_00011318	"u"	-	XLOC_007789	-	chr11:72409986-72412932	DM	GM	OK	0.679595	0.565576	1.15049	0.441831	0.203049	0.582177	0.376859	0.710913	-0.915648	down	0.2055	0.392014	no
TCONS_00015910	"u"	-	XLOC_010781	-	chr12:69665442-69677597	DM	GM	OK	0.414194	0.499215	0.389499	0.123758	0.315457	0.32644	0.236361	0.398299	-0.752862	down	0.20555	0.39203	no
TCONS_00018386	"u"	-	XLOC_012450	-	chr13:34398646-34455943	DM	GM	OK	0.101585	0.260336	0.414475	0.996003	0.449345	0.618645	0.703374	0.275087	1.3544	up	0.2069	0.393837	no
TCONS_00061581	"o"	ENSBTAT00000042285	XLOC_040166	ENSBTAG00000029906	chr24:34806437-34902962	DM	GM	OK	0.00924733	0	0	1.93666	2.35228	3.13164	2.41544	0.00282475	9.73995	up	0.2071	0.394151	no
TCONS_00053694	"u"	-	XLOC_035150	-	chr21:67372699-67421381	DM	GM	OK	1.28311	1.41771	2.64313	3.72161	3.35467	3.62708	4.05375	1.99723	1.02125	up	0.20965	0.396967	no
TCONS_00099183	"u"	-	XLOC_065250	-	chr7:110395720-110400203	DM	GM	OK	0.301154	0.376196	0	0.425845	0.738814	0.511523	0.435865	0.186553	1.2243	up	0.21025	0.397733	no
TCONS_00024094	"u"	-	XLOC_016172	-	chr14:38706437-38736855	DM	GM	OK	0.583961	0.574026	1.13344	0.301832	0.50127	0.49987	0.471024	0.862027	-0.871932	down	0.2103	0.397733	no
TCONS_00048824	"j"	ENSBTAT00000025608	XLOC_031800	ENSBTAG00000019232	chr2:88896947-88935678	DM	GM	OK	8.74768e-05	0.124478	0	0.554876	0.718859	0.682685	0.618324	0.0350614	4.14041	up	0.21055	0.39806	no
TCONS_00084136	"u"	-	XLOC_055228	-	chr4:95524008-95614480	DM	GM	OK	0.413869	0.280936	0.0879019	0.633642	0.824602	0.794763	0.72677	0.249801	1.54072	up	0.21135	0.398868	no
TCONS_00037207	"x"	ENSBTAT00000015684	XLOC_024814	ENSBTAG00000011815	chr18:52261041-52301459	DM	GM	OK	0.353296	0.442174	0.359106	0.541769	0.706271	0.458814	0.554329	0.388413	0.513151	up	0.21155	0.399086	no
TCONS_00023201	"u"	-	XLOC_015584	-	chr14:83664322-83868076	DM	GM	OK	0.16876	0.0476139	0.307024	0.707069	0.738916	0.302112	0.563391	0.17791	1.66299	up	0.21175	0.399358	no
TCONS_00010714	"u"	-	XLOC_007383	-	chr11:25212586-25227650	DM	GM	OK	0.546886	0.366932	0.461652	0.699049	0.960011	0.458584	0.700186	0.405384	0.78845	up	0.21225	0.400035	no
TCONS_00012963	"u"	-	XLOC_008828	-	chr11:20294707-20300628	DM	GM	OK	0.000196684	0	0	0.29168	0.436442	0.399717	0.415303	6.62904e-05	12.6131	up	0.21305	0.401156	no
TCONS_00051912	"u"	-	XLOC_033921	-	chr20:55999941-56022304	DM	GM	OK	5.27378	6.61526	6.22112	8.69354	9.02091	10.8987	9.26916	5.67603	0.707555	up	0.21315	0.401251	no
TCONS_00049885	"u"	-	XLOC_032473	-	chr2:131930457-131935257	DM	GM	OK	0.000129496	0.322002	9.404e-05	0.618588	0.870721	0.870072	0.799185	0.106159	2.91231	up	0.215	0.403315	no
TCONS_00008851	"u"	-	XLOC_006150	-	chr10:43335059-43354143	DM	GM	OK	0.226098	0.284274	0.4398	0.123858	0.238697	0.199717	0.20163	0.325293	-0.690027	down	0.21515	0.403451	no
TCONS_00055944	"u"	-	XLOC_036502	-	chr22:30179539-30182440	DM	GM	OK	0.392676	0.368931	0.393165	0.465438	0.751669	0.70252	0.523715	0.312495	0.744949	up	0.2157	0.403907	no
TCONS_00097270	"u"	-	XLOC_063994	-	chr7:17201621-17204116	DM	GM	OK	0.474687	0.240588	0.654872	0.888258	0.46125	0.479312	0.596403	0.416062	0.519488	up	0.217	0.405552	no
TCONS_00103817	"x"	ENSBTAT00000061609	XLOC_068577	ENSBTAG00000043950	chr9:19308338-19385176	DM	GM	OK	0	0.00995886	0.0199197	0.375324	0.447921	0.583803	0.459067	0.00877311	5.70947	up	0.21725	0.405805	no
TCONS_00028708	"u"	-	XLOC_019381	-	chr16:2122855-2139041	DM	GM	OK	4.49543	4.50226	4.80469	3.99157	3.98101	3.90714	3.64845	4.14805	-0.185149	down	0.2182	0.406709	no
TCONS_00061330	"u"	-	XLOC_040008	-	chr24:2666587-2675295	DM	GM	OK	2.11895	1.96057	1.4743	2.29869	2.5695	2.43153	2.25834	1.73534	0.380048	up	0.2195	0.408087	no
TCONS_00060998	"u"	-	XLOC_039813	-	chr23:36265548-36302791	DM	GM	OK	4.34664	4.0601	2.8035	5.29965	5.07965	4.97351	4.73135	3.33991	0.502444	up	0.2201	0.408787	no
TCONS_00003628	"u"	-	XLOC_002543	-	chr1:83093749-83096920	DM	GM	OK	0	0.0683531	0.0316324	0.0805974	0.377253	0.632831	0.372062	0.0341793	3.44435	up	0.2202	0.408879	no
TCONS_00071008	"u"	-	XLOC_046395	-	chr28:43295323-43349290	DM	GM	OK	0.128209	0	0	0.334938	0.488447	0.558831	0.460775	0.0425378	3.43724	up	0.2207	0.409392	no
TCONS_00101694	"j"	ENSBTAT00000028825	XLOC_067095	ENSBTAG00000021632	chr8:8635547-9019576	DM	GM	OK	0	0	0.0587469	1.1498	1.49744	1.81208	1.46378	0.0197081	6.21476	up	0.22075	0.409445	no
TCONS_00056448	"u"	-	XLOC_036925	-	chr22:44562256-44602713	DM	GM	OK	0.0914311	0.199132	0.403747	0.461535	0.522786	0.264605	0.431495	0.230866	0.90229	up	0.2209	0.409616	no
TCONS_00044398	"u"	-	XLOC_028912	-	chr19:46796880-46820094	DM	GM	OK	0.350773	0.292391	0.362183	0.432824	0.256514	0.64349	0.419647	0.291149	0.527416	up	0.2213	0.410063	no
TCONS_00030502	"u"	-	XLOC_020537	-	chr16:4245437-4287127	DM	GM	OK	0.532517	0.396523	0.00045965	1.23924	1.14046	1.34378	1.28702	0.298015	2.11058	up	0.2218	0.410627	no
TCONS_00031187	"u"	-	XLOC_020982	-	chr16:45169988-45191361	DM	GM	OK	0.382894	0.292537	0.215345	0	0.130973	5.96915e-05	0.0572142	0.323916	-2.50118	down	0.22405	0.413457	no
TCONS_00004827	"u"	-	XLOC_003443	-	chr1:145150868-145178772	DM	GM	OK	0.0737883	0.0836973	0	0.604014	0.38572	0.347455	0.399492	0.0464837	3.10337	up	0.2258	0.415497	no
TCONS_00010402	"u"	-	XLOC_007166	-	chr11:7563159-7583298	DM	GM	OK	0.013111	0	0	0.11384	0.529086	0.611608	0.488113	0.00427164	6.83628	up	0.227	0.416773	no
TCONS_00005127	"j"	ENSBTAT00000005113	XLOC_003660	ENSBTAG00000003916	chr1:155003587-155187367	DM	GM	OK	8.48438	7.44965	5.80814	5.36406	4.74838	5.00562	5.0449	7.07001	-0.486886	down	0.2273	0.417067	no
TCONS_00077972	"j"	ENSBTAT00000033894	XLOC_051001	ENSBTAG00000005166	chr3:16801897-16811682	DM	GM	OK	8.2857	8.84647	4.01719	10.2502	12.5007	9.48948	12.2524	8.4317	0.539172	up	0.22795	0.417719	no
TCONS_00007747	"o"	ENSBTAT00000060287	XLOC_005425	ENSBTAG00000043295	chr10:1762808-1764352	DM	GM	OK	27.2668	26.2968	18.4694	17.9627	20.9596	16.2053	14.0382	19.0298	-0.4389	down	0.2282	0.417948	no
TCONS_00007882	"j"	ENSBTAT00000009698	XLOC_005511	ENSBTAG00000007374	chr10:9369288-9543381	DM	GM	OK	0.733951	0.497937	0.304362	0	0.00126841	0.138671	0.0721723	0.639229	-3.14682	down	0.22935	0.419296	no
TCONS_00069546	"u"	-	XLOC_045355	-	chr27:24184403-24193055	DM	GM	OK	0.218144	0.218631	0	0.646584	0.113975	0.36915	0.417747	0.168894	1.30651	up	0.22945	0.419373	no
TCONS_00068635	"u"	-	XLOC_044658	-	chr27:16084771-16088329	DM	GM	OK	0.015138	0.0246417	0	0.302054	0.460826	0.469313	0.369996	0.0124756	4.89033	up	0.22985	0.419373	no
TCONS_00102366	"j"	ENSBTAT00000010790	XLOC_067613	ENSBTAG00000008204	chr8:51341774-51384426	DM	GM	OK	4.62376	7.0292	3.32842	3.41964	0.000285492	2.0554	3.0086	5.59093	-0.893996	down	0.2305	0.41983	no
TCONS_00007688	"u"	-	XLOC_005397	-	chr10:102492454-102499745	DM	GM	OK	0	0.00700557	0.00506409	0.646558	0.620917	0.548101	0.627112	0.00421074	7.21851	up	0.2312	0.420551	no
TCONS_00018441	"u"	-	XLOC_012487	-	chr13:38064362-38176913	DM	GM	OK	0.206044	0.219003	0.116691	0.572976	0.344968	0.306019	0.410715	0.177875	1.20727	up	0.23185	0.421112	no
TCONS_00036342	"u"	-	XLOC_024309	-	chr18:36168027-36172482	DM	GM	OK	0	0	0.141073	0.00285689	0.500729	0.00394913	0.343186	0.0520322	2.72151	up	0.2322	0.421478	no
TCONS_00016279	"u"	-	XLOC_011010	-	chr12:12200031-12203155	DM	GM	OK	0.247582	0.282202	0.589332	0.20849	0.000350532	0.296636	0.173446	0.340956	-0.975097	down	0.23255	0.421857	no
TCONS_00088750	"j"	ENSBTAT00000066178	XLOC_058279	ENSBTAG00000048280	chr5:67959669-67967214	DM	GM	OK	1.84116	2.2616	1.43267	2.77835	2.06163	2.54974	2.09431	1.57009	0.41563	up	0.23255	0.421857	no
TCONS_00111765	"u"	-	XLOC_074242	-	chrX:92843204-92845775	DM	GM	OK	5.43687	4.09013	6.13636	6.4807	10.001	7.54219	7.60422	5.12427	0.569452	up	0.2328	0.422149	no
TCONS_00061580	"o"	ENSBTAT00000042285	XLOC_040166	ENSBTAG00000029906	chr24:34806437-34902962	DM	GM	OK	0.126671	0.0875937	0	2.64357	2.93071	1.74701	2.51886	0.0739226	5.09061	up	0.23385	0.423254	no
TCONS_00043678	"o"	ENSBTAT00000060434	XLOC_028503	ENSBTAG00000043442	chr19:33778486-33815193	DM	GM	OK	0.301473	0.00372665	0.00785288	0.00148941	0	0	0.000423253	0.427185	-9.97912	down	0.23455	0.423913	no
TCONS_00061092	"u"	-	XLOC_039862	-	chr23:41370281-41394329	DM	GM	OK	0.428731	0.848896	0.904904	0	0.364939	0	0.123914	0.796748	-2.68479	down	0.2349	0.424302	no
TCONS_00059930	"u"	-	XLOC_039094	-	chr23:6410703-6422214	DM	GM	OK	0.457112	0.214019	0.424098	0.455087	0.507745	0.662194	0.527115	0.349525	0.592724	up	0.235	0.424415	no
TCONS_00066092	"u"	-	XLOC_043025	-	chr25:39025903-39028477	DM	GM	OK	0.259335	0.159139	0	0.43118	0.43289	0.572828	0.438894	0.135846	1.6919	up	0.23525	0.424678	no
TCONS_00003525	"u"	-	XLOC_002473	-	chr1:80171678-80173725	DM	GM	OK	0.0479945	0.0036424	0.348369	0.367152	0.380148	0.498528	0.394074	0.130646	1.59281	up	0.2354	0.424894	no
TCONS_00048647	"u"	-	XLOC_031683	-	chr2:79791364-79797938	DM	GM	OK	0.0713666	0.164604	0.398894	0.340452	0.412271	0.224323	0.317398	0.188603	0.75094	up	0.2357	0.425206	no
TCONS_00108834	"u"	-	XLOC_072107	-	chrX:96285654-96287518	DM	GM	OK	2.07104e-05	0.29663	0.0933262	0.340413	0.511438	0.101975	0.337793	0.13877	1.28345	up	0.23625	0.425666	no
TCONS_00082104	"j"	ENSBTAT00000045181	XLOC_053863	ENSBTAG00000031863	chr4:93459936-93469662	DM	GM	OK	0.003901	0.262432	0.000120798	0.585105	0.511417	0.356336	0.488445	0.13883	1.81487	up	0.23685	0.426088	no
TCONS_00064449	"o"	ENSBTAT00000065688	XLOC_042056	ENSBTAG00000046882	chr25:32470243-32472660	DM	GM	OK	0.00428531	0.00511935	0	0.00600685	0.00479949	0.00595606	45.937	1.46117	4.97446	up	0.2383	0.427571	no
TCONS_00052456	"x"	ENSBTAT00000000700	XLOC_034322	ENSBTAG00000000539	chr21:7411026-7600816	DM	GM	OK	0.0182707	0.0149308	0	0.740029	0.629113	0.916216	0.797483	0.0114477	6.12233	up	0.2388	0.427968	no
TCONS_00004993	"u"	-	XLOC_003568	-	chr1:150303627-150391888	DM	GM	OK	0.875916	0.776149	0.42469	1.67168	1.57468	1.22431	1.59323	0.755599	1.07626	up	0.2394	0.428678	no
TCONS_00016287	"u"	-	XLOC_011015	-	chr12:12996319-13014101	DM	GM	OK	0.553578	0.277658	0.2873	0	0	0.0316763	0.0116512	0.398095	-5.09457	down	0.23955	0.428851	no
TCONS_00017889	"u"	-	XLOC_012109	-	chr13:12848974-12871807	DM	GM	OK	0	0.000179993	0	0.314794	0.227028	0.571652	0.36264	0.000102872	11.7835	up	0.2396	0.4289	no
TCONS_00073351	"u"	-	XLOC_047999	-	chr29:45880540-45895846	DM	GM	OK	0.000864338	0.418473	1.61914e-05	0.674657	0.626005	0.190327	0.529451	0.152407	1.79657	up	0.2396	0.4289	no
TCONS_00094757	"j"	ENSBTAT00000044060	XLOC_062269	ENSBTAG00000031135	chr7:27491081-27507443	DM	GM	OK	5.18928e-06	0	0	1.813	3.30485	2.08576	2.25951	1.67776e-06	20.361	up	0.24005	0.429394	no
TCONS_00109880	"u"	-	XLOC_072939	-	chrX:139718817-139730135	DM	GM	OK	1.26184	1.53066	1.38823	2.41481	1.99903	2.02997	2.14513	1.35597	0.661737	up	0.2402	0.429527	no
TCONS_00012966	"u"	-	XLOC_008829	-	chr11:20300685-20301985	DM	GM	OK	0	0.0398236	0	0.870022	0.721085	0.74664	0.864658	0.0141418	5.93409	up	0.2403	0.429584	no
TCONS_00050990	"u"	-	XLOC_033273	-	chr20:59197732-59213315	DM	GM	OK	0.124302	0	0	1.32433	1.78791	0.100892	1.28679	0.0414497	4.95627	up	0.2425	0.431843	no
TCONS_00081915	"u"	-	XLOC_053737	-	chr4:77250090-77306598	DM	GM	OK	1.12279	0.720555	0.436472	1.2041	0.951205	2.0654	1.41428	0.75858	0.898691	up	0.24325	0.432677	no
TCONS_00104896	"u"	-	XLOC_069354	-	chr9:83599647-83601567	DM	GM	OK	0	0	0.0575985	0.53555	0.435093	0.445557	0.431684	0.0144662	4.89921	up	0.2438	0.433247	no
TCONS_00002100	"o"	ENSBTAT00000022620	XLOC_001516	ENSBTAG00000017010	chr1:145150868-145178772	DM	GM	OK	0.0515257	0.0879735	0.0321174	0.410617	0.575897	0.538034	0.44749	0.0502401	3.15494	up	0.244	0.43344	no
TCONS_00061801	"u"	-	XLOC_040309	-	chr24:44071300-44080870	DM	GM	OK	0.000459011	0.000600029	0.00110905	0.69117	0.472482	0.00137367	0.394456	0.00231039	7.41558	up	0.24425	0.433721	no
TCONS_00027151	"u"	-	XLOC_018364	-	chr15:20459491-20539197	DM	GM	OK	0.061868	0.125789	0	0.24336	0.476142	0.393414	0.371266	0.0634391	2.54901	up	0.2443	0.433769	no
TCONS_00017868	"u"	-	XLOC_012098	-	chr13:12696347-12733758	DM	GM	OK	0.497208	0.445328	0.499108	0.360032	0.297687	0.384647	0.321163	0.432396	-0.429049	down	0.24435	0.433804	no
TCONS_00012036	"u"	-	XLOC_008235	-	chr11:99914318-99948488	DM	GM	OK	1.10972	0.963015	0.995481	0.441572	0.43035	0.446588	0.423513	0.976667	-1.20546	down	0.24495	0.434515	no
TCONS_00042682	"u"	-	XLOC_027930	-	chr19:9022980-9036200	DM	GM	OK	0.382715	0.473906	0.425754	0.00449103	0.429784	0.259771	0.29813	0.506037	-0.763301	down	0.24505	0.434625	no
TCONS_00076428	"u"	-	XLOC_050014	-	chr3:82583412-82585191	DM	GM	OK	0.172056	0.144265	3.28502e-06	1.31082	6.94825e-05	0.248884	0.469664	0.101493	2.21024	up	0.2453	0.434919	no
TCONS_00061579	"o"	ENSBTAT00000042285	XLOC_040166	ENSBTAG00000029906	chr24:34806437-34902962	DM	GM	OK	0.0315368	0	0	1.03986	0.386786	0.698739	0.700291	0.0110942	5.98008	up	0.2464	0.436065	no
TCONS_00040248	"u"	-	XLOC_026465	-	chr18:65161029-65175189	DM	GM	OK	1.07467	0.915594	1.43065	1.75508	1.45531	1.56408	1.41245	0.962997	0.5526	up	0.24675	0.436399	no
TCONS_00001805	"u"	-	XLOC_001313	-	chr1:127827856-127899660	DM	GM	OK	0.260717	0.418793	0.580697	0.185204	0.16816	0.14196	0.175416	0.393582	-1.16588	down	0.2472	0.436779	no
TCONS_00059739	"u"	-	XLOC_038971	-	chr23:45287651-45304187	DM	GM	OK	0.631939	0.6257	1.46699	0.229226	0.656868	0.581456	0.479897	0.865274	-0.850431	down	0.248	0.437477	no
TCONS_00012965	"u"	-	XLOC_008829	-	chr11:20300685-20301985	DM	GM	OK	0.0333648	2.12821e-06	0	0.659403	0.936552	0.703931	0.680222	0.0111479	5.93117	up	0.2484	0.43768	no
TCONS_00011078	"u"	-	XLOC_007616	-	chr11:50484333-50501595	DM	GM	OK	0.224986	0	0.0792136	0.50967	0.701342	0	0.338816	0.0945313	1.84164	up	0.2486	0.437801	no
TCONS_00083343	"u"	-	XLOC_054694	-	chr4:46843351-46858049	DM	GM	OK	0.523408	0.359445	0.345216	0.301488	0.147443	0.246194	0.223908	0.386869	-0.788938	down	0.24885	0.43801	no
TCONS_00049884	"u"	-	XLOC_032473	-	chr2:131930457-131935257	DM	GM	OK	0.434411	0.273571	0.492239	0.361277	6.29011e-05	1.12659e-05	0.120629	0.426256	-1.82115	down	0.2492	0.438381	no
TCONS_00008652	"u"	-	XLOC_006051	-	chr10:35132756-35166038	DM	GM	OK	8.33789e-05	0.0342972	0	0.516328	0.114306	0.515386	0.370595	0.0107653	5.10538	up	0.2494	0.43859	no
TCONS_00077189	"u"	-	XLOC_050491	-	chr3:112970732-112979064	DM	GM	OK	0.0405819	0.376835	0.0808997	0.219428	0.716975	0.90479	0.589302	0.159303	1.88723	up	0.2496	0.438636	no
TCONS_00001778	"x"	ENSBTAT00000049695	XLOC_001302	ENSBTAG00000023429	chr1:127321336-127441890	DM	GM	OK	0.689274	0.370812	1.00224	0.277695	0.40031	0.43258	0.321556	0.582462	-0.857094	down	0.24995	0.438925	no
TCONS_00016292	"u"	-	XLOC_011015	-	chr12:12996319-13014101	DM	GM	OK	0.802045	0.229167	0.49794	0.0469112	0	0.0851197	0.0465477	0.563502	-3.59764	down	0.2509	0.439776	no
TCONS_00038581	"j"	ENSBTAT00000004555	XLOC_025552	ENSBTAG00000003503	chr18:15161173-15219659	DM	GM	OK	0.0001754	0.261244	6.54578e-05	0.441923	0.147824	0.637012	0.399636	0.111897	1.83652	up	0.2527	0.440753	no
TCONS_00081913	"u"	-	XLOC_053737	-	chr4:77250090-77306598	DM	GM	OK	2.37334	2.62799	1.11616	1.53784	4.88193	3.57027	3.36583	2.09317	0.685271	up	0.25385	0.44174	no
TCONS_00053526	"u"	-	XLOC_035039	-	chr21:59802918-59809706	DM	GM	OK	0.0459656	0.316881	0	0.389298	0.304459	0.34185	0.329991	0.114189	1.53101	up	0.2549	0.442766	no
TCONS_00110245	"u"	-	XLOC_073206	-	chrX:14785509-14823141	DM	GM	OK	0.337007	0.333679	0.436275	0.29725	0.255278	0.188412	0.233873	0.333352	-0.511321	down	0.2554	0.44335	no
TCONS_00016380	"u"	-	XLOC_011085	-	chr12:13920274-13945191	DM	GM	OK	0.88934	0.678286	1.32437	0.749958	0.895473	0.460086	0.670183	0.886444	-0.403473	down	0.25575	0.443604	no
TCONS_00013944	"x"	ENSBTAT00000020704	XLOC_009466	ENSBTAG00000015587	chr11:78963498-78975671	DM	GM	OK	0.966039	0.56268	1.00892	0.458385	0.783378	0.23892	0.558702	0.962315	-0.784431	down	0.25685	0.444914	no
TCONS_00108749	"u"	-	XLOC_072043	-	chrX:94528495-94532462	DM	GM	OK	0.0862684	0.29669	0.131693	0.444191	0.319237	0.309919	0.317517	0.161777	0.972829	up	0.25775	0.445969	no
TCONS_00088725	"u"	-	XLOC_058256	-	chr5:66922668-66948935	DM	GM	OK	0	0.216132	0	3.33579	2.23424	0	1.73584	0.0619572	4.80822	up	0.2596	0.448022	no
TCONS_00047033	"u"	-	XLOC_030631	-	chr2:121111181-121140103	DM	GM	OK	0.755645	0.786034	0.800525	0.249025	0.455109	0.22353	0.273158	0.699865	-1.35734	down	0.26075	0.44916	no
TCONS_00047212	"j"	ENSBTAT00000066135	XLOC_030741	ENSBTAG00000048228	chr2:125434638-125486746	DM	GM	OK	4.65594	3.90464	3.22343	2.12227	1.82474	2.11693	1.94988	3.75142	-0.94405	down	0.26075	0.44916	no
TCONS_00055408	"j"	ENSBTAT00000025040	XLOC_036178	ENSBTAG00000035286	chr22:2684984-2765719	DM	GM	OK	0.288936	0.267518	0.564803	0.285116	0.131808	0.206866	0.210117	0.360173	-0.777494	down	0.26175	0.450363	no
TCONS_00019982	"u"	-	XLOC_013469	-	chr13:13247319-13255245	DM	GM	OK	1.56158	1.49682	2.31462	1.39512	1.2376	1.36462	1.161	1.52353	-0.392053	down	0.2625	0.451052	no
TCONS_00017126	"u"	-	XLOC_011577	-	chr12:51892240-51912458	DM	GM	OK	0	0.0106803	0	0.615455	0.477791	0.0310901	0.395006	0.00399266	6.62838	up	0.2628	0.451362	no
TCONS_00095669	"u"	-	XLOC_062873	-	chr7:56645369-56661803	DM	GM	OK	1.04688e-05	1.11761e-05	1.32737e-05	0.407516	0.576943	0.00120513	0.356198	1.03426e-05	15.0718	up	0.263	0.451583	no
TCONS_00100543	"u"	-	XLOC_066283	-	chr8:66066108-66114341	DM	GM	OK	0.6675	0.417375	0.805243	0.418244	0.205023	0.345346	0.280221	0.53097	-0.922066	down	0.26545	0.454455	no
TCONS_00097837	"u"	-	XLOC_064348	-	chr7:35953596-35965728	DM	GM	OK	0.776374	0.692968	0.543876	0.444275	0.414242	0.516813	0.444158	0.660376	-0.572215	down	0.26565	0.454715	no
TCONS_00075136	"u"	-	XLOC_049186	-	chr3:14159626-14166003	DM	GM	OK	0.320565	0.440985	0.288763	0.291304	0.157869	0.376215	0.287648	0.366845	-0.350867	down	0.2669	0.456304	no
TCONS_00013686	"u"	-	XLOC_009292	-	chr11:68324657-68383047	DM	GM	OK	0.280234	0.955753	0.0015054	0.0169168	0.214869	0.0720481	0.00493589	0.369522	-6.2262	down	0.26795	0.457479	no
TCONS_00061582	"o"	ENSBTAT00000042285	XLOC_040166	ENSBTAG00000029906	chr24:34806437-34902962	DM	GM	OK	0	0	0.0796477	0.736082	0.579651	1.40907	0.955973	0.0230161	5.37625	up	0.26805	0.45754	no
TCONS_00076120	"u"	-	XLOC_049806	-	chr3:57286127-57288986	DM	GM	OK	0.504375	0.856113	1.27679	0.677304	0.601667	0.505408	0.59656	0.828934	-0.474591	down	0.2681	0.457611	no
TCONS_00034064	"x"	ENSBTAT00000059555	XLOC_022909	ENSBTAG00000042563	chr17:9705944-10176307	DM	GM	OK	0.0316136	0.0263876	0.225422	0.873811	0.932579	0.977172	1.01534	0.104748	3.27697	up	0.27155	0.461598	no
TCONS_00086323	"x"	ENSBTAT00000025499	XLOC_056732	ENSBTAG00000019159	chr5:75533872-75568048	DM	GM	OK	0.461126	0.260216	0.327365	0.0637142	0.0747396	0.308337	0.165238	0.39226	-1.24726	down	0.27225	0.462441	no
TCONS_00076515	"u"	-	XLOC_050063	-	chr3:89321007-89347605	DM	GM	OK	0	1.03681e-06	1.90631e-06	0.585489	0.433941	1.40092e-05	0.361674	1.1952e-06	18.2071	up	0.27255	0.462798	no
TCONS_00017476	"u"	-	XLOC_011811	-	chr12:90589602-90592613	DM	GM	OK	0.999272	0.95236	0.497736	0.637134	0.634271	0.660231	0.602651	0.779751	-0.371691	down	0.2732	0.463472	no
TCONS_00030177	"u"	-	XLOC_020340	-	chr16:72491962-72546983	DM	GM	OK	1.07886	0.911529	1.26129	0.308224	0.240812	0.296705	0.287507	1.13666	-1.98313	down	0.276	0.46659	no
TCONS_00022587	"u"	-	XLOC_015150	-	chr14:37552836-37564124	DM	GM	OK	0.640308	0.762878	1.03464	0.466737	0.64664	0.610091	0.545131	0.737768	-0.436565	down	0.2772	0.467963	no
TCONS_00013687	"u"	-	XLOC_009292	-	chr11:68324657-68383047	DM	GM	OK	0.493757	0.000281748	0.767446	0.75673	0.618322	0.684316	0.712154	0.368352	0.951103	up	0.279	0.469911	no
TCONS_00037761	"u"	-	XLOC_025110	-	chr18:59833747-59844014	DM	GM	OK	2.06351	1.5104	0.881667	2.24503	7.39887	1.37687	3.76707	1.5138	1.31527	up	0.27905	0.46994	no
TCONS_00069876	"u"	-	XLOC_045570	-	chr27:42009088-42018570	DM	GM	OK	0.564568	0.451571	1.03586	0.439719	0.570035	0.385597	0.458263	0.639066	-0.479788	down	0.2793	0.470235	no
TCONS_00064952	"u"	-	XLOC_042325	-	chr25:713239-792374	DM	GM	OK	0.242513	0.259693	0.385565	0.633655	0.466605	0.48648	0.519671	0.298347	0.800605	up	0.28015	0.471135	no
TCONS_00052863	"u"	-	XLOC_034594	-	chr21:28285808-28310975	DM	GM	OK	0.340305	0.810174	0	0	0	0	5.41986e-05	0.496743	-13.162	down	0.28045	0.471416	no
TCONS_00080785	"u"	-	XLOC_052845	-	chr4:19189468-19196697	DM	GM	OK	0.610669	0.797904	0.590042	0.919063	0.547764	0.815676	0.740389	0.612748	0.272989	up	0.28095	0.471893	no
TCONS_00032304	"j"	ENSBTAT00000048906	XLOC_021689	ENSBTAG00000034522	chr17:11919670-12065666	DM	GM	OK	0	0.192706	0.217999	0.306242	0.281773	0.437031	0.339683	0.173616	0.968291	up	0.28185	0.472943	no
TCONS_00103438	"u"	-	XLOC_068322	-	chr8:103709514-103715580	DM	GM	OK	0.239474	0.377767	0.0843705	0.510105	0.381509	0.534181	0.46895	0.227779	1.0418	up	0.28185	0.472943	no
TCONS_00059736	"u"	-	XLOC_038971	-	chr23:45287651-45304187	DM	GM	OK	2.04424	1.3071	1.11938	1.10439	1.02469	0.813677	0.954742	1.4753	-0.627824	down	0.28255	0.473655	no
TCONS_00109912	"j"	ENSBTAT00000064578	XLOC_072958	ENSBTAG00000048287	chrX:140304226-140315911	DM	GM	OK	6.81728	0	9.06521	6.02162	12.8655	18.6976	10.9009	4.99055	1.12718	up	0.28335	0.474547	no
TCONS_00108121	"j"	ENSBTAT00000006020	XLOC_071623	ENSBTAG00000004586	chrX:65143635-65149272	DM	GM	OK	6.11467	5.618	4.56921	6.79254	6.59607	6.659	6.79299	5.36823	0.339602	up	0.28495	0.476327	no
TCONS_00101445	"u"	-	XLOC_066928	-	chr8:103815892-103818429	DM	GM	OK	0.494791	0.258134	0.693512	0.381121	0.439748	0.151952	0.315434	0.46052	-0.545923	down	0.2876	0.479274	no
TCONS_00039455	"u"	-	XLOC_026063	-	chr18:52906730-52921927	DM	GM	OK	0.522537	0.341849	0.524365	0.222832	0.305253	0.136735	0.22763	0.473468	-1.05658	down	0.28795	0.479548	no
TCONS_00012348	"u"	-	XLOC_008441	-	chr11:107291011-107305524	DM	GM	OK	1.18381	0.903769	0.0902573	1.0513	0.456559	3.06835	1.56558	0.730171	1.10039	up	0.28825	0.479794	no
TCONS_00007988	"j"	ENSBTAT00000054198	XLOC_005583	ENSBTAG00000039658	chr10:12020754-12030676	DM	GM	OK	9.91384	10.5475	8.04609	11.3099	12.2487	11.6499	11.3328	9.43212	0.264847	up	0.28915	0.480784	no
TCONS_00024087	"u"	-	XLOC_016172	-	chr14:38706437-38736855	DM	GM	OK	2.21744	2.30058	2.54803	1.62949	1.80792	1.59485	1.68002	2.30361	-0.455418	down	0.2899	0.481565	no
TCONS_00077970	"j"	ENSBTAT00000033894	XLOC_051001	ENSBTAG00000005166	chr3:16801897-16811682	DM	GM	OK	0.745997	0.887559	0.664182	2.41988	1.48712	1.12048	1.80791	0.826015	1.13008	up	0.29005	0.481716	no
TCONS_00061231	"u"	-	XLOC_039944	-	chr23:49773598-49777274	DM	GM	OK	0.257833	0.111352	0.192058	0.248157	0.600703	0.390579	0.45988	0.198054	1.21536	up	0.2919	0.483585	no
TCONS_00071282	"j"	ENSBTAT00000003777	XLOC_046569	ENSBTAG00000002908	chr28:8340097-8409221	DM	GM	OK	0.642178	6.37204e-05	0.264048	0.186848	0	0	0.0654494	0.316481	-2.27367	down	0.2919	0.483585	no
TCONS_00042248	"o"	ENSBTAT00000061876	XLOC_027656	ENSBTAG00000044443	chr19:55418989-55428742	DM	GM	OK	3.11871	3.49977	2.73947	2.5609	2.10498	2.27395	2.58943	3.46515	-0.420281	down	0.2978	0.490353	no
TCONS_00103435	"j"	ENSBTAT00000025666	XLOC_068321	ENSBTAG00000019275	chr8:103666373-103695122	DM	GM	OK	1.06997	0.955578	1.68581	1.01486	0.894378	0.606754	0.892084	1.35334	-0.601273	down	0.29975	0.49252	no
TCONS_00058248	"u"	-	XLOC_038059	-	chr22:54096023-54100862	DM	GM	OK	5.33938	6.85891	3.63616	7.37501	6.40136	6.14495	6.37819	4.83448	0.399788	up	0.3005	0.493353	no
TCONS_00034133	"u"	-	XLOC_022963	-	chr17:12906375-12988831	DM	GM	OK	1.69717	1.62788	3.37089	1.40603	1.82768	1.50091	1.51286	2.05921	-0.444812	down	0.30255	0.495542	no
TCONS_00107229	"u"	-	XLOC_071028	-	chrX:5189664-5198822	DM	GM	OK	1.13749	1.04422	1.2185	1.00309	0.978931	0.91491	1.03887	1.1938	-0.200553	down	0.3045	0.497716	no
TCONS_00067332	"j"	ENSBTAT00000055368	XLOC_043835	ENSBTAG00000020796	chr26:662949-699996	DM	GM	OK	1.70159	1.77588	2.57795	2.90124	3.34213	2.45581	2.59388	1.74159	0.574706	up	0.30465	0.497861	no
TCONS_00048823	"j"	ENSBTAT00000025608	XLOC_031800	ENSBTAG00000019232	chr2:88896947-88935678	DM	GM	OK	0.617133	0.503461	0.836189	0.935242	0.751437	0.917497	0.794414	0.559537	0.505656	up	0.30575	0.499055	no
TCONS_00024092	"u"	-	XLOC_016172	-	chr14:38706437-38736855	DM	GM	OK	1.44836	1.17028	2.38213	1.1106	0.839408	1.06662	0.898534	1.37727	-0.616162	down	0.3066	0.500039	no
TCONS_00088420	"o"	ENSBTAT00000042373	XLOC_058059	ENSBTAG00000029994	chr5:51200011-51219640	DM	GM	OK	1.77614	1.60273	1.02295	1.12959	1.0436	1.13502	1.06972	1.40393	-0.392234	down	0.30755	0.501085	no
TCONS_00013707	"u"	-	XLOC_009306	-	chr11:68560543-68586383	DM	GM	OK	2.17669	2.22092	2.59879	1.26118	1.56562	1.48151	1.4096	2.2227	-0.657026	down	0.3077	0.501228	no
TCONS_00022181	"u"	-	XLOC_014859	-	chr14:12320992-12387538	DM	GM	OK	0.323424	0.233434	0.0299833	0.296766	0.422766	0.392674	0.353516	0.186609	0.921759	up	0.30895	0.502687	no
TCONS_00027409	"o"	ENSBTAT00000050869	XLOC_018523	ENSBTAG00000036369	chr15:33352208-33407722	DM	GM	OK	0.490078	0.0865994	1.47093	0.334731	0.00140212	0.307895	0.177005	0.492194	-1.47544	down	0.3098	0.503666	no
TCONS_00075817	"u"	-	XLOC_049621	-	chr3:31824905-31844718	DM	GM	OK	0.234514	0.280318	0	0.305443	0.687482	0.607018	0.574691	0.180274	1.67259	up	0.31165	0.506064	no
TCONS_00027410	"o"	ENSBTAT00000050869	XLOC_018523	ENSBTAG00000036369	chr15:33352208-33407722	DM	GM	OK	0.184857	1.03118	0.328882	1.11935	0.868571	0.673054	0.796564	0.462762	0.783519	up	0.3123	0.506714	no
TCONS_00033677	"x"	ENSBTAT00000013140	XLOC_022664	ENSBTAG00000009963	chr17:71913584-71972389	DM	GM	OK	0.140407	0.212286	0	0.723619	0.515424	0.533674	0.562659	0.110199	2.35215	up	0.31425	0.508845	no
TCONS_00092124	"u"	-	XLOC_060582	-	chr6:13778565-13808089	DM	GM	OK	0.961495	0.825691	1.46567	0.88059	0.836394	1.05218	0.904343	1.01279	-0.163391	down	0.31735	0.512358	no
TCONS_00036264	"x"	ENSBTAT00000019347	XLOC_024273	ENSBTAG00000014556	chr18:35205373-35220777	DM	GM	OK	0.369751	0.206861	0.168509	0.42795	0.578775	0.14406	0.380966	0.247708	0.621024	up	0.31935	0.514402	no
TCONS_00098797	"j"	ENSBTAT00000055060	XLOC_064961	ENSBTAG00000039591	chr7:85183181-85267698	DM	GM	OK	1.60768	1.35427	1.8469	0.846909	1.10842	0.974128	1.25515	1.99551	-0.668895	down	0.32135	0.516494	no
TCONS_00013943	"u"	-	XLOC_009466	-	chr11:78963498-78975671	DM	GM	OK	1.29346	1.12699	1.03914	1.00829	0.844272	0.887134	0.927425	1.13284	-0.288638	down	0.32265	0.517865	no
TCONS_00004376	"u"	-	XLOC_003147	-	chr1:112728829-112729808	DM	GM	OK	0.673787	0.603111	1.05209	0.777647	1.42213	0.771262	0.889316	0.653654	0.444169	up	0.32395	0.519305	no
TCONS_00060863	"u"	-	XLOC_039702	-	chr23:31681773-31686342	DM	GM	OK	0.128552	0.139262	0.308241	0.17963	0.498045	0.218076	0.306992	0.193603	0.665099	up	0.324	0.519312	no
TCONS_00011780	"u"	-	XLOC_008101	-	chr11:95670198-95729973	DM	GM	OK	0.111574	0.337152	0.0423715	0.381438	0.575509	0.737519	0.469628	0.131871	1.83239	up	0.3242	0.519588	no
TCONS_00094227	"u"	-	XLOC_061974	-	chr7:14148670-14171959	DM	GM	OK	0.260363	0.389552	0.349453	0.26139	0.291732	0.238445	0.265169	0.32215	-0.280819	down	0.3251	0.520575	no
TCONS_00052732	"u"	-	XLOC_034513	-	chr21:23494677-23499607	DM	GM	OK	0.514431	0.25693	0.619295	0	0.440088	0	0.168257	0.484407	-1.52555	down	0.3255	0.521068	no
TCONS_00012368	"u"	-	XLOC_008449	-	chr11:59774-142761	DM	GM	OK	2.41569	2.25419	2.26302	3.66482	4.39357	3.43417	3.49848	2.09057	0.742828	up	0.3271	0.522789	no
TCONS_00009536	"j"	ENSBTAT00000020908	XLOC_006605	ENSBTAG00000007586	chr10:82339597-82386725	DM	GM	OK	0.504802	0.865972	0.00118629	0.000324461	0.000463972	0.366687	0.121802	0.48744	-2.00069	down	0.332	0.528195	no
TCONS_00020729	"j"	ENSBTAT00000010913	XLOC_013946	ENSBTAG00000008293	chr13:48083086-48150203	DM	GM	OK	1.9328	1.64376	1.71738	2.34594	3.00159	2.47158	2.20416	1.38782	0.667403	up	0.33345	0.529878	no
TCONS_00045266	"u"	-	XLOC_029416	-	chr2:17661805-17685822	DM	GM	OK	2.9481	1.18232	1.5941	0.368631	1.02528	0.169141	0.523196	1.89419	-1.85616	down	0.33555	0.532216	no
TCONS_00053527	"u"	-	XLOC_035039	-	chr21:59802918-59809706	DM	GM	OK	0.141898	0.35108	0.210143	1.03677	0.603216	0	0.541627	0.22269	1.28226	up	0.33665	0.533379	no
TCONS_00061071	"u"	-	XLOC_039849	-	chr23:40180291-40238101	DM	GM	OK	1.06028	0.56821	0.0143575	0.408903	0	0.303125	0.26884	0.656945	-1.28903	down	0.3367	0.533429	no
TCONS_00034070	"u"	-	XLOC_022909	-	chr17:9705944-10176307	DM	GM	OK	0.150194	0.0955853	0	0.647039	0.460336	0.718858	0.586494	0.0785341	2.90073	up	0.33675	0.533493	no
TCONS_00076398	"u"	-	XLOC_049993	-	chr3:80736341-80767316	DM	GM	OK	0.530663	0.457445	0.617001	0.346529	0.446178	0.428896	0.402128	0.520051	-0.370996	down	0.33715	0.533903	no
TCONS_00055080	"u"	-	XLOC_035978	-	chr21:60752999-60781787	DM	GM	OK	0.307657	0.265109	0.637232	0.220151	0.11679	0.293197	0.18235	0.326069	-0.838464	down	0.33785	0.534639	no
TCONS_00048553	"u"	-	XLOC_031608	-	chr2:65766008-65822294	DM	GM	OK	0.257096	0.198471	0	0.215105	0.64533	0.09349	0.410343	0.177147	1.21189	up	0.3379	0.534673	no
TCONS_00030225	"u"	-	XLOC_020372	-	chr16:74009444-74030175	DM	GM	OK	0.462099	0.679037	0.60699	0.676639	0.225186	0.204383	0.375008	0.553048	-0.560485	down	0.33845	0.535245	no
TCONS_00075092	"u"	-	XLOC_049162	-	chr3:12974764-13105334	DM	GM	OK	0.0877248	0.167699	0.110558	1.3113	1.10183	1.66315	1.34987	0.118938	3.50454	up	0.3385	0.535309	no
TCONS_00031612	"o"	ENSBTAT00000059966	XLOC_021247	ENSBTAG00000042974	chr16:56688700-56694748	DM	GM	OK	1.14879	0.551469	0.877946	0.356276	0.640396	0.418309	0.457942	0.82874	-0.855754	down	0.33915	0.536098	no
TCONS_00023194	"u"	-	XLOC_015578	-	chr14:83664322-83868076	DM	GM	OK	0.169597	0.142811	0.114662	1.11539	1.0123	0.903924	0.979454	0.138883	2.8181	up	0.3401	0.537195	no
TCONS_00013705	"x"	ENSBTAT00000044517	XLOC_009306	ENSBTAG00000002783	chr11:68560543-68586383	DM	GM	OK	0.919165	0.416672	0.770139	0.460177	0.363062	0.333034	0.374058	0.649095	-0.795167	down	0.3405	0.537603	no
TCONS_00034078	"u"	-	XLOC_022919	-	chr17:10601720-10610391	DM	GM	OK	0.537157	0.473066	0	0.440522	0.880897	0.326706	0.618541	0.357949	0.789113	up	0.3408	0.537897	no
TCONS_00111668	"u"	-	XLOC_074180	-	chrX:91193073-91199249	DM	GM	OK	2.00774	1.20277	0.608173	1.50198	2.60137	2.94728	1.88023	1.12407	0.742175	up	0.34095	0.538089	no
TCONS_00069547	"u"	-	XLOC_045355	-	chr27:24184403-24193055	DM	GM	OK	0	0.258488	0.28997	0.279013	0.769241	0.309881	0.453383	0.210365	1.10783	up	0.34155	0.538781	no
TCONS_00024095	"u"	-	XLOC_016172	-	chr14:38706437-38736855	DM	GM	OK	0.316943	0.00240757	1.04758	0.660004	0.801658	0.85642	0.58568	0.344461	0.76577	up	0.34225	0.539555	no
TCONS_00010184	"u"	-	XLOC_007028	-	chr11:2306010-2312199	DM	GM	OK	0.0824616	0.15171	0.49084	0.56592	0.317216	0.11316	0.348446	0.222763	0.645426	up	0.3448	0.542054	no
TCONS_00078967	"j"	ENSBTAT00000015863	XLOC_051640	ENSBTAG00000011953	chr3:60079840-60225089	DM	GM	OK	6.17442	9.19633	3.84614	8.4626	5.68596	10.4167	7.48484	5.75469	0.379233	up	0.3472	0.544529	no
TCONS_00027397	"o"	ENSBTAT00000042304	XLOC_018517	ENSBTAG00000029925	chr15:33288172-33312952	DM	GM	OK	16.4995	14.7308	14.2393	17.2517	18.4082	17.1235	19.5497	16.0471	0.284834	up	0.34835	0.545986	no
TCONS_00069556	"u"	-	XLOC_045355	-	chr27:24184403-24193055	DM	GM	OK	0	0.354742	0.13209	0.256719	0.335731	0.418102	0.361094	0.180893	0.997239	up	0.34915	0.546726	no
TCONS_00022405	"u"	-	XLOC_015021	-	chr14:25976061-26043701	DM	GM	OK	1.04621	0.758986	0.422446	0.43991	0.500288	0.410561	0.375097	0.617677	-0.719591	down	0.34955	0.547141	no
TCONS_00024172	"x"	ENSBTAT00000061595	XLOC_016233	ENSBTAG00000033268	chr14:41949813-42194047	DM	GM	OK	1.35724	1.6785	1.0782	3.42791	3.59081	3.4161	3.43167	1.32763	1.37006	up	0.35125	0.548969	no
TCONS_00040092	"u"	-	XLOC_026395	-	chr18:63310857-63355999	DM	GM	OK	0.198663	0.308232	0.116893	0.326073	0.378457	0.323347	0.345554	0.208905	0.726063	up	0.35265	0.550429	no
TCONS_00031607	"o"	ENSBTAT00000059966	XLOC_021247	ENSBTAG00000042974	chr16:56688700-56694748	DM	GM	OK	1.02478	2.08603	1.19643	0.987596	0.876254	1.00652	0.923416	1.34734	-0.545061	down	0.3545	0.55236	no
TCONS_00106308	"u"	-	XLOC_070402	-	chr9:60490917-60626053	DM	GM	OK	1.36792	1.49259	0.940172	0.197126	0.1207	0.28296	0.194197	1.20137	-2.62909	down	0.356	0.55383	no
TCONS_00013676	"u"	-	XLOC_009292	-	chr11:68324657-68383047	DM	GM	OK	0.0160948	0.818706	0.0851942	0.603733	0.980605	0.547198	0.695954	0.357341	0.961693	up	0.3569	0.554758	no
TCONS_00013675	"u"	-	XLOC_009292	-	chr11:68324657-68383047	DM	GM	OK	0.974743	0.0864907	0.889301	1.56128	0.917062	0.538215	0.985929	0.564278	0.805079	up	0.35715	0.555056	no
TCONS_00111769	"u"	-	XLOC_074242	-	chrX:92843204-92845775	DM	GM	OK	0.000180248	0	0	0	0	0	0.466086	0.0952654	2.29057	up	0.35805	0.556104	no
TCONS_00074930	"u"	-	XLOC_049055	-	chr3:6072195-6078214	DM	GM	OK	0.835099	0.666367	0.667534	0.948658	0.771053	0.858571	0.782103	0.63994	0.289423	up	0.35935	0.557513	no
TCONS_00094254	"j"	ENSBTAT00000056477	XLOC_061995	ENSBTAG00000039493	chr7:15324700-15346774	DM	GM	OK	16.423	14.7965	7.16191	15.276	17.9179	16.232	16.7177	12.7206	0.394218	up	0.36065	0.558583	no
TCONS_00061069	"u"	-	XLOC_039852	-	chr23:40180291-40238101	DM	GM	OK	0.429074	0.477761	0.680978	0.131347	0.153592	0.27705	0.186951	0.510246	-1.44854	down	0.3615	0.559548	no
TCONS_00076119	"u"	-	XLOC_049806	-	chr3:57286127-57288986	DM	GM	OK	3.09043	2.96248	2.58595	3.77808	2.80934	3.80589	3.14541	2.54055	0.308108	up	0.3615	0.559548	no
TCONS_00096457	"u"	-	XLOC_063444	-	chr7:104191766-104263705	DM	GM	OK	0.595668	0.481027	0.0808937	0.251329	0	0.304617	0.177037	0.362699	-1.03472	down	0.3625	0.560622	no
TCONS_00030300	"u"	-	XLOC_020420	-	chr16:79001326-79003479	DM	GM	OK	0.492757	0.253141	0.584694	0.329126	0.700284	1.61258	1.12484	0.809539	0.474544	up	0.36725	0.565379	no
TCONS_00089943	"u"	-	XLOC_059042	-	chr5:117051543-117052574	DM	GM	OK	1.02354	1.7342	0.636296	0.749805	1.38051	2.60848	1.50292	1.09194	0.460869	up	0.36795	0.566026	no
TCONS_00101094	"u"	-	XLOC_066666	-	chr8:88027041-88043045	DM	GM	OK	0.856735	0.832106	0.73797	1.02257	0.854746	1.08902	0.935362	0.749674	0.319262	up	0.3691	0.567042	no
TCONS_00014966	"u"	-	XLOC_010062	-	chr12:14004252-14072014	DM	GM	OK	1.09135	0.919553	1.09338	0.210478	0.733173	0.375319	0.414764	0.982384	-1.244	down	0.3704	0.568439	no
TCONS_00112282	"u"	-	XLOC_074592	-	chrX:132238547-132254028	DM	GM	OK	0.370208	0.306482	0.210025	0.46665	0.342225	0.508515	0.395652	0.264661	0.580086	up	0.3715	0.569357	no
TCONS_00009744	"u"	-	XLOC_006717	-	chr10:89361089-89365457	DM	GM	OK	0.211649	0.548841	0.55044	0.499785	0.297822	0.0614559	0.287289	0.409572	-0.511615	down	0.37245	0.570305	no
TCONS_00033678	"u"	-	XLOC_022664	-	chr17:71913584-71972389	DM	GM	OK	12.7886	11.1634	11.0022	13.3283	13.8384	12.8441	12.9273	11.0229	0.229913	up	0.3726	0.57035	no
TCONS_00037762	"u"	-	XLOC_025110	-	chr18:59833747-59844014	DM	GM	OK	0.257749	0.222147	0.466867	0.316701	0.447378	0.380048	0.37625	0.306114	0.297623	up	0.37355	0.571388	no
TCONS_00005779	"u"	-	XLOC_004159	-	chr10:19126508-19159261	DM	GM	OK	0.545469	0.444831	0.620886	0.285264	0.37616	0.361802	0.37458	0.580224	-0.631334	down	0.3771	0.574942	no
TCONS_00027398	"o"	ENSBTAT00000042304	XLOC_018517	ENSBTAG00000029925	chr15:33288172-33312952	DM	GM	OK	4.56422	5.47628	3.6241	6.83875	6.34456	6.58857	5.12253	3.61992	0.500901	up	0.37725	0.575046	no
TCONS_00060324	"u"	-	XLOC_039368	-	chr23:16150074-16154803	DM	GM	OK	0.320185	0.432701	0.859831	0.412062	0.439898	0.435267	0.39751	0.468599	-0.237361	down	0.37725	0.575046	no
TCONS_00092357	"u"	-	XLOC_060749	-	chr6:26104659-26152121	DM	GM	OK	0.345094	0.563333	0.577546	0.776366	0.63461	0.831809	0.697343	0.437033	0.674128	up	0.37725	0.575046	no
TCONS_00085059	"u"	-	XLOC_055947	-	chr5:24375005-24383281	DM	GM	OK	0.599709	0.476604	0.932973	1.60105	0.576094	1.13922	1.06202	0.619428	0.777798	up	0.3792	0.576842	no
TCONS_00076691	"j"	ENSBTAT00000019259	XLOC_050172	ENSBTAG00000014482	chr3:95937241-96439228	DM	GM	OK	0.617802	0.488065	0.721655	0.868721	0.000376393	0.000232523	0.300242	0.617182	-1.03957	down	0.38185	0.579754	no
TCONS_00052862	"u"	-	XLOC_034594	-	chr21:28285808-28310975	DM	GM	OK	0.251841	0.0415058	0.332287	0.358713	0.606415	0.209437	0.402998	0.212256	0.924966	up	0.382	0.579935	no
TCONS_00106280	"u"	-	XLOC_070378	-	chr9:53605480-53633727	DM	GM	OK	0.360737	0.358523	0.418602	0.471501	0.667444	0.485821	0.473244	0.325373	0.54049	up	0.38325	0.581164	no
TCONS_00048365	"u"	-	XLOC_031453	-	chr2:48051459-48110062	DM	GM	OK	0.388456	0.339779	0.54698	0.156957	0.251012	0.231549	0.242121	0.462783	-0.934604	down	0.3843	0.582336	no
TCONS_00110195	"u"	-	XLOC_073163	-	chrX:14130640-14139400	DM	GM	OK	0.514708	0.904107	0.314813	0.13415	0.549162	0.378616	0.248953	0.455427	-0.871346	down	0.3863	0.584134	no
TCONS_00031190	"u"	-	XLOC_020982	-	chr16:45169988-45191361	DM	GM	OK	0.53502	0.466134	0.318571	0.374526	0.245001	0.21751	0.280373	0.439868	-0.649725	down	0.38675	0.58455	no
TCONS_00009077	"o"	ENSBTAT00000053648	XLOC_006295	ENSBTAG00000038259	chr10:55094634-55112510	DM	GM	OK	1.95487	3.38472	3.17148	0.996636	0.968625	1.95775	1.56949	3.21756	-1.03567	down	0.3871	0.584876	no
TCONS_00051862	"u"	-	XLOC_033877	-	chr20:39429396-39515879	DM	GM	OK	2.66486	2.25368	2.26401	1.31711	1.52518	1.10102	1.09989	1.99237	-0.857122	down	0.38745	0.585203	no
TCONS_00065580	"x"	ENSBTAT00000056997	XLOC_042677	ENSBTAG00000040555	chr25:27222206-27342283	DM	GM	OK	0.129381	0.134441	0.0923509	0.464335	0.416083	0.339494	0.467293	0.135221	1.78901	up	0.3877	0.585471	no
TCONS_00060953	"u"	-	XLOC_039774	-	chr23:35990741-36002928	DM	GM	OK	0.51917	0.423736	0.381088	0.408244	0.337895	0.289364	0.336493	0.418705	-0.315359	down	0.388	0.585846	no
TCONS_00014231	"u"	-	XLOC_009653	-	chr11:98158649-98161222	DM	GM	OK	0.830897	0.576324	0.718709	0.767694	1.04536	0.706177	0.881442	0.736843	0.258509	up	0.38805	0.585891	no
TCONS_00011763	"o"	ENSBTAT00000042220	XLOC_008087	ENSBTAG00000029841	chr11:95670198-95729973	DM	GM	OK	0.286408	0.212789	0.325852	0.330095	0.496469	0.500581	0.422488	0.259679	0.702184	up	0.3882	0.585977	no
TCONS_00055712	"u"	-	XLOC_036362	-	chr22:15026435-15177342	DM	GM	OK	8.2215	8.46885	3.9712	11.4781	11.7441	11.6308	10.2383	6.01829	0.766546	up	0.38955	0.587233	no
TCONS_00070522	"j"	ENSBTAT00000016785	XLOC_046005	ENSBTAG00000012654	chr28:29850355-29851646	DM	GM	OK	7.29313	5.09489	2.64478	8.12292	5.90122	6.79289	7.23259	5.19009	0.478754	up	0.3897	0.587366	no
TCONS_00068290	"u"	-	XLOC_044427	-	chr26:49606406-49615529	DM	GM	OK	1.68445	1.4656	1.63408	1.32713	0.91485	1.51517	1.23289	1.5029	-0.285704	down	0.3923	0.590015	no
TCONS_00087940	"u"	-	XLOC_057707	-	chr5:28844711-28846935	DM	GM	OK	0.498903	0.645934	0.696185	0.406214	0.553274	0.550587	0.478307	0.57893	-0.27545	down	0.39495	0.592634	no
TCONS_00021859	"o"	ENSBTAT00000065551	XLOC_014666	ENSBTAG00000047065	chr14:576264-584917	DM	GM	OK	0.558924	0.00275366	0.102263	2.04453	0.218563	0.000173696	0.70237	0.201386	1.80227	up	0.3957	0.593351	no
TCONS_00048825	"j"	ENSBTAT00000025608	XLOC_031800	ENSBTAG00000019232	chr2:88896947-88935678	DM	GM	OK	0.378983	0	0.390766	0.649153	0.177061	0.499871	0.431676	0.237466	0.862229	up	0.39605	0.593656	no
TCONS_00052731	"u"	-	XLOC_034513	-	chr21:23494677-23499607	DM	GM	OK	1.59944	1.1498	0.470722	0.343976	0.746283	0.332948	0.750696	1.1493	-0.614457	down	0.39735	0.594898	no
TCONS_00096445	"u"	-	XLOC_063444	-	chr7:104191766-104263705	DM	GM	OK	0.165566	0.328789	0.498107	0.145804	0.0685535	0.292841	0.166384	0.321702	-0.951208	down	0.4007	0.598492	no
TCONS_00081914	"u"	-	XLOC_053737	-	chr4:77250090-77306598	DM	GM	OK	1.41067	0.959482	1.77136	3.90805	1.56836	0.893014	2.08537	1.31516	0.665066	up	0.40185	0.599689	no
TCONS_00003201	"j"	ENSBTAT00000002828	XLOC_002288	ENSBTAG00000002182	chr1:65021825-65032159	DM	GM	OK	0.908873	0	1.16795	0.651089	0	0	0.219758	1.50006	-2.77104	down	0.4052	0.603054	no
TCONS_00051407	"u"	-	XLOC_033565	-	chr20:12670068-12718007	DM	GM	OK	0.423419	0.417254	0.464909	0.445234	0.495953	0.503694	0.459998	0.405594	0.181591	up	0.40655	0.604287	no
TCONS_00045598	"u"	-	XLOC_029668	-	chr2:30020720-30026478	DM	GM	OK	0.543554	0.49044	0.71969	0.545742	0.44142	0.454501	0.443335	0.515579	-0.217796	down	0.4073	0.604879	no
TCONS_00024198	"u"	-	XLOC_016255	-	chr14:44029067-44188249	DM	GM	OK	0.626102	0.466689	0.997426	0.837523	1.06364	0.847136	0.933029	0.66714	0.483932	up	0.40805	0.605628	no
TCONS_00072752	"u"	-	XLOC_047636	-	chr29:28977006-28993917	DM	GM	OK	0.463609	0.28512	1.11631	0.757795	0.709414	0.768315	0.755567	0.635147	0.25047	up	0.41105	0.608378	no
TCONS_00112695	"u"	-	XLOC_074865	-	chrX:145998523-146099248	DM	GM	OK	0.376912	0.377235	0.97698	0.0785502	0.243791	0.456734	0.254311	0.541188	-1.08954	down	0.41125	0.608594	no
TCONS_00009233	"j"	ENSBTAT00000005987	XLOC_006411	ENSBTAG00000004558	chr10:65243177-65246959	DM	GM	OK	1.41001	2.08891	0.845177	0.890172	0.135962	1.60862	0.849112	1.30123	-0.615852	down	0.4127	0.609945	no
TCONS_00112688	"u"	-	XLOC_074865	-	chrX:145998523-146099248	DM	GM	OK	0.169682	0.196683	0.292993	0.748201	0.220832	0.216825	0.388042	0.213065	0.864922	up	0.4131	0.610234	no
TCONS_00052397	"u"	-	XLOC_034283	-	chr21:3611983-3700442	DM	GM	OK	1.24234	1.39141	1.41089	1.97279	2.08167	2.43491	1.99489	1.18739	0.748517	up	0.41435	0.611443	no
TCONS_00111319	"u"	-	XLOC_073943	-	chrX:75795763-75802938	DM	GM	OK	0.217179	5.65363e-05	0.095085	2.94546e-05	0	1.05335	0.337275	0.0740873	2.18663	up	0.4146	0.611685	no
TCONS_00110197	"u"	-	XLOC_073163	-	chrX:14130640-14139400	DM	GM	OK	0.242682	0.50002	0.511577	0.269123	0.00239878	0.523653	0.24611	0.358226	-0.541569	down	0.41475	0.611843	no
TCONS_00005352	"u"	-	XLOC_003865	-	chr10:2244038-2274422	DM	GM	OK	0.393338	0.254887	0.286925	0.232491	0.10502	0.157233	0.212702	0.383053	-0.848707	down	0.41485	0.611895	no
TCONS_00110047	"u"	-	XLOC_073070	-	chrX:2169581-2173266	DM	GM	OK	2.86878	2.36248	1.21671	2.63426	3.23656	3.37471	3.01334	2.07542	0.537959	up	0.4157	0.612798	no
TCONS_00064271	"x"	ENSBTAT00000023534	XLOC_041955	ENSBTAG00000035373	chr25:27222206-27342283	DM	GM	OK	0.21758	0.397756	0.33961	0.471748	0.628803	0.540512	0.58145	0.32502	0.839128	up	0.4163	0.6133	no
TCONS_00059078	"u"	-	XLOC_038531	-	chr23:24456646-24477949	DM	GM	OK	0.426949	0.225691	0.555105	0.803244	0.601021	0.667864	0.581312	0.374938	0.632662	up	0.418	0.615166	no
TCONS_00054542	"u"	-	XLOC_035626	-	chr21:31026542-31033266	DM	GM	OK	0.391467	0.369456	0.439902	0.829419	0.432612	0.429626	0.543853	0.383982	0.502177	up	0.41925	0.616318	no
TCONS_00060993	"u"	-	XLOC_039811	-	chr23:36221502-36237108	DM	GM	OK	1.77045	1.79966	1.39801	2.15289	2.75687	2.35615	2.80253	2.01155	0.478422	up	0.41935	0.616417	no
TCONS_00032683	"x"	ENSBTAT00000029010	XLOC_021997	ENSBTAG00000021764	chr17:42998661-43210106	DM	GM	OK	0.754137	0.769597	1.20281	0.784469	0.997547	1.24286	0.904186	0.777452	0.217865	up	0.42075	0.617499	no
TCONS_00056445	"u"	-	XLOC_036925	-	chr22:44562256-44602713	DM	GM	OK	0.352643	0.244304	0.597268	0.601174	0.42495	0.533311	0.500197	0.379026	0.400199	up	0.4214	0.618165	no
TCONS_00089552	"u"	-	XLOC_058807	-	chr5:107225249-107237123	DM	GM	OK	0.948244	0.368815	1.02088	0.83477	1.35385	1.27937	1.12256	0.767114	0.549285	up	0.42255	0.619356	no
TCONS_00080317	"u"	-	XLOC_052525	-	chr3:119633961-119655363	DM	GM	OK	30.7099	28.3478	14.8214	26.3364	28.6015	38.2718	28.7325	22.1421	0.375891	up	0.4228	0.619546	no
TCONS_00084315	"o"	ENSBTAT00000010932	XLOC_055377	ENSBTAG00000008306	chr4:104661454-104680538	DM	GM	OK	0.737886	1.07127	1.03458	0.076785	0.211543	0.471337	0.234746	0.861749	-1.87617	down	0.42565	0.622084	no
TCONS_00062065	"u"	-	XLOC_040496	-	chr24:57858101-57897853	DM	GM	OK	0.517574	0.398078	0.50681	0.247724	0.305713	0.396533	0.277112	0.422509	-0.60851	down	0.4268	0.622994	no
TCONS_00076686	"u"	-	XLOC_050170	-	chr3:95930244-95933796	DM	GM	OK	0.596091	0.456529	0.475176	0.499406	0.758626	0.511548	0.548586	0.466729	0.233132	up	0.42725	0.623394	no
TCONS_00049364	"u"	-	XLOC_032163	-	chr2:115032269-115040004	DM	GM	OK	0.166835	0.196178	0.131021	0.781755	0.143374	0.236619	0.406292	0.233246	0.800666	up	0.42845	0.624503	no
TCONS_00010814	"u"	-	XLOC_007456	-	chr11:29886640-29891448	DM	GM	OK	0.722182	0.839575	0.504149	0.983605	0.785696	0.688613	0.82838	0.699216	0.244555	up	0.42885	0.624909	no
TCONS_00104537	"o"	ENSBTAT00000060194	XLOC_069108	ENSBTAG00000043202	chr9:64687644-64694649	DM	GM	OK	2.37742	2.11967	1.30098	2.09564	2.26093	2.28606	2.27224	1.96288	0.211147	up	0.43035	0.626146	no
TCONS_00076303	"o"	ENSBTAT00000043918	XLOC_049941	ENSBTAG00000017419	chr3:67229855-67614628	DM	GM	OK	1.41654	1.37247	2.21431	0.908238	0.984971	1.05287	0.901567	1.45378	-0.689306	down	0.4309	0.626577	no
TCONS_00089040	"u"	-	XLOC_058454	-	chr5:82658108-82748121	DM	GM	OK	0.850651	0.71536	1.63758	0.828927	0.837233	0.812872	0.820714	1.01194	-0.302168	down	0.43245	0.627914	no
TCONS_00055636	"u"	-	XLOC_036312	-	chr22:12543498-12580340	DM	GM	OK	0.09416	0.178341	0.164158	0.471083	0.372963	0.144014	0.3596	0.160481	1.16399	up	0.43355	0.628947	no
TCONS_00056801	"x"	ENSBTAT00000003600	XLOC_037117	ENSBTAG00000002774	chr22:52818928-52849314	DM	GM	OK	0.592118	0.596512	0.616409	0.832853	0.813868	0.797544	0.86424	0.63655	0.44116	up	0.43425	0.629577	no
TCONS_00011779	"u"	-	XLOC_008101	-	chr11:95670198-95729973	DM	GM	OK	0.238644	0.187901	0.367293	0.429769	0.35542	0.412701	0.443842	0.276578	0.682358	up	0.43555	0.630881	no
TCONS_00043176	"u"	-	XLOC_028217	-	chr19:23044439-23070496	DM	GM	OK	0.148276	0.12258	0.240292	0.153276	0.215792	0.507758	0.328637	0.182952	0.845029	up	0.43665	0.631877	no
TCONS_00057788	"j"	ENSBTAT00000002457	XLOC_037783	ENSBTAG00000001889	chr22:39119198-39134311	DM	GM	OK	0.430109	0.777569	0.000554212	0.000214071	0.61769	0.315388	0.529909	0.88695	-0.743107	down	0.43765	0.63276	no
TCONS_00000826	"x"	ENSBTAT00000024042	XLOC_000627	ENSBTAG00000018059	chr1:64891974-64919556	DM	GM	OK	0.507747	0.383339	0.455872	0.314645	0.30271	0.433942	0.372001	0.464515	-0.320419	down	0.438	0.633104	no
TCONS_00014230	"u"	-	XLOC_009653	-	chr11:98158649-98161222	DM	GM	OK	2.17492	2.35591	1.71494	2.38696	3.22283	2.46845	2.62544	2.03429	0.368037	up	0.4386	0.633616	no
TCONS_00024197	"u"	-	XLOC_016255	-	chr14:44029067-44188249	DM	GM	OK	2.26192	2.52078	1.30382	2.99808	1.16955	3.67541	2.32955	1.74781	0.414506	up	0.43875	0.633704	no
TCONS_00040232	"u"	-	XLOC_026454	-	chr18:64908195-64965218	DM	GM	OK	0.93729	1.07866	0.942355	0.222502	0.652817	0.742352	0.512188	0.93579	-0.869512	down	0.4397	0.634462	no
TCONS_00080541	"u"	-	XLOC_052673	-	chr4:8258785-8300949	DM	GM	OK	0.450205	0.293383	0.657084	0.355469	0.269545	0.343513	0.330816	0.457443	-0.467566	down	0.4397	0.634462	no
TCONS_00003289	"j"	ENSBTAT00000032276	XLOC_002337	ENSBTAG00000023607	chr1:68461696-68551065	DM	GM	OK	18.806	20.5182	15.1093	19.1605	21.0233	17.209	18.1157	16.6374	0.122811	up	0.44015	0.634837	no
TCONS_00027480	"x"	ENSBTAT00000007030	XLOC_018573	ENSBTAG00000005343	chr15:34990950-35019279	DM	GM	OK	0.0302633	0.700316	0	0.979797	1.05241	0.331196	0.809895	0.336853	1.26561	up	0.4423	0.636999	no
TCONS_00106891	"u"	-	XLOC_070783	-	chr9:99615213-99648801	DM	GM	OK	0.300798	0.391368	0.46423	0.528698	0.414924	0.585491	0.483616	0.346064	0.482823	up	0.44305	0.637642	no
TCONS_00054451	"u"	-	XLOC_035569	-	chr21:24957329-24963138	DM	GM	OK	0.685565	1.1191	0.900207	0.915252	1.16984	1.22668	1.01916	0.810149	0.331128	up	0.44385	0.638324	no
TCONS_00062503	"u"	-	XLOC_040819	-	chr24:20499628-20573477	DM	GM	OK	0.748279	0.798671	0.974381	0.586197	0.566032	0.69552	0.550032	0.723861	-0.396198	down	0.44415	0.638675	no
TCONS_00031279	"u"	-	XLOC_021033	-	chr16:47355618-47448142	DM	GM	OK	0.0782526	0.1188	0.307713	0.105407	0.551072	0.382478	0.318057	0.140052	1.18332	up	0.4446	0.639095	no
TCONS_00081302	"u"	-	XLOC_053294	-	chr4:43782683-43823796	DM	GM	OK	0.491068	0.347677	0.89714	0.510259	0.295387	0.400779	0.391362	0.53759	-0.458001	down	0.4446	0.639095	no
TCONS_00057573	"u"	-	XLOC_037604	-	chr22:22551116-22617038	DM	GM	OK	0	0	0.176218	6.50926	6.23969	7.81134	6.47107	0.055073	6.87652	up	0.4459	0.640347	no
TCONS_00024088	"u"	-	XLOC_016172	-	chr14:38706437-38736855	DM	GM	OK	10.4255	9.77675	7.42921	7.27461	6.64281	6.14645	6.28689	8.54761	-0.443175	down	0.4474	0.64177	no
TCONS_00065675	"u"	-	XLOC_042749	-	chr25:30255789-30274578	DM	GM	OK	0.349871	0.276546	0.66809	0.415335	0.521838	0.488173	0.453564	0.406103	0.159459	up	0.4476	0.641944	no
TCONS_00081896	"u"	-	XLOC_053732	-	chr4:77222912-77224663	DM	GM	OK	93.4812	102.302	49.8616	89.1676	85.0138	112.195	101.081	81.7358	0.306467	up	0.4478	0.642068	no
TCONS_00032494	"x"	ENSBTAT00000004165	XLOC_021843	ENSBTAG00000003208	chr17:18553784-18579772	DM	GM	OK	1.11195	1.08443	0.919909	1.31659	1.0181	1.30556	1.23034	1.02751	0.259903	up	0.44785	0.642075	no
TCONS_00031604	"o"	ENSBTAT00000059966	XLOC_021247	ENSBTAG00000042974	chr16:56688700-56694748	DM	GM	OK	0.727407	0.433739	0.534526	0.345002	0.311286	0.308517	0.312239	0.529513	-0.762015	down	0.44815	0.642359	no
TCONS_00106235	"u"	-	XLOC_070349	-	chr9:53224058-53227873	DM	GM	OK	0.732629	0.632165	0.472224	0.451592	0.725151	1.23809	0.821608	0.62571	0.392956	up	0.4485	0.642666	no
TCONS_00028629	"u"	-	XLOC_019332	-	chr16:873172-878829	DM	GM	OK	0.155807	0.117344	0.689799	7.65881e-05	1.93849	0.217187	0.738978	0.337693	1.12982	up	0.44875	0.642862	no
TCONS_00100064	"u"	-	XLOC_065940	-	chr8:46180553-46201000	DM	GM	OK	4.04981e-05	0.70525	0.384377	0.589797	0.401282	0.486651	0.490911	0.336775	0.543677	up	0.4498	0.643862	no
TCONS_00034179	"j"	ENSBTAT00000002066	XLOC_022991	ENSBTAG00000022109	chr17:17627226-17639129	DM	GM	OK	1.70859	1.81338	2.05662	1.87536	1.24967	0.581352	1.2773	1.87627	-0.554771	down	0.45015	0.644119	no
TCONS_00100542	"x"	ENSBTAT00000051611	XLOC_066283	ENSBTAG00000037111	chr8:66066108-66114341	DM	GM	OK	0.635785	1.01366	0.0961948	0.120539	0.471526	0.423226	0.286088	0.515753	-0.850221	down	0.45025	0.644213	no
TCONS_00096657	"u"	-	XLOC_063598	-	chr7:2600710-2747203	DM	GM	OK	0	0	0.134122	0.685592	0.397423	0.279753	0.487431	0.0509569	3.25785	up	0.452	0.64574	no
TCONS_00110449	"j"	ENSBTAT00000035505	XLOC_073336	ENSBTAG00000025297	chrX:19571615-19585346	DM	GM	OK	4.86003	5.83642	4.02085	4.43404	4.78783	4.66021	4.1514	4.59578	-0.146713	down	0.4521	0.645786	no
TCONS_00103452	"j"	ENSBTAT00000019191	XLOC_068330	ENSBTAG00000014430	chr8:104207695-104218874	DM	GM	OK	2.54868	2.34122	0.708253	1.46324	0.734422	1.4303	1.3624	2.03389	-0.578099	down	0.45395	0.647353	no
TCONS_00087541	"u"	-	XLOC_057459	-	chr5:5965444-5986976	DM	GM	OK	7.94289	6.85714	5.11719	7.58158	7.85268	7.78466	6.57308	5.61937	0.226161	up	0.4555	0.648617	no
TCONS_00096214	"x"	ENSBTAT00000035014	XLOC_063253	ENSBTAG00000020701	chr7:90610023-90816668	DM	GM	OK	0.097872	0.0800428	0	1.44208	0.720909	1.23897	1.03163	0.0559416	4.20486	up	0.45555	0.648672	no
TCONS_00092675	"x"	ENSBTAT00000008725	XLOC_060987	ENSBTAG00000006643	chr6:58486549-58568497	DM	GM	OK	0.180064	0.228699	0.243271	0.234092	0.497617	0.215282	0.340307	0.229858	0.566094	up	0.4558	0.6488	no
TCONS_00092339	"u"	-	XLOC_060737	-	chr6:23336877-23347253	DM	GM	OK	7.86697	8.13388	4.44896	9.37596	6.26946	9.1769	7.30644	5.86207	0.317758	up	0.45625	0.649245	no
TCONS_00045641	"u"	-	XLOC_029693	-	chr2:31530881-31554809	DM	GM	OK	0.470164	0.405031	0.259945	0.375464	0.191218	0.278369	0.261214	0.346024	-0.405642	down	0.45715	0.650086	no
TCONS_00110029	"u"	-	XLOC_073057	-	chrX:1335309-1338957	DM	GM	OK	0.280527	0.274228	0.264732	0.238524	0.438424	0.365033	0.311506	0.256542	0.280063	up	0.4572	0.650141	no
TCONS_00109883	"u"	-	XLOC_072939	-	chrX:139718817-139730135	DM	GM	OK	3.54864	3.17626	3.40979	4.26699	3.88138	4.34438	4.38853	3.47675	0.335996	up	0.4586	0.651332	no
TCONS_00097652	"j"	ENSBTAT00000064793	XLOC_064197	ENSBTAG00000046718	chr7:28548893-28555567	DM	GM	OK	0.353647	0.375792	0.407098	0.430012	0.205642	0.247899	0.284989	0.349131	-0.292863	down	0.4589	0.651578	no
TCONS_00047142	"x"	ENSBTAT00000022373	XLOC_030695	ENSBTAG00000016818	chr2:122723224-122889796	DM	GM	OK	0.415982	0.37841	0.442947	0.257235	0.179115	0.15606	0.203919	0.408268	-1.00152	down	0.45925	0.651782	no
TCONS_00044822	"o"	ENSBTAT00000059453	XLOC_029154	ENSBTAG00000042461	chr19:55803306-55827184	DM	GM	OK	0.535198	0.00471094	0.268413	0.340573	0.00109641	0.0046989	0.119008	0.369402	-1.63413	down	0.45945	0.651902	no
TCONS_00034906	"x"	ENSBTAT00000029615	XLOC_023456	ENSBTAG00000008571	chr17:57065686-57345364	DM	GM	OK	0.19388	0.265651	0.482622	0.201971	0.27085	0.17904	0.259104	0.374967	-0.533235	down	0.46335	0.655208	no
TCONS_00107815	"u"	-	XLOC_071422	-	chrX:48570585-48580751	DM	GM	OK	0.344118	0.206295	0.230418	0.244226	0.194375	0.218468	0.26864	0.3394	-0.33731	down	0.4635	0.655322	no
TCONS_00041204	"u"	-	XLOC_027049	-	chr19:28435261-28437975	DM	GM	OK	0.141637	0.448756	0.189868	0.626781	0.286508	0.241944	0.386653	0.260325	0.570722	up	0.46365	0.655485	no
TCONS_00081919	"o"	ENSBTAT00000059432	XLOC_053739	ENSBTAG00000042440	chr4:77311149-77315448	DM	GM	OK	10.7008	9.92466	6.32623	8.17293	8.76962	7.37451	8.17827	9.18329	-0.167214	down	0.464	0.655702	no
TCONS_00039901	"u"	-	XLOC_026296	-	chr18:59653306-59666191	DM	GM	OK	1.32768	1.41918	1.62925	1.92675	1.8791	1.58678	1.75334	1.40378	0.320794	up	0.4645	0.656147	no
TCONS_00081754	"u"	-	XLOC_053649	-	chr4:66220266-66224641	DM	GM	OK	0.476557	0.540773	0.546111	0.729679	0.406208	0.713692	0.516143	0.391662	0.398161	up	0.4647	0.656282	no
TCONS_00105725	"u"	-	XLOC_069945	-	chr9:25807546-25843958	DM	GM	OK	0.411921	0.329156	0.577467	0.406559	0.295722	0.0528253	0.240501	0.398233	-0.727567	down	0.46495	0.656521	no
TCONS_00009534	"j"	ENSBTAT00000020908	XLOC_006605	ENSBTAG00000007586	chr10:82339597-82386725	DM	GM	OK	0.000173723	0.000303929	1.23468	0.273916	0	0.000845276	0.180138	0.44563	-1.30674	down	0.4669	0.658275	no
TCONS_00011139	"u"	-	XLOC_007664	-	chr11:63719560-63811001	DM	GM	OK	0	0.532654	0.41415	0.820542	3.13846	1.59514	1.57816	0.265701	2.57037	up	0.4669	0.658275	no
TCONS_00050974	"u"	-	XLOC_033260	-	chr20:57771182-57786608	DM	GM	OK	0.193069	0.245832	0.398109	0.419024	0.423906	0.388994	0.397128	0.261625	0.602102	up	0.4677	0.658994	no
TCONS_00096875	"j"	ENSBTAT00000019403	XLOC_063732	ENSBTAG00000014579	chr7:5741607-5742859	DM	GM	OK	0.243674	0.622535	0.348878	0	0.250874	0.198711	0.1636	0.44086	-1.43015	down	0.4678	0.659053	no
TCONS_00041586	"j"	ENSBTAT00000002666	XLOC_027274	ENSBTAG00000002060	chr19:40330026-40334703	DM	GM	OK	1543.37	1672.15	733.984	1417.96	1816.7	1669.75	2632.09	2044.79	0.364257	up	0.4684	0.659587	no
TCONS_00015417	"j"	ENSBTAT00000035753	XLOC_010389	ENSBTAG00000012170	chr12:30833074-30884263	DM	GM	OK	44.9452	42.1786	26.6677	45.4968	47.8601	42.4833	35.4725	30.2451	0.230001	up	0.46955	0.660665	no
TCONS_00034083	"j"	ENSBTAT00000013696	XLOC_022920	ENSBTAG00000010376	chr17:10643736-10673212	DM	GM	OK	35.4829	36.4316	24.4244	30.231	21.5563	22.9884	26.4673	31.8072	-0.265144	down	0.46955	0.660665	no
TCONS_00108212	"u"	-	XLOC_071686	-	chrX:72238548-72272853	DM	GM	OK	0.99361	0.860079	0.536674	0.909593	0.971928	1.1536	0.911747	0.727839	0.325015	up	0.4702	0.661268	no
TCONS_00003569	"u"	-	XLOC_002505	-	chr1:81036243-81057778	DM	GM	OK	0.422766	0.372656	0.327603	0.44288	0.504092	0.423863	0.449946	0.369966	0.28236	up	0.4703	0.661327	no
TCONS_00069784	"o"	ENSBTAT00000051530	XLOC_045510	ENSBTAG00000037030	chr27:37278268-37415386	DM	GM	OK	0	0.0838285	0.040243	0.325548	0.272703	0.425026	0.395687	0.0757592	2.38487	up	0.4703	0.661327	no
TCONS_00019206	"u"	-	XLOC_012944	-	chr13:64484070-64589959	DM	GM	OK	0.34575	0.349793	0.43016	0.26262	0.158297	0.0612851	0.167456	0.387103	-1.20894	down	0.47085	0.661674	no
TCONS_00039787	"x"	ENSBTAT00000065736	XLOC_026238	ENSBTAG00000048204	chr18:58013948-58025904	DM	GM	OK	0.000500964	0.00423868	1.13812	0.000490739	0.00124163	0.00487144	0.164184	0.435552	-1.40753	down	0.47195	0.662662	no
TCONS_00061578	"o"	ENSBTAT00000042285	XLOC_040166	ENSBTAG00000029906	chr24:34806437-34902962	DM	GM	OK	0.0334819	0.100148	0	0.474836	0.362285	0.155696	0.339085	0.0445353	2.92863	up	0.4742	0.664719	no
TCONS_00018385	"u"	-	XLOC_012450	-	chr13:34398646-34455943	DM	GM	OK	0.51963	0	0	0.000968244	0.522137	0.821498	0.493849	0.173914	1.5057	up	0.47425	0.664756	no
TCONS_00012875	"j"	ENSBTAT00000010168	XLOC_008769	ENSBTAG00000007734	chr11:14563759-14627388	DM	GM	OK	22.5667	21.5857	17.5426	23.933	22.626	21.9755	21.3619	19.132	0.159053	up	0.47525	0.665779	no
TCONS_00004757	"u"	-	XLOC_003400	-	chr1:140720393-140726367	DM	GM	OK	0.425186	0.405694	0.510295	0.41494	0.352101	0.392904	0.408623	0.465552	-0.18817	down	0.4753	0.665817	no
TCONS_00069716	"j"	ENSBTAT00000004567	XLOC_045473	ENSBTAG00000003516	chr27:33780036-33804113	DM	GM	OK	0.969216	1.0915	0.000105302	0.000410396	1.94246	0.684071	2.49558	1.40902	0.824681	up	0.4766	0.667012	no
TCONS_00001219	"j"	ENSBTAT00000003589	XLOC_000883	ENSBTAG00000002767	chr1:88225302-88390090	DM	GM	OK	19.6798	19.8368	13.9775	16.6669	6.38819	16.0963	16.7319	19.7098	-0.236317	down	0.4813	0.671107	no
TCONS_00034071	"u"	-	XLOC_022909	-	chr17:9705944-10176307	DM	GM	OK	0.11092	0.0469344	0	0.635559	0.0727413	0.665759	0.453087	0.052119	3.11991	up	0.48385	0.673289	no
TCONS_00098897	"u"	-	XLOC_065036	-	chr7:95607059-95638324	DM	GM	OK	0.532868	0.479009	0.703038	0.433098	0.344056	0.528788	0.413605	0.508844	-0.298972	down	0.48485	0.673904	no
TCONS_00057789	"j"	ENSBTAT00000002457	XLOC_037783	ENSBTAG00000001889	chr22:39119198-39134311	DM	GM	OK	0.260227	0.292326	0.677781	1.30111	0.000409484	0.238516	0.436546	0.0807733	2.43418	up	0.48685	0.67569	no
TCONS_00028631	"u"	-	XLOC_019332	-	chr16:873172-878829	DM	GM	OK	0.455697	0.552148	0.351288	0.158959	0.578094	0.155063	0.287915	0.441646	-0.617246	down	0.48885	0.67724	no
TCONS_00061329	"u"	-	XLOC_040008	-	chr24:2666587-2675295	DM	GM	OK	1.98787	2.0079	2.28069	2.21029	2.36348	2.26528	2.28918	2.06041	0.151899	up	0.48905	0.677368	no
TCONS_00064971	"j"	ENSBTAT00000047510	XLOC_042339	ENSBTAG00000033395	chr25:1116676-1117670	DM	GM	OK	4.48391	1.93066	3.89596	0	2.54071	4.1171	3.14358	5.12381	-0.704808	down	0.4891	0.677421	no
TCONS_00019205	"u"	-	XLOC_012944	-	chr13:64484070-64589959	DM	GM	OK	0.386479	0.41652	0.48077	0.178581	0.115953	0.224443	0.165346	0.405891	-1.29561	down	0.48995	0.67787	no
TCONS_00043638	"j"	ENSBTAT00000005162	XLOC_028481	ENSBTAG00000003958	chr19:30304816-30322098	DM	GM	OK	0.656315	1.16045	0.319186	0.636835	0.246406	0.549336	0.473689	0.712906	-0.589772	down	0.49305	0.680699	no
TCONS_00012331	"u"	-	XLOC_008426	-	chr11:106469284-106474656	DM	GM	OK	1.61256	1.18132	0.894369	1.51423	1.47046	1.29695	1.43632	1.23773	0.21468	up	0.4976	0.684665	no
TCONS_00054526	"x"	ENSBTAT00000038814	XLOC_035615	ENSBTAG00000001396	chr21:30831368-30898468	DM	GM	OK	0.217771	0.0518166	0.327888	0.444679	0.12762	0.608591	0.403918	0.203527	0.988838	up	0.4981	0.685186	no
TCONS_00032091	"u"	-	XLOC_021543	-	chr16:79764461-79772246	DM	GM	OK	0.206316	0.185013	0.767546	0.408481	0	0.197763	0.236719	0.368751	-0.639468	down	0.5006	0.687126	no
TCONS_00044820	"o"	ENSBTAT00000059453	XLOC_029154	ENSBTAG00000042461	chr19:55803306-55827184	DM	GM	OK	1.17858	0.913054	0.464504	0	0.654781	0.749715	0.417415	0.71587	-0.778216	down	0.5029	0.689149	no
TCONS_00046068	"u"	-	XLOC_029986	-	chr2:70972263-71008428	DM	GM	OK	0.601974	0.255028	0.188476	0.266963	0.0879875	0.2409	0.19628	0.324135	-0.723683	down	0.50435	0.690504	no
TCONS_00004560	"u"	-	XLOC_003256	-	chr1:128529150-128608583	DM	GM	OK	2.72318	2.2379	1.63752	0.545023	1.26972	0.765299	0.82533	2.09675	-1.34511	down	0.50575	0.691302	no
TCONS_00097106	"u"	-	XLOC_063880	-	chr7:14106640-14133823	DM	GM	OK	0.245674	0.332985	0.259938	0.258518	0.551618	0.327011	0.346407	0.254409	0.445318	up	0.50595	0.691459	no
TCONS_00101693	"j"	ENSBTAT00000028825	XLOC_067095	ENSBTAG00000021632	chr8:8635547-9019576	DM	GM	OK	0.806436	0.000167203	0.000205428	0.987115	1.06025	0	0.758877	0.272223	1.47908	up	0.5083	0.693134	no
TCONS_00010093	"u"	-	XLOC_006967	-	chr11:815433-880809	DM	GM	OK	9.23155	7.9417	4.35195	6.43473	5.91345	5.00655	5.75442	7.25319	-0.333945	down	0.50915	0.693793	no
TCONS_00098791	"j"	ENSBTAT00000018404	XLOC_064957	ENSBTAG00000013856	chr7:83706303-84016324	DM	GM	OK	0.173265	0.196688	0	0	0.177542	0.889316	0.369943	0.135921	1.44453	up	0.51	0.694551	no
TCONS_00013704	"x"	ENSBTAT00000044517	XLOC_009306	ENSBTAG00000002783	chr11:68560543-68586383	DM	GM	OK	1.13549	1.02895	0.455396	0.721349	0.214269	0.586329	0.549045	0.868244	-0.661177	down	0.5102	0.69464	no
TCONS_00048370	"u"	-	XLOC_031453	-	chr2:48051459-48110062	DM	GM	OK	0.457336	0.481669	0.569018	0.265999	0.333025	0.338496	0.270829	0.418868	-0.629113	down	0.5136	0.697795	no
TCONS_00093346	"x"	ENSBTAT00000030398	XLOC_061458	ENSBTAG00000022450	chr6:99490268-99519280	DM	GM	OK	8.61188	8.12261	5.90179	8.30646	9.85253	7.40011	8.60127	7.45091	0.207133	up	0.51695	0.700753	no
TCONS_00033629	"u"	-	XLOC_022635	-	chr17:70783485-70795543	DM	GM	OK	0.557874	0.363615	0.514112	1.08395	0.611467	0.18641	0.687237	0.526971	0.383082	up	0.5177	0.701434	no
TCONS_00006307	"u"	-	XLOC_004500	-	chr10:36876150-36894465	DM	GM	OK	2.93152	3.24374	2.28646	2.12396	2.42676	1.84534	1.9884	2.61609	-0.395804	down	0.52145	0.704429	no
TCONS_00012829	"u"	-	XLOC_008729	-	chr11:13123481-13149660	DM	GM	OK	0.41159	0.389011	0.627835	0.563315	0.546447	0.54633	0.533655	0.448008	0.252382	up	0.52155	0.704497	no
TCONS_00073248	"u"	-	XLOC_047950	-	chr29:44844603-44875114	DM	GM	OK	0.392007	0.293736	0.762216	0.437263	0.326139	0.396871	0.385237	0.466251	-0.275358	down	0.5221	0.704938	no
TCONS_00045599	"u"	-	XLOC_029668	-	chr2:30020720-30026478	DM	GM	OK	3.95321	1.34958	1.92106	3.10989	4.29854	2.82963	3.51312	2.38818	0.556845	up	0.5224	0.705242	no
TCONS_00050085	"j"	ENSBTAT00000020094	XLOC_032605	ENSBTAG00000015100	chr20:4641615-4671634	DM	GM	OK	15.7796	14.13	8.65865	9.64488	11.404	11.0084	9.61454	11.7825	-0.29336	down	0.523	0.705817	no
TCONS_00022555	"u"	-	XLOC_015124	-	chr14:35398193-35444863	DM	GM	OK	0.320434	0.277874	0.759023	0.289986	0.391754	0.374971	0.341682	0.429513	-0.330048	down	0.5231	0.705885	no
TCONS_00019227	"u"	-	XLOC_012955	-	chr13:65229022-65329841	DM	GM	OK	0.0888352	0.122678	0.0429355	0.117318	0.459288	0.246928	0.310975	0.0942493	1.72225	up	0.52425	0.706983	no
TCONS_00041320	"x"	ENSBTAT00000022003	XLOC_027107	ENSBTAG00000016544	chr19:34587473-34619450	DM	GM	OK	0.230567	0.276746	0.414204	0.203007	0.315964	0.246044	0.271341	0.327811	-0.272755	down	0.52455	0.707304	no
TCONS_00080318	"u"	-	XLOC_052525	-	chr3:119633961-119655363	DM	GM	OK	64.8818	61.0582	35.3528	49.6541	46.4328	31.1617	54.7065	63.6992	-0.219562	down	0.5254	0.707928	no
TCONS_00063626	"u"	-	XLOC_041577	-	chr25:2312546-2318747	DM	GM	OK	1.47321	1.38728	1.17101	1.47612	1.61563	1.47459	1.55235	1.35538	0.195756	up	0.5255	0.708029	no
TCONS_00090981	"o"	ENSBTAT00000063802	XLOC_059793	ENSBTAG00000047798	chr6:64745813-64757869	DM	GM	OK	0.613504	0.230527	0.382596	0.235135	0.295586	0.334524	0.29091	0.399233	-0.456658	down	0.5256	0.708097	no
TCONS_00083213	"u"	-	XLOC_054599	-	chr4:42479481-42498782	DM	GM	OK	1.61098	1.44915	1.25292	0.724305	1.6414	1.07122	1.16475	1.45459	-0.320602	down	0.526	0.708417	no
TCONS_00009076	"u"	-	XLOC_006295	-	chr10:55094634-55112510	DM	GM	OK	0.274284	0.621416	1.0393	0.362111	0.417413	0.31711	0.383671	0.654595	-0.770732	down	0.52895	0.710821	no
TCONS_00005838	"u"	-	XLOC_004192	-	chr10:20642620-20646128	DM	GM	OK	0.228891	0.388531	0.396814	0.0495659	0.000719755	0.645602	0.244128	0.360282	-0.561489	down	0.5299	0.711676	no
TCONS_00007735	"j"	ENSBTAT00000017007	XLOC_005420	ENSBTAG00000012803	chr10:1102149-1110465	DM	GM	OK	6.68098	5.44729	4.10457	5.30158	4.08431	3.57705	4.18149	5.20703	-0.316443	down	0.5306	0.712346	no
TCONS_00066086	"u"	-	XLOC_043019	-	chr25:38782959-38798570	DM	GM	OK	0.210506	0.194203	0.526288	0.26222	0.13139	0.224687	0.205776	0.303192	-0.559157	down	0.5309	0.712581	no
TCONS_00034178	"j"	ENSBTAT00000002066	XLOC_022991	ENSBTAG00000022109	chr17:17627226-17639129	DM	GM	OK	6.47006	5.64767	5.61479	5.68616	0	2.5372	2.36308	3.71252	-0.65173	down	0.53125	0.712915	no
TCONS_00100849	"u"	-	XLOC_066486	-	chr8:82096488-82103279	DM	GM	OK	0.545117	0.558721	0.965765	0.724857	0.698556	0.769971	0.705074	0.638959	0.142053	up	0.5316	0.7132	no
TCONS_00008402	"u"	-	XLOC_005849	-	chr10:26700209-26702749	DM	GM	OK	0.381562	0.348011	0.300402	0.537333	0.39426	0.317491	0.405525	0.344031	0.237255	up	0.5328	0.714151	no
TCONS_00093658	"j"	ENSBTAT00000004180	XLOC_061642	ENSBTAG00000003218	chr6:113469734-113567507	DM	GM	OK	3.85865	3.38071	5.77044	5.44254	5.7867	6.18147	4.01148	3.0854	0.378676	up	0.53315	0.714401	no
TCONS_00051915	"u"	-	XLOC_033925	-	chr20:56291957-56572498	DM	GM	OK	0.217072	0.255347	0.142919	0.547258	0.659716	0.242091	0.495999	0.206717	1.26268	up	0.5351	0.715999	no
TCONS_00033628	"u"	-	XLOC_022635	-	chr17:70783485-70795543	DM	GM	OK	0.775581	0.837264	0.788818	0.540859	0.55475	0.784835	0.583499	0.759284	-0.379909	down	0.5359	0.716478	no
TCONS_00111320	"u"	-	XLOC_073944	-	chrX:75860828-75902822	DM	GM	OK	1.02528	1.02149	1.20239	1.22759	0.912223	0.395424	0.805701	1.02548	-0.347982	down	0.5359	0.716478	no
TCONS_00052865	"u"	-	XLOC_034594	-	chr21:28285808-28310975	DM	GM	OK	4.62899	5.27966	4.18913	4.84642	5.26505	4.89072	5.30101	4.75759	0.156037	up	0.53675	0.717226	no
TCONS_00048941	"u"	-	XLOC_031868	-	chr2:94785475-94855999	DM	GM	OK	1.35896	1.4403	1.0751	0.469608	0.807112	0.890574	0.670083	1.24149	-0.889663	down	0.5369	0.717257	no
TCONS_00021313	"u"	-	XLOC_014278	-	chr13:68001497-68116659	DM	GM	OK	1.14425	1.02614	0.705159	1.48897	3.00119	4.88079	2.97738	0.937823	1.66666	up	0.53965	0.719322	no
TCONS_00001838	"u"	-	XLOC_001338	-	chr1:128529150-128608583	DM	GM	OK	0.161849	0.199349	0	0.608904	0.329006	0.315061	0.411739	0.119682	1.78252	up	0.54625	0.724562	no
TCONS_00056443	"u"	-	XLOC_036925	-	chr22:44562256-44602713	DM	GM	OK	0.454792	0.406453	0.745812	0.706953	0.815448	0.639968	0.695726	0.521222	0.416621	up	0.5471	0.725265	no
TCONS_00006049	"u"	-	XLOC_004311	-	chr10:26484758-26485632	DM	GM	OK	1.57132	2.19223	1.95195	2.28616	1.99721	2.08639	2.15212	1.88923	0.18796	up	0.548	0.725882	no
TCONS_00003118	"u"	-	XLOC_002217	-	chr1:60008549-60085420	DM	GM	OK	0.533356	0.576859	0.000397612	0.386503	0.883101	0.509495	0.57488	0.361875	0.667769	up	0.5485	0.72629	no
TCONS_00000768	"u"	-	XLOC_000590	-	chr1:58837879-58879219	DM	GM	OK	0.479095	0.470901	0.311991	0.897418	0.799129	0.774882	0.808832	0.404673	0.999084	up	0.55	0.727733	no
TCONS_00004184	"u"	-	XLOC_003005	-	chr1:96768454-96788829	DM	GM	OK	0.303804	0.386736	0.280735	0.370722	0.454924	0.33933	0.393856	0.321449	0.293076	up	0.55775	0.733624	no
TCONS_00028741	"u"	-	XLOC_019401	-	chr16:3850046-3896725	DM	GM	OK	2.02052	1.8416	2.09718	1.64178	1.51952	1.65063	1.52035	1.8703	-0.298871	down	0.5583	0.73399	no
TCONS_00082754	"u"	-	XLOC_054270	-	chr4:8951338-8981931	DM	GM	OK	0.361023	0.370527	0.453331	0.325846	0.29771	0.301847	0.305904	0.383387	-0.325722	down	0.56145	0.736783	no
TCONS_00036486	"j"	ENSBTAT00000008329	XLOC_024404	ENSBTAG00000006353	chr18:39163664-39171392	DM	GM	OK	1.21477	1.34161	1.35866	1.11018	1.31472	1.0495	1.08216	1.20563	-0.155876	down	0.56155	0.736863	no
TCONS_00014823	"u"	-	XLOC_009968	-	chr11:107113423-107116712	DM	GM	OK	1.03359	1.25226	1.18503	1.01694	1.10663	0.965545	0.98379	1.08396	-0.139896	down	0.5619	0.736998	no
TCONS_00099185	"u"	-	XLOC_065250	-	chr7:110395720-110400203	DM	GM	OK	0.551065	0.636	0.422805	0.568299	0.54189	0.677972	0.56884	0.49435	0.202492	up	0.56385	0.738549	no
TCONS_00111201	"u"	-	XLOC_073860	-	chrX:63687335-63743290	DM	GM	OK	6.48147	22.3759	6.0311	28.9024	24.0974	4.26735	14.9932	9.67126	0.632537	up	0.5643	0.738848	no
TCONS_00035552	"u"	-	XLOC_023823	-	chr18:1763379-1771003	DM	GM	OK	0.608251	0.324569	0.486334	0.341922	0.383468	0.488088	0.401617	0.472337	-0.233994	down	0.5691	0.742238	no
TCONS_00054541	"u"	-	XLOC_035626	-	chr21:31026542-31033266	DM	GM	OK	3.36491	4.24286	2.20363	7.75405	2.37692	2.99445	4.39311	3.15017	0.479815	up	0.57085	0.743239	no
TCONS_00024216	"j"	ENSBTAT00000028982	XLOC_016265	ENSBTAG00000021743	chr14:45982751-46040760	DM	GM	OK	0.60306	0.385037	0.37478	0.638098	0.458078	0.602004	0.532984	0.426712	0.320832	up	0.57295	0.744901	no
TCONS_00012020	"u"	-	XLOC_008229	-	chr11:99779665-99794010	DM	GM	OK	0.399009	0.383827	0.359981	0.47797	0.497639	0.352186	0.457891	0.394065	0.21657	up	0.5741	0.745657	no
TCONS_00089462	"u"	-	XLOC_058738	-	chr5:104398851-104402638	DM	GM	OK	0.7029	0.508966	0.331626	0.112703	0.611546	0.510592	0.433017	0.536272	-0.308542	down	0.57725	0.748241	no
TCONS_00054722	"u"	-	XLOC_035728	-	chr21:37085016-37099698	DM	GM	OK	0.312161	0.362458	0.391849	0.437769	0.140491	0.327316	0.297853	0.343047	-0.203806	down	0.5783	0.748901	no
TCONS_00042889	"o"	ENSBTAT00000059297	XLOC_028047	ENSBTAG00000042305	chr19:15087389-15090062	DM	GM	OK	35.1995	37.1467	24.5194	36.3833	34.0639	31.6705	30.8724	28.8919	0.0956543	up	0.583	0.752356	no
TCONS_00055842	"x"	ENSBTAT00000004047	XLOC_036433	ENSBTAG00000003112	chr22:17174832-17284109	DM	GM	OK	3.72529	3.74309	4.29576	2.91865	3.75416	2.96763	2.96935	3.5424	-0.254584	down	0.5833	0.752507	no
TCONS_00060734	"u"	-	XLOC_039621	-	chr23:29923049-29926595	DM	GM	OK	1.09189	1.16679	0.668011	1.13746	1.46962	0.858075	1.1829	0.987061	0.261123	up	0.5834	0.75256	no
TCONS_00010092	"u"	-	XLOC_006967	-	chr11:815433-880809	DM	GM	OK	0.470579	1.32317	2.05286	0.095055	0.846398	1.36461	0.708635	1.18013	-0.735835	down	0.58365	0.752685	no
TCONS_00026766	"u"	-	XLOC_018040	-	chr15:6611559-6615426	DM	GM	OK	2.72441	3.28221	2.45055	1.7406	1.96859	3.00159	1.92726	2.27182	-0.237295	down	0.584	0.752965	no
TCONS_00102745	"u"	-	XLOC_067872	-	chr8:71114659-71124480	DM	GM	OK	0.458634	0.321842	0.278865	0.318586	0.616606	0.480587	0.461358	0.343704	0.424721	up	0.58425	0.753116	no
TCONS_00077971	"j"	ENSBTAT00000033894	XLOC_051001	ENSBTAG00000005166	chr3:16801897-16811682	DM	GM	OK	7.43887	6.04575	6.68986	7.59258	7.67628	8.57982	6.41898	5.36032	0.260024	up	0.5851	0.753677	no
TCONS_00063133	"j"	ENSBTAT00000028439	XLOC_041275	ENSBTAG00000021334	chr24:49609628-49615907	DM	GM	OK	1.07023	1.77232	0.791258	1.28735	1.0879	1.95205	1.1872	0.995692	0.253789	up	0.58605	0.754391	no
TCONS_00102746	"u"	-	XLOC_067872	-	chr8:71114659-71124480	DM	GM	OK	0.458634	0.321842	0.278865	0.318586	0.616606	0.480587	0.461358	0.343704	0.424721	up	0.5863	0.754627	no
TCONS_00097012	"u"	-	XLOC_063825	-	chr7:12676469-12677898	DM	GM	OK	0.731733	0.415829	0.715503	0.612195	0.881847	0.654039	0.71376	0.613277	0.218901	up	0.58685	0.755044	no
TCONS_00111651	"j"	ENSBTAT00000063308	XLOC_074170	ENSBTAG00000047278	chrX:90791401-90793927	DM	GM	OK	12.3552	12.0307	6.73674	15.5759	10.924	11.2304	11.4153	9.37068	0.284742	up	0.5871	0.755246	no
TCONS_00104973	"u"	-	XLOC_069412	-	chr9:86810219-86852187	DM	GM	OK	0.225466	0.226785	0.571881	0.246572	0.323035	0.251322	0.277968	0.333595	-0.263176	down	0.5907	0.758072	no
TCONS_00102747	"u"	-	XLOC_067872	-	chr8:71114659-71124480	DM	GM	OK	0.458634	0.321842	0.278865	0.318586	0.616606	0.480587	0.461358	0.343704	0.424721	up	0.59175	0.758905	no
TCONS_00054034	"o"	ENSBTAT00000065173	XLOC_035309	ENSBTAG00000046925	chr21:1996929-2037053	DM	GM	OK	0.768982	1.39829	0.319816	0.602261	0.983003	1.68755	1.06377	0.756388	0.491985	up	0.5921	0.759131	no
TCONS_00015320	"x"	ENSBTAT00000035734	XLOC_010307	ENSBTAG00000006771	chr12:28767330-28967537	DM	GM	OK	0.21905	0.250527	0.393258	0.398499	0.357407	0.318561	0.364864	0.287525	0.343674	up	0.5924	0.759327	no
TCONS_00105544	"u"	-	XLOC_069813	-	chr9:15311434-15348220	DM	GM	OK	0.267731	0.290748	0.725027	0.308271	0.275085	0.289728	0.267355	0.353238	-0.401888	down	0.5939	0.76027	no
TCONS_00044500	"j"	ENSBTAT00000026451	XLOC_028969	ENSBTAG00000019853	chr19:49381040-49428741	DM	GM	OK	10.9725	9.83727	9.80914	11.3917	10.5112	10.7841	10.3445	9.42653	0.13407	up	0.5949	0.760967	no
TCONS_00028200	"j"	ENSBTAT00000063508	XLOC_019057	ENSBTAG00000047268	chr15:63912457-63965294	DM	GM	OK	0.463645	0.260987	0.380165	0.45869	0.285674	0.149611	0.291731	0.379483	-0.3794	down	0.60175	0.765724	no
TCONS_00007655	"u"	-	XLOC_005382	-	chr10:98231317-98299815	DM	GM	OK	0.908148	0.204391	0.184267	0.095818	0.231705	0	0.101996	0.406988	-1.99647	down	0.60415	0.767263	no
TCONS_00079659	"u"	-	XLOC_052147	-	chr3:95912121-95921290	DM	GM	OK	0.797915	0.277524	0.213533	0.451114	0.331394	0.114436	0.269779	0.405931	-0.589457	down	0.6087	0.77061	no
TCONS_00089554	"u"	-	XLOC_058807	-	chr5:107225249-107237123	DM	GM	OK	0.520792	0.218399	0.737105	0.413471	0.188628	0.493271	0.353998	0.480258	-0.440071	down	0.61285	0.773482	no
TCONS_00076411	"u"	-	XLOC_050002	-	chr3:80775389-80780593	DM	GM	OK	3.55967	3.3223	2.38269	3.044	3.03955	2.38419	2.52641	2.73747	-0.115756	down	0.6143	0.774451	no
TCONS_00029423	"u"	-	XLOC_019876	-	chr16:45066553-45079792	DM	GM	OK	0.60071	0.455609	0.000190237	0.304321	0.876087	0.643098	0.509361	0.353627	0.526461	up	0.61495	0.774874	no
TCONS_00038663	"u"	-	XLOC_025607	-	chr18:23304810-23307609	DM	GM	OK	0.717949	1.18505	1.70727	0.432963	2.01066	2.07462	1.13408	0.896595	0.338997	up	0.6152	0.775069	no
TCONS_00041722	"u"	-	XLOC_027360	-	chr19:43469828-43490137	DM	GM	OK	1.84387	2.73923	0.767579	4.67522	8.7103	5.02547	6.82402	1.91551	1.83289	up	0.6154	0.775217	no
TCONS_00046095	"u"	-	XLOC_030003	-	chr2:71961014-72013504	DM	GM	OK	1.1746	1.56726	0.566265	0.908663	0.709029	0.989302	0.772459	0.966827	-0.3238	down	0.6212	0.779323	no
TCONS_00034872	"u"	-	XLOC_023435	-	chr17:56454642-56516418	DM	GM	OK	1.07668	1.18555	0.922599	1.61674	2.12037	1.41257	1.71327	1.05163	0.704121	up	0.62125	0.779334	no
TCONS_00093347	"x"	ENSBTAT00000030398	XLOC_061458	ENSBTAG00000022450	chr6:99490268-99519280	DM	GM	OK	9.34803	9.21042	6.73048	6.97903	6.79192	8.28819	7.67349	8.56191	-0.15805	down	0.6219	0.779701	no
TCONS_00083767	"u"	-	XLOC_054986	-	chr4:69307913-69311623	DM	GM	OK	0.627556	0.673296	0.52834	0.651894	0.529619	1.04911	0.714668	0.589294	0.278286	up	0.6223	0.780064	no
TCONS_00081556	"j"	ENSBTAT00000005770	XLOC_053493	ENSBTAG00000004398	chr4:57127732-58084231	DM	GM	OK	1.22905	1.41078	1.39569	1.51825	1.33901	1.47627	1.31068	1.14803	0.191146	up	0.6243	0.78157	no
TCONS_00028189	"x"	ENSBTAT00000000600	XLOC_019049	ENSBTAG00000032200	chr15:62935665-63093109	DM	GM	OK	1.62356	1.28514	1.41357	1.68528	1.47695	1.70931	1.64971	1.42197	0.214323	up	0.626	0.78261	no
TCONS_00111768	"u"	-	XLOC_074242	-	chrX:92843204-92845775	DM	GM	OK	3.50121	0	0	3.86936	4.49261	0.00103981	1.85563	1.14312	0.698934	up	0.62685	0.783259	no
TCONS_00075510	"x"	ENSBTAT00000007946	XLOC_049413	ENSBTAG00000006050	chr3:20759080-20762528	DM	GM	OK	0.555342	0.768256	0.509095	0.905816	0.575386	0.683898	0.692966	0.574411	0.2707	up	0.62805	0.784102	no
TCONS_00007207	"x"	ENSBTAT00000064532	XLOC_005075	ENSBTAG00000048112	chr10:77359721-77386298	DM	GM	OK	0.408995	0.398221	0.347286	0.262703	0.171394	0.285935	0.242473	0.385389	-0.668492	down	0.6282	0.784162	no
TCONS_00077695	"u"	-	XLOC_050830	-	chr3:9720671-9761822	DM	GM	OK	0.690004	0.729687	0.701833	0.39915	0.306378	0.899077	0.478812	0.633679	-0.404294	down	0.629	0.784632	no
TCONS_00069279	"u"	-	XLOC_045167	-	chr27:4978905-4992390	DM	GM	OK	1.01005	1.21706	1.6085	1.41304	1.39296	1.57555	1.45048	1.27429	0.186834	up	0.6293	0.784816	no
TCONS_00105581	"u"	-	XLOC_069847	-	chr9:18684268-18703921	DM	GM	OK	0.497127	0.212819	0.371255	0.663298	0.320611	0.581877	0.507785	0.346202	0.552605	up	0.6306	0.785661	no
TCONS_00035285	"x"	ENSBTAT00000056675	XLOC_023682	ENSBTAG00000017404	chr17:71551241-71574110	DM	GM	OK	0.591659	0.525586	0.373834	0.667239	0.994048	0.257079	0.631914	0.49265	0.359165	up	0.6326	0.787184	no
TCONS_00076412	"u"	-	XLOC_050002	-	chr3:80775389-80780593	DM	GM	OK	6.28749e-05	0.0753718	1.29159	0.000425557	0	0.569083	0.193615	0.352726	-0.865355	down	0.63405	0.788004	no
TCONS_00073770	"u"	-	XLOC_048275	-	chr29:17786489-17791526	DM	GM	OK	0.508265	0.684353	0.725096	0.617506	0.699701	0.751777	0.689807	0.63149	0.127433	up	0.63585	0.789221	no
TCONS_00088360	"u"	-	XLOC_058014	-	chr5:49380146-49421157	DM	GM	OK	0.198108	0.12542	0.474111	0.303457	0.314967	0.382941	0.397245	0.294093	0.433757	up	0.6383	0.790878	no
TCONS_00102752	"u"	-	XLOC_067872	-	chr8:71114659-71124480	DM	GM	OK	0.00577125	1.88218	1.08721	0.00579433	1.07914	1.02641	0.673819	0.955975	-0.504613	down	0.63915	0.791481	no
TCONS_00093518	"o"	ENSBTAT00000062916	XLOC_061553	ENSBTAG00000045519	chr6:107667992-107906922	DM	GM	OK	3.03176	2.84301	2.48665	2.41628	1.92341	1.82987	1.97135	2.57952	-0.38792	down	0.63985	0.791919	no
TCONS_00017475	"u"	-	XLOC_011811	-	chr12:90589602-90592613	DM	GM	OK	0.229541	0.367752	0.376047	0.402531	0.251856	0.440294	0.396763	0.334192	0.247598	up	0.643	0.793962	no
TCONS_00037088	"u"	-	XLOC_024752	-	chr18:49985746-50013518	DM	GM	OK	0.686932	0.487713	0.668073	0.674977	1.08273	1.08536	0.993436	0.602065	0.722506	up	0.64325	0.79408	no
TCONS_00049602	"o"	ENSBTAT00000059667	XLOC_032302	ENSBTAG00000046050	chr2:125499171-125501515	DM	GM	OK	35.7993	36.1691	23.3773	26.5678	27.7846	28.7447	29.0122	33.35	-0.201026	down	0.6441	0.794594	no
TCONS_00102753	"u"	-	XLOC_067873	-	chr8:71126115-71135258	DM	GM	OK	0.410231	0.664864	2.72764	0.944235	1.21558	0.0118209	0.696859	1.10549	-0.665741	down	0.6441	0.794594	no
TCONS_00051583	"j"	ENSBTAT00000029279	XLOC_033683	ENSBTAG00000021960	chr20:23975639-23980638	DM	GM	OK	10.0983	11.0885	8.34408	11.5814	9.36234	11.707	10.874	9.63811	0.174057	up	0.64475	0.79505	no
TCONS_00112582	"u"	-	XLOC_074794	-	chrX:143081321-143085234	DM	GM	OK	0.359231	0.0971781	0.62146	0.240051	0.331169	0.291576	0.268748	0.318406	-0.244609	down	0.6451	0.795291	no
TCONS_00070936	"u"	-	XLOC_046339	-	chr28:41788157-41877796	DM	GM	OK	0.463228	0.453152	1.37535	0.530434	0.312872	0.42598	0.374208	0.587266	-0.650173	down	0.646	0.795899	no
TCONS_00083205	"u"	-	XLOC_054592	-	chr4:41392439-41397479	DM	GM	OK	0.134151	0.396405	0.256519	0.288879	0.389303	0.304793	0.370386	0.298557	0.311024	up	0.6465	0.796179	no
TCONS_00085947	"u"	-	XLOC_056514	-	chr5:56678500-56682104	DM	GM	OK	0.640834	0.548716	0.261729	0.206697	0.533504	0.526515	0.390793	0.448182	-0.19768	down	0.64785	0.797134	no
TCONS_00029003	"u"	-	XLOC_019587	-	chr16:29990953-30078804	DM	GM	OK	0.633028	0.688011	0.733937	0.211455	0.655723	0.552069	0.356881	0.546187	-0.613952	down	0.64835	0.797357	no
TCONS_00090373	"x"	ENSBTAT00000010972	XLOC_059353	ENSBTAG00000008332	chr6:16067024-16157699	DM	GM	OK	0.361807	0.244566	0.410927	0.33592	0.318986	0.48264	0.371216	0.318868	0.219299	up	0.6489	0.797636	no
TCONS_00031605	"o"	ENSBTAT00000059966	XLOC_021247	ENSBTAG00000042974	chr16:56688700-56694748	DM	GM	OK	0.60786	0.51888	0.547609	0.343054	0.458967	0.439868	0.444315	0.593997	-0.418873	down	0.65145	0.799447	no
TCONS_00024017	"o"	ENSBTAT00000060226	XLOC_016130	ENSBTAG00000043234	chr14:33116043-33120272	DM	GM	OK	12.2671	13.0861	11.1241	14.6838	11.4552	13.6487	11.9778	10.8701	0.139996	up	0.6515	0.799446	no
TCONS_00021604	"j"	ENSBTAT00000039155	XLOC_014472	ENSBTAG00000027316	chr13:78845064-78873173	DM	GM	OK	2.9366	3.08292	3.10832	2.96693	2.91325	2.45167	2.68442	2.938	-0.130227	down	0.65225	0.799952	no
TCONS_00111200	"u"	-	XLOC_073860	-	chrX:63687335-63743290	DM	GM	OK	0.673914	0.485605	1.10638	0.336296	0.920064	0.392341	0.510811	0.699566	-0.453672	down	0.65415	0.801174	no
TCONS_00006411	"x"	ENSBTAT00000007299	XLOC_004570	ENSBTAG00000005550	chr10:43065358-43277198	DM	GM	OK	8.92828	6.09988	10.7137	10.7441	15.6308	13.1461	14.1431	8.90485	0.667433	up	0.65565	0.802214	no
TCONS_00089461	"u"	-	XLOC_058738	-	chr5:104398851-104402638	DM	GM	OK	0.44645	0.347608	0.460083	0.600142	0.202897	0.199582	0.353203	0.43624	-0.304627	down	0.6565	0.802735	no
TCONS_00059430	"j"	ENSBTAT00000017371	XLOC_038738	ENSBTAG00000013065	chr23:31613785-31623760	DM	GM	OK	1.19413	0.37932	0.54321	1.10016	1.10723	0.980494	1.29393	1.15191	0.167731	up	0.65695	0.80306	no
TCONS_00085063	"u"	-	XLOC_055947	-	chr5:24375005-24383281	DM	GM	OK	0.41782	0.522929	0.300986	0.113944	0.610504	0.276355	0.290335	0.376594	-0.375291	down	0.65735	0.803237	no
TCONS_00057000	"u"	-	XLOC_037235	-	chr22:58286004-58294266	DM	GM	OK	0.377422	0.266475	0.284296	0.151658	0.38263	0.218818	0.275669	0.333016	-0.272655	down	0.66035	0.805187	no
TCONS_00075494	"u"	-	XLOC_049409	-	chr3:20533987-20604256	DM	GM	OK	0.405641	0.238632	0	0.430538	0.304126	0.440046	0.398118	0.214429	0.892694	up	0.66305	0.807108	no
TCONS_00028156	"o"	ENSBTAT00000003370	XLOC_019024	ENSBTAG00000002606	chr15:58871772-58991134	DM	GM	OK	1.37675	1.25384	2.51465	2.04816	1.98478	1.67699	1.81453	1.55137	0.226052	up	0.66355	0.807457	no
TCONS_00067422	"x"	ENSBTAT00000004152	XLOC_043908	ENSBTAG00000003196	chr26:9365524-9411167	DM	GM	OK	1.76839	1.84543	1.62739	1.56739	1.53832	1.66734	1.57987	1.68727	-0.094885	down	0.66665	0.809545	no
TCONS_00031411	"u"	-	XLOC_021128	-	chr16:52428459-52430867	DM	GM	OK	0.541541	0.729287	0.527893	0.600906	0.582528	0.462948	0.526834	0.581862	-0.14333	down	0.66825	0.810673	no
TCONS_00019318	"j"	ENSBTAT00000004170	XLOC_013008	ENSBTAG00000003212	chr13:67102206-67125217	DM	GM	OK	0.870518	0	0	2.27836	0	0	1.11818	0.3016	1.89044	up	0.66895	0.811054	no
TCONS_00072040	"o"	ENSBTAT00000052457	XLOC_047085	ENSBTAG00000037913	chr28:44924736-44930272	DM	GM	OK	0.804323	0.84619	0.477647	0.765712	0.77706	0.826207	0.76277	0.669992	0.187103	up	0.66895	0.811054	no
TCONS_00053983	"x"	ENSBTAT00000044278	XLOC_035279	ENSBTAG00000012753	chr21:71184946-71383753	DM	GM	OK	0.621547	0.569033	1.33567	0.626419	0.648587	0.506258	0.532314	0.754495	-0.503235	down	0.66965	0.811434	no
TCONS_00008394	"o"	ENSBTAT00000016346	XLOC_005842	ENSBTAG00000012317	chr10:26655688-26686302	DM	GM	OK	5.38147	6.09177	3.63466	2.57089	1.333	1.48938	1.7459	4.88712	-1.48501	down	0.6754	0.815459	no
TCONS_00036943	"u"	-	XLOC_024679	-	chr18:47960257-48011051	DM	GM	OK	0.841172	0.956444	0.781948	0.692066	0.785456	0.471183	0.562421	0.716833	-0.349986	down	0.679	0.817752	no
TCONS_00052402	"o"	ENSBTAT00000063024	XLOC_034286	ENSBTAG00000045489	chr21:3611983-3700442	DM	GM	OK	0.366748	0.0940873	0.436385	0	0.209501	0.182236	0.302824	0.360229	-0.250437	down	0.68455	0.821611	no
TCONS_00035586	"u"	-	XLOC_023845	-	chr18:2662367-2792903	DM	GM	OK	2.71553	2.71657	0	7.21216	3.32694	5.1484	5.37067	1.78547	1.5888	up	0.68855	0.823971	no
TCONS_00030299	"u"	-	XLOC_020420	-	chr16:79001326-79003479	DM	GM	OK	1.07732	1.27424	1.71139	1.18365	0.893869	1.20057	0.782729	0.88668	-0.1799	down	0.689	0.824371	no
TCONS_00029535	"x"	ENSBTAT00000034107	XLOC_019934	ENSBTAG00000009075	chr16:47960245-47985490	DM	GM	OK	4.51019	3.95031	3.05752	4.59645	3.91381	3.97671	3.91687	3.57959	0.129905	up	0.6894	0.824641	no
TCONS_00069278	"u"	-	XLOC_045167	-	chr27:4978905-4992390	DM	GM	OK	1.96296	1.72668	0.615399	1.31407	1.35268	1.18716	1.27433	1.4264	-0.162639	down	0.69245	0.82639	no
TCONS_00018512	"u"	-	XLOC_012525	-	chr13:39761883-39768127	DM	GM	OK	0.244414	0.271427	0.591443	0.390512	0.385321	0.385218	0.377092	0.348434	0.11403	up	0.6925	0.826432	no
TCONS_00017987	"u"	-	XLOC_012157	-	chr13:18760253-18800703	DM	GM	OK	1.08263	0.945531	1.67951	1.22921	1.27855	1.22496	1.18082	1.13216	0.0607189	up	0.69385	0.827312	no
TCONS_00062135	"u"	-	XLOC_040541	-	chr24:61444633-61448717	DM	GM	OK	1.39645	1.71596	1.0565	1.16536	1.38942	1.23129	1.26212	1.35294	-0.100253	down	0.69395	0.827362	no
TCONS_00068103	"o"	ENSBTAT00000030962	XLOC_044314	ENSBTAG00000022808	chr26:39284076-39357495	DM	GM	OK	0.513845	0.402584	1.16365	0.537418	0.362978	0.318805	0.365032	0.582479	-0.674181	down	0.69545	0.828263	no
TCONS_00081918	"o"	ENSBTAT00000059432	XLOC_053739	ENSBTAG00000042440	chr4:77311149-77315448	DM	GM	OK	2.47076	3.37602	1.81677	2.22704	2.11148	2.26253	2.17871	2.46794	-0.179836	down	0.69685	0.829182	no
TCONS_00106077	"o"	ENSBTAT00000054099	XLOC_070249	ENSBTAG00000039456	chr9:39387779-39588141	DM	GM	OK	2.18653	2.31139	2.55144	1.41876	1.94166	1.69068	1.70233	2.3178	-0.445242	down	0.6983	0.830228	no
TCONS_00026767	"u"	-	XLOC_018040	-	chr15:6611559-6615426	DM	GM	OK	5.79863	4.87816	3.68113	5.99434	0.716147	6.15244	4.08083	4.47826	-0.134076	down	0.69875	0.830502	no
TCONS_00013682	"u"	-	XLOC_009292	-	chr11:68324657-68383047	DM	GM	OK	0.564847	0.687099	0.551086	0.589663	0.795505	0.705982	0.660537	0.5594	0.239759	up	0.6995	0.830921	no
TCONS_00075493	"u"	-	XLOC_049409	-	chr3:20533987-20604256	DM	GM	OK	0.966661	0.729792	1.24892	1.49235	0.959496	1.29212	1.26262	0.981712	0.363051	up	0.70665	0.835568	no
TCONS_00009333	"j"	ENSBTAT00000013873	XLOC_006478	ENSBTAG00000010503	chr10:70926410-71079614	DM	GM	OK	1.716	1.48098	1.65587	1.42385	1.1775	1.49266	1.43026	1.62118	-0.180767	down	0.70825	0.836623	no
TCONS_00082949	"u"	-	XLOC_054392	-	chr4:24414415-24438493	DM	GM	OK	0.265573	0.402835	0.322557	0.480596	0.334702	0.295187	0.370758	0.316167	0.229789	up	0.7093	0.837428	no
TCONS_00092733	"u"	-	XLOC_061031	-	chr6:60396139-60502591	DM	GM	OK	0.612007	0.637363	0.935909	0.543199	0.540305	0.594253	0.610365	0.778195	-0.350459	down	0.70955	0.837566	no
TCONS_00077084	"j"	ENSBTAT00000019047	XLOC_050436	ENSBTAG00000014325	chr3:108785460-108810049	DM	GM	OK	0.509773	0.396724	0.297104	0.588316	0.510625	0.345838	0.435617	0.364173	0.258436	up	0.71155	0.838845	no
TCONS_00042001	"u"	-	XLOC_027530	-	chr19:50647544-50736233	DM	GM	OK	0.322491	0.353283	0.41397	0.603788	0.351003	0.675487	0.604227	0.419008	0.528114	up	0.7134	0.840072	no
TCONS_00077498	"x"	ENSBTAT00000000809	XLOC_050697	ENSBTAG00000000616	chr3:523476-799012	DM	GM	OK	0.0300897	0.189341	0.0620131	0.098392	0.353452	0.339354	0.320314	0.116119	1.46389	up	0.7146	0.840641	no
TCONS_00083516	"u"	-	XLOC_054808	-	chr4:54375260-54411034	DM	GM	OK	0.393145	0.463857	0.213242	0.255452	0.313765	0.35257	0.282385	0.3245	-0.200554	down	0.71475	0.840766	no
TCONS_00014961	"j"	ENSBTAT00000049233	XLOC_010058	ENSBTAG00000034785	chr12:13183668-13268035	DM	GM	OK	0.856775	0	0	0	0	0.000999755	0.541515	0.2782	0.960877	up	0.7161	0.841725	no
TCONS_00064368	"x"	ENSBTAT00000000941	XLOC_042000	ENSBTAG00000000704	chr25:28161645-28199324	DM	GM	OK	2.56061	2.79471	2.37637	3.0131	2.91717	2.74672	2.79246	2.47291	0.175327	up	0.71785	0.842874	no
TCONS_00102803	"x"	ENSBTAT00000025426	XLOC_067906	ENSBTAG00000019099	chr8:71519686-71590849	DM	GM	OK	0.62832	0.394363	0.746261	0.195431	0.222666	0.473874	0.271022	0.538767	-0.991251	down	0.72385	0.846573	no
TCONS_00039788	"x"	ENSBTAT00000065736	XLOC_026238	ENSBTAG00000048204	chr18:58013948-58025904	DM	GM	OK	1.35015	1.50711	2.96669	1.79288	1.65954	1.82555	1.59097	1.7121	-0.105865	down	0.72785	0.849116	no
TCONS_00052338	"o"	ENSBTAT00000065776	XLOC_034241	ENSBTAG00000046213	chr21:2075278-2165231	DM	GM	OK	1.19764	4.57489	1.64645	2.23847	4.84638	0.745963	3.40353	4.63588	-0.445812	down	0.73015	0.850557	no
TCONS_00109892	"u"	-	XLOC_072941	-	chrX:139730434-139745889	DM	GM	OK	0.7961	0.428724	2.50075	2.14161	0	0.365377	0.84332	1.10348	-0.387914	down	0.7311	0.851192	no
TCONS_00065385	"u"	-	XLOC_042562	-	chr25:20484204-20566365	DM	GM	OK	1.41816	1.03064	0.465223	0.700335	0.834511	0.816599	0.766502	0.964259	-0.331131	down	0.733	0.852303	no
TCONS_00056865	"u"	-	XLOC_037156	-	chr22:54681123-54698038	DM	GM	OK	0.343853	0.474031	0.200286	0.393572	0.164733	0.32277	0.314326	0.365645	-0.218182	down	0.73365	0.852726	no
TCONS_00103753	"u"	-	XLOC_068521	-	chr9:15610287-15616125	DM	GM	OK	0.525526	0.603832	0.994459	0.719082	0.524741	0.566298	0.617643	0.713835	-0.208818	down	0.734	0.852993	no
TCONS_00004994	"u"	-	XLOC_003568	-	chr1:150303627-150391888	DM	GM	OK	0.333618	0.338989	0.404592	0.0756342	0.230848	0.418533	0.220418	0.326551	-0.567064	down	0.73475	0.853533	no
TCONS_00028544	"u"	-	XLOC_019273	-	chr15:84098675-84102653	DM	GM	OK	0.630488	0.654165	0.457489	0.649644	0.570308	0.61418	0.574838	0.540626	0.0885259	up	0.7373	0.855059	no
TCONS_00057913	"x"	ENSBTAT00000021315	XLOC_037874	ENSBTAG00000016013	chr22:44377844-44392469	DM	GM	OK	1.24922	1.051	0.811793	1.08268	1.04549	1.30348	1.04636	0.954007	0.13331	up	0.73765	0.855325	no
TCONS_00109868	"x"	ENSBTAT00000053887	XLOC_072934	ENSBTAG00000047019	chrX:139567422-139586598	DM	GM	OK	4.98494	1.92308	0	6.40456	1.18842	2.43679	3.18726	2.25961	0.496239	up	0.7379	0.855388	no
TCONS_00074396	"o"	ENSBTAT00000059476	XLOC_048730	ENSBTAG00000042484	chr29:41850917-41855729	DM	GM	OK	1.06566	0.60578	0.652571	0.959199	1.0983	0.671352	0.934867	0.804498	0.216672	up	0.73805	0.855475	no
TCONS_00109093	"j"	ENSBTAT00000002144	XLOC_072297	ENSBTAG00000001637	chrX:104528897-104540078	DM	GM	OK	1.39499	0.84131	1.33837	0.533035	1.15853	1.09819	1.14742	1.35183	-0.236521	down	0.7384	0.855653	no
TCONS_00088195	"j"	ENSBTAT00000002913	XLOC_057888	ENSBTAG00000002256	chr5:44306677-44342854	DM	GM	OK	0.194156	0.309795	0.570808	0.349584	0.323354	0.20493	0.300592	0.35883	-0.255494	down	0.74445	0.859334	no
TCONS_00092734	"u"	-	XLOC_061031	-	chr6:60396139-60502591	DM	GM	OK	0.18969	0.699824	0.554903	0.655354	0.888983	0.648379	0.810383	0.58319	0.474638	up	0.7445	0.859334	no
TCONS_00014575	"u"	-	XLOC_009829	-	chr11:104205183-104211054	DM	GM	OK	0.428407	0.658437	0.344345	0.456187	0.557821	0.300751	0.447572	0.490005	-0.130676	down	0.7484	0.86161	no
TCONS_00069055	"u"	-	XLOC_044987	-	chr27:37677136-37694560	DM	GM	OK	0.780445	0.52086	0.665462	0.711938	0.383397	0.548595	0.518293	0.604087	-0.220988	down	0.75185	0.863654	no
TCONS_00021154	"u"	-	XLOC_014193	-	chr13:62339544-62499691	DM	GM	OK	0.132051	0.421633	0	1.0579	0	0.148968	0.431214	0.191389	1.1719	up	0.7522	0.863776	no
TCONS_00092735	"u"	-	XLOC_061031	-	chr6:60396139-60502591	DM	GM	OK	1.66395	0.860384	0.27868	1.17577	1.19054	1.14971	1.2209	0.945868	0.368238	up	0.7525	0.863841	no
TCONS_00021374	"u"	-	XLOC_014324	-	chr13:70901536-70926768	DM	GM	OK	0.511599	0.576067	1.17567	0.678373	0.657547	0.720239	0.62731	0.657853	-0.0685854	down	0.75265	0.863961	no
TCONS_00016093	"u"	-	XLOC_010907	-	chr12:86310108-86329080	DM	GM	OK	0.3972	0.438147	0.336706	0.66772	0.71383	0.619016	0.770669	0.441941	0.802258	up	0.75375	0.864611	no
TCONS_00065386	"u"	-	XLOC_042562	-	chr25:20484204-20566365	DM	GM	OK	0.357902	0.548249	0.436598	0.40962	0.518985	0.250254	0.380079	0.430921	-0.181122	down	0.75625	0.866113	no
TCONS_00078341	"x"	ENSBTAT00000026136	XLOC_051239	ENSBTAG00000019617	chr3:29666148-29769065	DM	GM	OK	0.359903	0.568903	0.330872	0.151391	0.269232	0.531959	0.289596	0.380171	-0.392605	down	0.75735	0.866918	no
TCONS_00054961	"u"	-	XLOC_035900	-	chr21:55807379-55809782	DM	GM	OK	0.283158	0.120448	0.876374	0.108312	0.690634	0.171969	0.252021	0.336463	-0.416905	down	0.75795	0.86729	no
TCONS_00013706	"x"	ENSBTAT00000044517	XLOC_009306	ENSBTAG00000002783	chr11:68560543-68586383	DM	GM	OK	0.237356	0.656358	0.432052	0.374828	0.374136	0.294621	0.392905	0.470511	-0.260048	down	0.75875	0.86758	no
TCONS_00030174	"x"	ENSBTAT00000061152	XLOC_020338	ENSBTAG00000003701	chr16:72491962-72546983	DM	GM	OK	0.702867	0.468108	0.451823	0.33467	0.302162	0.34956	0.378951	0.612179	-0.691943	down	0.759	0.867721	no
TCONS_00001782	"u"	-	XLOC_001302	-	chr1:127321336-127441890	DM	GM	OK	0.854577	1.07426	0	1.19141	0.996726	0.412425	0.99753	0.779701	0.35544	up	0.75905	0.867726	no
TCONS_00038762	"u"	-	XLOC_025658	-	chr18:32382116-32386259	DM	GM	OK	6.94914	4.04881	2.21126	5.63997	5.07404	3.42166	5.19509	4.61708	0.170166	up	0.7596	0.86804	no
TCONS_00017375	"u"	-	XLOC_011761	-	chr12:81188029-81206852	DM	GM	OK	15.0315	4.52159	2.58716	16.8104	8.57584	6.69595	9.33424	7.19026	0.376487	up	0.7597	0.868084	no
TCONS_00011599	"u"	-	XLOC_007971	-	chr11:86857678-86938807	DM	GM	OK	0.263371	0.365647	0.340542	0.332594	0.416758	0.296845	0.390018	0.341193	0.19295	up	0.76035	0.86839	no
TCONS_00081303	"o"	ENSBTAT00000060594	XLOC_053294	ENSBTAG00000043602	chr4:43782683-43823796	DM	GM	OK	0.24303	0.247356	0.207983	0.252611	0.330323	0.291871	0.354482	0.279445	0.343147	up	0.76085	0.868559	no
TCONS_00016094	"u"	-	XLOC_010907	-	chr12:86310108-86329080	DM	GM	OK	0.35577	0.29406	0.86148	0.311628	0.28435	0.341847	0.295939	0.462094	-0.64289	down	0.7609	0.868581	no
TCONS_00030935	"j"	ENSBTAT00000047077	XLOC_020853	ENSBTAG00000033136	chr16:33163183-33188176	DM	GM	OK	15.7213	16.7439	12.5947	19.9846	23.5763	19.2985	21.0045	15.0168	0.484127	up	0.7614	0.868872	no
TCONS_00071005	"u"	-	XLOC_046392	-	chr28:43197098-43201296	DM	GM	OK	0.590784	0.576685	0.532776	0.508359	0.623998	0.472017	0.514723	0.545031	-0.082542	down	0.76335	0.869838	no
TCONS_00006811	"u"	-	XLOC_004822	-	chr10:59644277-59650572	DM	GM	OK	0.740128	0.41839	0.446627	0.980899	0.32576	0.473797	0.71194	0.619733	0.200107	up	0.76415	0.870295	no
TCONS_00066588	"j"	ENSBTAT00000016906	XLOC_043365	ENSBTAG00000012719	chr26:18538603-18625622	DM	GM	OK	9.30646	10.7948	4.97757	10.4716	9.19799	8.76492	8.05913	6.89676	0.224706	up	0.7656	0.87095	no
TCONS_00073189	"u"	-	XLOC_047922	-	chr29:44335645-44346868	DM	GM	OK	0.414013	0.253711	0.12873	1.18392	0.26961	0.323734	0.582067	0.250949	1.21379	up	0.76585	0.871094	no
TCONS_00059785	"j"	ENSBTAT00000044551	XLOC_039001	ENSBTAG00000031432	chr23:48974298-49388442	DM	GM	OK	4.26535	7.17711	5.04703	8.82572	4.53916	9.23744	10.8173	9.5578	0.178596	up	0.7673	0.872062	no
TCONS_00041585	"u"	-	XLOC_027274	-	chr19:40330026-40334703	DM	GM	OK	8.85093	8.53292	4.55372	4.09248	4.51895	4.02216	3.93774	6.84509	-0.797701	down	0.7674	0.872088	no
TCONS_00046071	"u"	-	XLOC_029986	-	chr2:70972263-71008428	DM	GM	OK	0.302102	0.524088	0.361102	0.470161	0.454927	0.568493	0.494217	0.398299	0.311293	up	0.76755	0.872171	no
TCONS_00102153	"u"	-	XLOC_067448	-	chr8:41934948-41937996	DM	GM	OK	0.486394	0.335814	0.525494	0.35682	0.604223	0.487419	0.479883	0.44411	0.111765	up	0.7702	0.873621	no
TCONS_00067355	"u"	-	XLOC_043851	-	chr26:8830159-8901335	DM	GM	OK	0.889703	1.02664	0.909818	0.835337	1.13874	1.19827	1.08638	0.982526	0.144957	up	0.77245	0.874901	no
TCONS_00088381	"x"	ENSBTAT00000053671	XLOC_058027	ENSBTAG00000018861	chr5:49550229-49740885	DM	GM	OK	0.582461	0.573096	0.665471	0.688235	0.91035	0.940335	0.8363	0.588916	0.50596	up	0.77335	0.875448	no
TCONS_00007682	"x"	ENSBTAT00000061574	XLOC_005394	ENSBTAG00000009994	chr10:101368018-101527540	DM	GM	OK	0.470081	0.531446	0.508542	0.398522	0.532283	0.47387	0.481266	0.512437	-0.0905395	down	0.7739	0.875704	no
TCONS_00080572	"u"	-	XLOC_052693	-	chr4:8424855-8440810	DM	GM	OK	0.707414	0.793641	0.991456	0.655755	1.45242	0.613289	0.759832	0.647448	0.230915	up	0.7741	0.875843	no
TCONS_00080705	"u"	-	XLOC_052774	-	chr4:15600767-15647475	DM	GM	OK	0.672173	0.908622	0.610388	0.762986	0.568251	0.411297	0.529226	0.647083	-0.290069	down	0.77455	0.87609	no
TCONS_00017109	"u"	-	XLOC_011569	-	chr12:50910083-50942151	DM	GM	OK	1.53234	1.27538	1.21482	1.7301	0.813682	1.11375	1.2491	1.44481	-0.209996	down	0.7756	0.876823	no
TCONS_00043338	"o"	ENSBTAT00000019194	XLOC_028297	ENSBTAG00000014433	chr19:25334054-25496877	DM	GM	OK	1.06304	0.93169	1.62129	0.875774	0.941322	0.747924	0.787332	1.04989	-0.415196	down	0.77845	0.878574	no
TCONS_00111665	"u"	-	XLOC_074180	-	chrX:91193073-91199249	DM	GM	OK	2.80964	2.64488	3.53753	2.96707	4.1107	3.10626	2.88191	2.66494	0.112922	up	0.78045	0.879764	no
TCONS_00050000	"u"	-	XLOC_032546	-	chr2:136777773-136781423	DM	GM	OK	0.56438	0.464461	0.37184	0.525729	0.625949	0.372041	0.447508	0.414709	0.109816	up	0.78515	0.882607	no
TCONS_00019255	"u"	-	XLOC_012971	-	chr13:65839079-65897722	DM	GM	OK	2.28889	2.3373	0.908494	0.58821	0.922562	1.99267	1.6945	2.30892	-0.446359	down	0.7858	0.883006	no
TCONS_00007654	"u"	-	XLOC_005382	-	chr10:98231317-98299815	DM	GM	OK	2.07903	2.89634	2.47403	2.86399	2.86335	2.92716	2.60319	2.24593	0.212966	up	0.7859	0.883066	no
TCONS_00002914	"x"	ENSBTAT00000017901	XLOC_002076	ENSBTAG00000015069	chr1:46355667-46370616	DM	GM	OK	0.340065	0.353361	0.176449	0.332423	0.501075	0.637552	0.519017	0.303935	0.772016	up	0.78645	0.883337	no
TCONS_00031275	"u"	-	XLOC_021033	-	chr16:47355618-47448142	DM	GM	OK	0.355609	0.150204	0.577564	0.185897	0.352834	0.373544	0.293579	0.347611	-0.243723	down	0.788	0.884374	no
TCONS_00014056	"u"	-	XLOC_009530	-	chr11:88584795-88591574	DM	GM	OK	0.787271	1.091	1.0077	0.575811	1.04084	0.775991	0.827227	0.989996	-0.25914	down	0.7881	0.884399	no
TCONS_00017108	"u"	-	XLOC_011569	-	chr12:50910083-50942151	DM	GM	OK	0.115332	0.163716	0.790931	0.513101	0.651994	0.404552	0.582977	0.390437	0.578347	up	0.78885	0.884681	no
TCONS_00098792	"j"	ENSBTAT00000018404	XLOC_064957	ENSBTAG00000013856	chr7:83706303-84016324	DM	GM	OK	1.97596	1.99153	2.60988	2.50617	2.62748	1.74915	2.27298	2.08905	0.121742	up	0.78905	0.884748	no
TCONS_00048648	"u"	-	XLOC_031683	-	chr2:79791364-79797938	DM	GM	OK	0.294596	0.434874	0.418029	0.2818	0.633572	0.363101	0.410657	0.368039	0.158075	up	0.79125	0.885954	no
TCONS_00080096	"j"	ENSBTAT00000006186	XLOC_052400	ENSBTAG00000004715	chr3:107574784-107586950	DM	GM	OK	3.77511	3.60238	3.57119	3.77781	4.19201	3.47182	3.60511	3.39058	0.088512	up	0.7921	0.886451	no
TCONS_00008393	"o"	ENSBTAT00000016346	XLOC_005841	ENSBTAG00000012317	chr10:26655688-26686302	DM	GM	OK	8.46536	13.0186	4.84842	4.73718	3.11579	4.35635	4.21847	9.08848	-1.10732	down	0.7925	0.886706	no
TCONS_00088419	"o"	ENSBTAT00000042373	XLOC_058059	ENSBTAG00000029994	chr5:51200011-51219640	DM	GM	OK	10.2658	9.55402	8.29419	9.09121	8.99769	8.46697	8.00491	8.26936	-0.0468899	down	0.79685	0.889433	no
TCONS_00090271	"x"	ENSBTAT00000003330	XLOC_059274	ENSBTAG00000002574	chr6:7145413-7289682	DM	GM	OK	0.212541	0.720258	0.529817	1.17636	0.519939	0.837871	0.87016	0.494866	0.814242	up	0.79775	0.889878	no
TCONS_00098938	"u"	-	XLOC_065067	-	chr7:95788589-95805222	DM	GM	OK	0.287883	0.17822	1.08509	0.287778	0.264384	0.594129	0.343964	0.439274	-0.352861	down	0.7979	0.889905	no
TCONS_00071607	"j"	ENSBTAT00000031344	XLOC_046810	ENSBTAG00000023054	chr28:25009386-25040794	DM	GM	OK	0.75737	0.805802	0.152164	0.997059	0.222976	0.143719	0.489707	0.569174	-0.21695	down	0.80005	0.891024	no
TCONS_00039125	"u"	-	XLOC_025878	-	chr18:47236760-47334864	DM	GM	OK	0.300041	0.411599	0.476328	0.478612	0.442763	0.507062	0.476033	0.382206	0.316711	up	0.80415	0.893364	no
TCONS_00060685	"j"	ENSBTAT00000045075	XLOC_039579	ENSBTAG00000031792	chr23:28710768-28718039	DM	GM	OK	2.86634	3.27045	2.32147	2.80105	2.30358	2.47707	2.45095	2.60072	-0.0855692	down	0.8062	0.894485	no
TCONS_00070941	"u"	-	XLOC_046339	-	chr28:41788157-41877796	DM	GM	OK	0.452514	0.393775	0.651566	0.298715	0.343258	0.422754	0.319885	0.431824	-0.432887	down	0.8066	0.894666	no
TCONS_00081478	"j"	ENSBTAT00000063085	XLOC_053428	ENSBTAG00000046823	chr4:55612184-55614012	DM	GM	OK	14.9677	0	0	0	6.16543	8.70153	4.14447	5.06406	-0.289105	down	0.80975	0.896434	no
TCONS_00080301	"u"	-	XLOC_052517	-	chr3:118620737-118698337	DM	GM	OK	0.841167	0.94695	0.760717	0.958536	0.938199	0.900971	0.975563	0.926487	0.074464	up	0.8116	0.89758	no
TCONS_00031798	"u"	-	XLOC_021366	-	chr16:65979117-66079952	DM	GM	OK	0.387275	0.381607	0.971358	0.413479	0.401601	0.443476	0.409928	0.531359	-0.374317	down	0.8139	0.898848	no
TCONS_00088108	"j"	ENSBTAT00000045612	XLOC_057821	ENSBTAG00000032148	chr5:36197271-36807508	DM	GM	OK	3.13904	3.08008	2.49692	2.73035	3.69159	3.45558	2.43328	2.22908	0.126457	up	0.8152	0.89965	no
TCONS_00077973	"j"	ENSBTAT00000033894	XLOC_051001	ENSBTAG00000005166	chr3:16801897-16811682	DM	GM	OK	6.03368	6.06434	6.36034	6.63259	6.47581	5.68665	6.31717	5.98386	0.0782034	up	0.81655	0.900352	no
TCONS_00062721	"j"	ENSBTAT00000009822	XLOC_040981	ENSBTAG00000007467	chr24:34806437-34902962	DM	GM	OK	0.00107533	2.17077	2.79311	3.14164	1.07587	0.340316	6.00048	6.78551	-0.177381	down	0.8168	0.900418	no
TCONS_00073190	"u"	-	XLOC_047922	-	chr29:44335645-44346868	DM	GM	OK	0.563712	0.240043	0.396823	0.160667	0.436305	0.452022	0.345227	0.390164	-0.176534	down	0.8172	0.900666	no
TCONS_00103436	"j"	ENSBTAT00000025666	XLOC_068321	ENSBTAG00000019275	chr8:103666373-103695122	DM	GM	OK	5.81926	5.52454	4.27852	5.42015	5.03271	5.03207	4.85891	4.69219	0.0503716	up	0.81755	0.900824	no
TCONS_00000825	"x"	ENSBTAT00000024042	XLOC_000627	ENSBTAG00000018059	chr1:64891974-64919556	DM	GM	OK	0.428247	0.382594	0.487061	0.505906	0.335805	0.364362	0.421098	0.44033	-0.0644277	down	0.8211	0.902897	no
TCONS_00035990	"j"	ENSBTAT00000046962	XLOC_024113	ENSBTAG00000033078	chr18:18539430-18554094	DM	GM	OK	0	0.622077	0.954962	0.558599	0.969237	0.193402	0.512249	0.412549	0.312281	up	0.8215	0.903107	no
TCONS_00003533	"x"	ENSBTAT00000016545	XLOC_002478	ENSBTAG00000012467	chr1:80584174-80649363	DM	GM	OK	0.225016	0.299626	0.319388	0.125849	0.56964	0.25697	0.316797	0.278098	0.187966	up	0.8239	0.904749	no
TCONS_00022722	"u"	-	XLOC_015237	-	chr14:44029067-44188249	DM	GM	OK	0.47716	0.725106	0.83618	0.740857	1.00142	0.496136	0.685135	0.592429	0.209747	up	0.82415	0.904828	no
TCONS_00021790	"o"	ENSBTAT00000054257	XLOC_014602	ENSBTAG00000046868	chr14:213851-279468	DM	GM	OK	1.10505	0.92578	0.897515	0.813316	0.211734	2.14368	1.06421	0.944224	0.172581	up	0.8242	0.904831	no
TCONS_00045022	"u"	-	XLOC_029266	-	chr19:63396857-63400695	DM	GM	OK	2.00806	1.80469	2.56345	0	1.80987	3.9695	1.55559	1.90322	-0.290983	down	0.8244	0.904893	no
TCONS_00021324	"o"	ENSBTAT00000060700	XLOC_014287	ENSBTAG00000043708	chr13:70383580-70491448	DM	GM	OK	0.465726	0.286048	0.060677	0.366152	0.437212	0.280681	0.363039	0.271864	0.417239	up	0.82925	0.907583	no
TCONS_00087961	"u"	-	XLOC_057723	-	chr5:29942578-29956815	DM	GM	OK	0.410324	0.359612	0.585423	0.441055	0.501298	0.48469	0.474157	0.43629	0.120076	up	0.8295	0.907699	no
TCONS_00068973	"u"	-	XLOC_044935	-	chr27:33716898-33730752	DM	GM	OK	2.21522	3.03923	1.13298	2.97766	1.25956	1.19086	1.72533	1.92527	-0.158195	down	0.832	0.909224	no
TCONS_00009334	"j"	ENSBTAT00000013873	XLOC_006478	ENSBTAG00000010503	chr10:70926410-71079614	DM	GM	OK	2.02016	1.96607	1.44061	1.75956	2.05844	1.78697	1.89737	1.77432	0.0967379	up	0.83415	0.910524	no
TCONS_00005272	"u"	-	XLOC_003787	-	chr10:1845075-1874430	DM	GM	OK	0.467755	0.181884	0.486598	0.332706	0.267137	0.423373	0.349121	0.383452	-0.135318	down	0.8352	0.910967	no
TCONS_00085061	"u"	-	XLOC_055947	-	chr5:24375005-24383281	DM	GM	OK	1.2198	1.06515	0.758412	0.962632	1.52781	0.831224	0.964598	0.902224	0.0964416	up	0.83795	0.91258	no
TCONS_00111002	"u"	-	XLOC_073722	-	chrX:54631550-54633634	DM	GM	OK	0.46515	0.362771	0	1.54139e-05	0.447911	0.453352	0.332533	0.285601	0.219499	up	0.8402	0.913715	no
TCONS_00061093	"u"	-	XLOC_039862	-	chr23:41370281-41394329	DM	GM	OK	1.82992	1.20259	1.59491	1.49939	0.822218	1.47941	1.13788	1.24418	-0.128848	down	0.8412	0.914049	no
TCONS_00056996	"u"	-	XLOC_037234	-	chr22:58026019-58036617	DM	GM	OK	1.89607	1.29477	1.67032	1.56411	1.85799	1.75524	1.51826	1.43015	0.0862557	up	0.84155	0.914221	no
TCONS_00036403	"u"	-	XLOC_024340	-	chr18:36788454-36794718	DM	GM	OK	1.23337	1.12977	1.34526	0.947654	1.28647	1.22019	1.04416	1.08417	-0.0542486	down	0.84555	0.916564	no
TCONS_00081487	"u"	-	XLOC_053433	-	chr4:56128909-56152081	DM	GM	OK	0.821237	0.782361	0.884773	0.982372	0.490228	0.817891	0.69907	0.74389	-0.089651	down	0.84755	0.91768	no
TCONS_00036402	"u"	-	XLOC_024340	-	chr18:36788454-36794718	DM	GM	OK	1.45569	1.28108	1.59334	1.39333	1.14103	1.35824	1.22559	1.27351	-0.055332	down	0.8496	0.918867	no
TCONS_00024662	"x"	ENSBTAT00000037186	XLOC_016625	ENSBTAG00000026232	chr14:71736725-71754257	DM	GM	OK	0.450124	0.829971	0.367286	1.04124	0.159519	1.01888	0.758999	0.580805	0.386045	up	0.8501	0.919143	no
TCONS_00012231	"u"	-	XLOC_008358	-	chr11:105093199-105114628	DM	GM	OK	0.909961	0.872552	0.588696	1.09217	0.712194	0.634983	0.726587	0.687635	0.0794931	up	0.8535	0.921082	no
TCONS_00013400	"u"	-	XLOC_009094	-	chr11:49281277-49282459	DM	GM	OK	1.87472	1.89621	1.63025	2.10396	2.08535	1.42559	1.77194	1.68559	0.0720761	up	0.85465	0.921657	no
TCONS_00030234	"u"	-	XLOC_020378	-	chr16:74992930-75007754	DM	GM	OK	0.598335	0.318465	0.570453	0.297105	0.292896	0.670441	0.403429	0.489653	-0.279443	down	0.8551	0.921914	no
TCONS_00062514	"o"	ENSBTAT00000059186	XLOC_040835	ENSBTAG00000042194	chr24:20649325-21172193	DM	GM	OK	0.195738	0.225377	0.94227	0.48343	0.65169	0.475243	0.508868	0.427832	0.250246	up	0.85905	0.924311	no
TCONS_00039030	"u"	-	XLOC_025818	-	chr18:45657794-45668946	DM	GM	OK	0.396015	0.394497	0.578797	0.370571	0.453095	0.483805	0.406469	0.424846	-0.0637972	down	0.8631	0.926455	no
TCONS_00084050	"j"	ENSBTAT00000001205	XLOC_055187	ENSBTAG00000000911	chr4:94459296-94565785	DM	GM	OK	1.47992	1.29395	2.39495	1.81337	1.52062	1.83804	1.64137	1.56136	0.072105	up	0.8679	0.929673	no
TCONS_00009332	"u"	-	XLOC_006477	-	chr10:70824011-70907612	DM	GM	OK	3.65477	3.40748	3.68405	3.47054	3.55662	3.62881	3.23724	3.14804	0.0403097	up	0.8686	0.930021	no
TCONS_00066069	"u"	-	XLOC_043010	-	chr25:38618062-38620305	DM	GM	OK	0.549439	0.539488	0.38955	0.445979	0.5433	0.413069	0.464687	0.48278	-0.0551091	down	0.8699	0.93055	no
TCONS_00041049	"j"	ENSBTAT00000029148	XLOC_026960	ENSBTAG00000021865	chr19:25830398-25849237	DM	GM	OK	2.82442	2.35712	2.39816	2.55323	2.47228	2.2809	2.45113	2.54768	-0.0557355	down	0.87105	0.931184	no
TCONS_00071310	"u"	-	XLOC_046588	-	chr28:8422402-8616704	DM	GM	OK	0.289553	0.331345	0.607967	0.373532	0.887688	0.502786	0.584493	0.404116	0.532417	up	0.87195	0.931724	no
TCONS_00081304	"o"	ENSBTAT00000060594	XLOC_053294	ENSBTAG00000043602	chr4:43782683-43823796	DM	GM	OK	0.465022	0.452327	0.0168875	0.383802	0.505845	0.260085	0.327645	0.296812	0.142584	up	0.87215	0.93185	no
TCONS_00111770	"u"	-	XLOC_074242	-	chrX:92843204-92845775	DM	GM	OK	0.717446	0.887678	0.813712	1.09104	0.913472	1.34731	0.634324	0.576312	0.138369	up	0.8733	0.932482	no
TCONS_00002608	"u"	-	XLOC_001843	-	chr1:18719353-18752891	DM	GM	OK	0.334577	0.564149	0.047502	0.465455	0.198573	0.100142	0.277564	0.32541	-0.229439	down	0.87445	0.933025	no
TCONS_00092338	"u"	-	XLOC_060737	-	chr6:23336877-23347253	DM	GM	OK	8.41264	7.83491	8.31375	7.76198	8.99656	7.95175	7.92677	7.68802	0.0441205	up	0.8751	0.933227	no
TCONS_00028158	"u"	-	XLOC_019024	-	chr15:58871772-58991134	DM	GM	OK	0.664038	0.576733	0.623342	0.268845	0.640718	0.494951	0.426775	0.576284	-0.433304	down	0.8757	0.933569	no
TCONS_00018945	"u"	-	XLOC_012783	-	chr13:58532279-58660723	DM	GM	OK	0.432447	0.465808	0.630382	0.42592	0.524344	0.41363	0.427007	0.469035	-0.135436	down	0.87715	0.934465	no
TCONS_00054791	"o"	ENSBTAT00000065848	XLOC_035777	ENSBTAG00000022847	chr21:42249735-42354629	DM	GM	OK	1.29463	1.30069	2.25389	1.8769	1.35979	2.04876	1.65104	1.42334	0.21409	up	0.88065	0.936506	no
TCONS_00013674	"u"	-	XLOC_009292	-	chr11:68324657-68383047	DM	GM	OK	0.529955	0.464731	0	0	0.411089	0.752922	0.369707	0.325051	0.185716	up	0.88085	0.936666	no
TCONS_00105585	"u"	-	XLOC_069847	-	chr9:18684268-18703921	DM	GM	OK	0.395925	0.548219	0.646941	0.182786	0.540315	0.931296	0.466266	0.426899	0.127259	up	0.88105	0.936756	no
TCONS_00110251	"u"	-	XLOC_073206	-	chrX:14785509-14823141	DM	GM	OK	3.50886	4.33673	0.341778	4.02119	4.7607	0.942341	3.37186	2.93435	0.200504	up	0.8813	0.936828	no
TCONS_00064371	"u"	-	XLOC_042000	-	chr25:28161645-28199324	DM	GM	OK	1.68937	1.55964	3.11241	2.0723	2.1367	1.78	2.22814	2.33038	-0.0647271	down	0.88235	0.937347	no
TCONS_00047080	"j"	ENSBTAT00000038929	XLOC_030661	ENSBTAG00000027159	chr2:121817626-121834440	DM	GM	OK	2.0572	1.51793	0.979849	1.78132	1.74273	0.904298	1.61695	1.67722	-0.052792	down	0.8828	0.937615	no
TCONS_00045965	"x"	ENSBTAT00000060326	XLOC_029904	ENSBTAG00000043334	chr2:62131019-62163311	DM	GM	OK	1.29875	1.02437	0.678989	0.717017	1.24118	0.965661	0.901914	0.934369	-0.0510027	down	0.8864	0.939381	no
TCONS_00087547	"u"	-	XLOC_057465	-	chr5:6266017-6284259	DM	GM	OK	1.34304	1.53339	1.24213	1.1569	1.47267	1.20819	1.25949	1.34262	-0.0922066	down	0.88765	0.939986	no
TCONS_00067330	"j"	ENSBTAT00000055368	XLOC_043835	ENSBTAG00000020796	chr26:662949-699996	DM	GM	OK	2.19052	2.14206	1.61665	1.8085	1.29127	2.13841	1.49628	1.56551	-0.0652569	down	0.8909	0.941757	no
TCONS_00048826	"j"	ENSBTAT00000025608	XLOC_031800	ENSBTAG00000019232	chr2:88896947-88935678	DM	GM	OK	1.55504	2.35192	1.24851	1.67449	2.12384	1.37198	1.69615	1.64043	0.0481886	up	0.8943	0.943664	no
TCONS_00001784	"u"	-	XLOC_001302	-	chr1:127321336-127441890	DM	GM	OK	0.770944	0.396545	0.843632	0	0.863806	0.96506	0.730429	0.832826	-0.189271	down	0.8944	0.943717	no
TCONS_00080299	"u"	-	XLOC_052517	-	chr3:118620737-118698337	DM	GM	OK	0.179117	0	0.201722	0.214068	0.1872	9.99089e-05	0.325937	0.30502	0.095689	up	0.8947	0.943822	no
TCONS_00072603	"u"	-	XLOC_047535	-	chr29:18618071-18625711	DM	GM	OK	0.507227	0.490359	0.410884	0.449103	0.500737	0.385038	0.397348	0.416864	-0.0691726	down	0.8982	0.945844	no
TCONS_00034783	"u"	-	XLOC_023400	-	chr17:54481651-54544206	DM	GM	OK	0.348443	0.372029	0.37062	0.384348	0.462608	0.398748	0.40944	0.354083	0.209565	up	0.8992	0.946528	no
TCONS_00010764	"u"	-	XLOC_007417	-	chr11:27224528-27302630	DM	GM	OK	0.409558	0.273538	0.414419	0.353288	0.296067	0.315622	0.336344	0.383573	-0.189565	down	0.89975	0.946931	no
TCONS_00073433	"u"	-	XLOC_048055	-	chr29:46820238-46880979	DM	GM	OK	0.942694	0.727448	1.16509	0.74602	1.85597	0.750595	1.15745	0.958157	0.272622	up	0.90315	0.948802	no
TCONS_00070379	"u"	-	XLOC_045933	-	chr28:25202556-25207032	DM	GM	OK	0.742741	0.671942	0.537448	0.504599	0.703796	0.653775	0.590109	0.618894	-0.0687111	down	0.9038	0.949204	no
TCONS_00055843	"x"	ENSBTAT00000004047	XLOC_036433	ENSBTAG00000003112	chr22:17174832-17284109	DM	GM	OK	1.82066	1.76956	1.08511	2.06921	0.938204	1.84113	1.81667	1.69298	0.101726	up	0.90435	0.949501	no
TCONS_00003113	"u"	-	XLOC_002217	-	chr1:60008549-60085420	DM	GM	OK	0.460857	0.474799	0.619893	0.630064	0.447178	0.336666	0.458174	0.478053	-0.061277	down	0.90475	0.949745	no
TCONS_00058284	"u"	-	XLOC_038079	-	chr22:55808214-55822654	DM	GM	OK	0.239917	0.171567	0.373807	0.383192	0.285173	0.181947	0.310042	0.283619	0.128507	up	0.90505	0.949866	no
TCONS_00015402	"u"	-	XLOC_010381	-	chr12:30370261-30388263	DM	GM	OK	0.624037	0.294271	0.30132	0.390678	0.323889	0.531977	0.41165	0.398312	0.0475168	up	0.9061	0.950476	no
TCONS_00088327	"j"	ENSBTAT00000060985	XLOC_057994	ENSBTAG00000044017	chr5:48560873-48743413	DM	GM	OK	0	0.479513	0.726705	0.409998	0.979706	0	0.578144	0.509318	0.182862	up	0.9068	0.950824	no
TCONS_00032092	"u"	-	XLOC_021543	-	chr16:79764461-79772246	DM	GM	OK	0.686762	0.756871	0.638797	0.704329	0.788971	0.52453	0.722161	0.761301	-0.0761465	down	0.9073	0.951119	no
TCONS_00007928	"j"	ENSBTAT00000017457	XLOC_005542	ENSBTAG00000013132	chr10:10884195-10900050	DM	GM	OK	0.2676	0.830345	8.87711e-05	0.312596	0.645134	0.139567	0.391164	0.356505	0.133853	up	0.90775	0.951433	no
TCONS_00060733	"u"	-	XLOC_039621	-	chr23:29923049-29926595	DM	GM	OK	0.487268	0.386705	0.523033	0.225836	0.793342	0.323729	0.393815	0.414413	-0.0735534	down	0.90775	0.951433	no
TCONS_00088671	"x"	ENSBTAT00000017131	XLOC_058221	ENSBTAG00000012890	chr5:63061889-63092547	DM	GM	OK	0.447571	0.3451	0.0879748	0.565582	0.254962	0.230877	0.363498	0.3021	0.266923	up	0.914	0.954809	no
TCONS_00012221	"u"	-	XLOC_008351	-	chr11:104853851-104857048	DM	GM	OK	0.699809	0.313474	0.233995	0.369061	0.463048	0.369492	0.39021	0.407828	-0.0637093	down	0.91525	0.955358	no
TCONS_00077656	"j"	ENSBTAT00000034054	XLOC_050805	ENSBTAG00000024503	chr3:8304584-8308776	DM	GM	OK	0.357192	0.345362	0.411975	0.271654	0.430924	0.435197	0.373782	0.364443	0.0365031	up	0.9163	0.955821	no
TCONS_00105582	"u"	-	XLOC_069847	-	chr9:18684268-18703921	DM	GM	OK	0.525237	0.883478	0.439899	0.891812	0.788026	0.0174648	0.58161	0.619613	-0.0913145	down	0.9187	0.957128	no
TCONS_00070957	"u"	-	XLOC_046354	-	chr28:41979897-42020029	DM	GM	OK	0.480087	1.87594	0	1.58296	1.21116	0	0.971628	0.854882	0.184679	up	0.9194	0.957399	no
TCONS_00102367	"j"	ENSBTAT00000010790	XLOC_067613	ENSBTAG00000008204	chr8:51341774-51384426	DM	GM	OK	7.72845	6.55344	6.25506	5.93603	4.34221	9.13076	5.09708	4.97737	0.0342883	up	0.91955	0.957432	no
TCONS_00042680	"u"	-	XLOC_027930	-	chr19:9022980-9036200	DM	GM	OK	0.819402	0.504653	0.24178	0.732448	0.0882283	0.547325	0.403691	0.434665	-0.106652	down	0.92335	0.959612	no
TCONS_00090739	"x"	ENSBTAT00000027362	XLOC_059649	ENSBTAG00000020536	chr6:37735722-37793465	DM	GM	OK	2.36874	2.53109	1.252	1.77414	1.68303	2.39352	2.06581	2.17343	-0.0732648	down	0.92465	0.960329	no
TCONS_00039028	"u"	-	XLOC_025818	-	chr18:45657794-45668946	DM	GM	OK	0.560648	0.689741	0.819695	0.620834	0.65791	0.697688	0.596867	0.607487	-0.0254433	down	0.92505	0.960532	no
TCONS_00059822	"x"	ENSBTAT00000008368	XLOC_039023	ENSBTAG00000006379	chr23:50394683-50417050	DM	GM	OK	1.38528	0.963397	0.956051	1.06019	1.11553	1.00171	1.05195	1.08869	-0.0495275	down	0.92515	0.960532	no
TCONS_00012725	"u"	-	XLOC_008676	-	chr11:10217223-10221229	DM	GM	OK	0	0.923726	0.540736	0.530078	0.549478	0.512334	0.539641	0.508555	0.0855959	up	0.92905	0.962415	no
TCONS_00077974	"j"	ENSBTAT00000033894	XLOC_051001	ENSBTAG00000005166	chr3:16801897-16811682	DM	GM	OK	10.6424	9.39695	7.00883	8.79551	9.16859	8.63487	8.02822	8.15829	-0.0231862	down	0.9293	0.962569	no
TCONS_00055285	"j"	ENSBTAT00000038460	XLOC_036105	ENSBTAG00000026886	chr21:70102415-70118448	DM	GM	OK	3.89119	3.77713	3.1178	3.654	3.58895	3.62038	3.45485	3.36609	0.0375463	up	0.9314	0.963723	no
TCONS_00110249	"u"	-	XLOC_073206	-	chrX:14785509-14823141	DM	GM	OK	0.53534	0.338143	0.51121	0.397347	0.556699	0.321404	0.397291	0.416072	-0.0666372	down	0.9325	0.964193	no
TCONS_00105758	"j"	ENSBTAT00000051965	XLOC_069969	ENSBTAG00000021667	chr9:26687627-26856917	DM	GM	OK	0.34447	0.355436	0.43165	0.446971	0.322695	0.3387	0.379464	0.371836	0.029296	up	0.93635	0.966093	no
TCONS_00092337	"u"	-	XLOC_060737	-	chr6:23336877-23347253	DM	GM	OK	6.04772	6.49513	4.16069	5.67675	5.44563	5.12765	4.85802	4.93901	-0.0238529	down	0.9364	0.966093	no
TCONS_00004188	"u"	-	XLOC_003005	-	chr1:96768454-96788829	DM	GM	OK	0.529114	0.428599	0.337101	0.34549	0.521497	0.378816	0.390281	0.403401	-0.0477013	down	0.93645	0.966093	no
TCONS_00090372	"x"	ENSBTAT00000010972	XLOC_059353	ENSBTAG00000008332	chr6:16067024-16157699	DM	GM	OK	0.583602	0.622566	0.702176	0.591623	0.55137	0.747901	0.6073	0.592282	0.0361244	up	0.93915	0.967455	no
TCONS_00039661	"x"	ENSBTAT00000002587	XLOC_026159	ENSBTAG00000001996	chr18:56058504-56085058	DM	GM	OK	0.26902	0.518971	0.254017	0.443125	0.532575	0.230216	0.465576	0.41221	0.175637	up	0.941	0.968442	no
TCONS_00073883	"u"	-	XLOC_048374	-	chr29:24532275-24545742	DM	GM	OK	0.361286	0.577529	0.572027	0.611775	0.536275	0.322286	0.455137	0.448656	0.0206912	up	0.9415	0.96861	no
TCONS_00090270	"u"	-	XLOC_059274	-	chr6:7145413-7289682	DM	GM	OK	0.477043	0.516	0.170618	0.300563	0.342567	0.411441	0.350908	0.387076	-0.141526	down	0.94355	0.969594	no
TCONS_00067194	"x"	ENSBTAT00000016524	XLOC_043738	ENSBTAG00000012444	chr26:45844701-46261819	DM	GM	OK	0.236906	0.280206	0.34846	0.226855	0.257464	0.262036	0.287315	0.332059	-0.208806	down	0.94455	0.970041	no
TCONS_00093660	"j"	ENSBTAT00000004180	XLOC_061642	ENSBTAG00000003218	chr6:113469734-113567507	DM	GM	OK	1.03004	1.04985	1.37321	1.17714	0.956933	1.16588	0.939727	0.9171	0.0351624	up	0.9473	0.971389	no
TCONS_00004818	"u"	-	XLOC_003437	-	chr1:145018431-145030540	DM	GM	OK	0.87562	0.437239	0.382971	0.721079	0.468425	0.656782	0.624447	0.613516	0.025478	up	0.95055	0.973103	no
TCONS_00011017	"u"	-	XLOC_007577	-	chr11:47863533-47880191	DM	GM	OK	4.62817	4.26477	4.23833	4.47438	4.14997	4.11105	4.3641	4.44979	-0.0280523	down	0.95225	0.973807	no
TCONS_00041505	"x"	ENSBTAT00000028563	XLOC_027237	ENSBTAG00000021427	chr19:38572230-38577387	DM	GM	OK	0.434406	0.88003	1.1839	1.44268	0.290285	0.723355	0.763584	0.739569	0.0461028	up	0.9525	0.973922	no
TCONS_00076060	"u"	-	XLOC_049771	-	chr3:53713015-53812159	DM	GM	OK	0.555357	0.878203	0.832495	0.987187	0.636077	0.657511	0.733291	0.694197	0.0790403	up	0.9539	0.974809	no
TCONS_00087545	"u"	-	XLOC_057465	-	chr5:6266017-6284259	DM	GM	OK	1.02907	1.09501	0.687352	0.993821	0.930581	0.931229	0.94939	0.929184	0.0310362	up	0.954	0.974859	no
TCONS_00074394	"o"	ENSBTAT00000059476	XLOC_048730	ENSBTAG00000042484	chr29:41850917-41855729	DM	GM	OK	0.475484	0.540023	1.36895	0.433034	0.879086	0.88066	0.751227	0.775005	-0.0449574	down	0.95515	0.975291	no
TCONS_00030175	"x"	ENSBTAT00000061152	XLOC_020338	ENSBTAG00000003701	chr16:72491962-72546983	DM	GM	OK	0.201592	0.331422	0.322244	0.327613	0.280548	0.195214	0.293586	0.317294	-0.112038	down	0.956	0.975567	no
TCONS_00074395	"o"	ENSBTAT00000059476	XLOC_048730	ENSBTAG00000042484	chr29:41850917-41855729	DM	GM	OK	2.91393	3.14366	1.66132	2.21642	2.43146	3.17074	2.68383	2.64188	0.0227261	up	0.9581	0.976674	no
TCONS_00045570	"u"	-	XLOC_029653	-	chr2:28186479-28226579	DM	GM	OK	0.552155	0.483881	0.52773	0.510117	0.461206	0.550197	0.45959	0.466352	-0.0210696	down	0.95925	0.977214	no
TCONS_00024170	"u"	-	XLOC_016233	-	chr14:41949813-42194047	DM	GM	OK	0.609086	0.543709	0.318325	0.715052	0.512427	0.168205	0.455279	0.469459	-0.0442466	down	0.96475	0.980282	no
TCONS_00102754	"u"	-	XLOC_067873	-	chr8:71126115-71135258	DM	GM	OK	6.71836	12.5032	2.46578	7.78211	7.35127	6.35121	6.96871	6.86311	0.0220301	up	0.9662	0.98086	no
TCONS_00059133	"j"	ENSBTAT00000005821	XLOC_038564	ENSBTAG00000004442	chr23:27016691-27027205	DM	GM	OK	1.61416	1.96737	1.49126	1.50949	1.89352	1.60741	1.75599	1.78083	-0.0202675	down	0.9683	0.98185	no
TCONS_00013946	"x"	ENSBTAT00000020704	XLOC_009466	ENSBTAG00000015587	chr11:78963498-78975671	DM	GM	OK	1.35482	0.82278	0.956238	0.553165	1.09093	1.46558	0.90067	0.919496	-0.0298443	down	0.9738	0.984541	no
TCONS_00049366	"u"	-	XLOC_032163	-	chr2:115032269-115040004	DM	GM	OK	0.287368	0.517359	0.252602	0.440542	0.343887	0.274351	0.344951	0.346195	-0.00519614	down	0.9752	0.985272	no
TCONS_00069783	"u"	-	XLOC_045510	-	chr27:37278268-37415386	DM	GM	OK	1.33566	1.39264	0.178244	1.06012	0.640295	1.14482	0.934455	0.957311	-0.0348616	down	0.9786	0.987072	no
TCONS_00054724	"u"	-	XLOC_035728	-	chr21:37085016-37099698	DM	GM	OK	0.537465	0.701918	0.678964	0.657536	0.606581	0.56177	0.595836	0.592251	0.00870773	up	0.9793	0.987498	no
TCONS_00005997	"u"	-	XLOC_004292	-	chr10:25766797-25917420	DM	GM	OK	0.861701	0.767905	1.06893	1.23793	0.752831	0.719861	0.84921	0.816487	0.056692	up	0.98135	0.988528	no
TCONS_00049799	"u"	-	XLOC_032411	-	chr2:129731521-129736118	DM	GM	OK	0.275741	0.309127	0.381878	0.295779	0.519222	0.136005	0.35717	0.36013	-0.0119082	down	0.9818	0.988736	no
TCONS_00070956	"u"	-	XLOC_046354	-	chr28:41979897-42020029	DM	GM	OK	0.612784	0.831097	0.575009	0.48315	0.893684	0.602376	0.573927	0.579173	-0.0131276	down	0.9861	0.991078	no
TCONS_00109894	"u"	-	XLOC_072945	-	chrX:139751293-139779231	DM	GM	OK	1.27896	1.09248	2.53968	1.55613	1.61692	1.50663	1.48783	1.48479	0.00295243	up	0.98665	0.991368	no
TCONS_00060995	"u"	-	XLOC_039811	-	chr23:36221502-36237108	DM	GM	OK	1.26194	1.29083	0.750356	1.36498	0.744942	1.01209	0.919899	0.918631	0.00198997	up	0.9921	0.994484	no
TCONS_00081650	"u"	-	XLOC_053563	-	chr4:64208581-64272162	DM	GM	OK	0.314965	0.367993	0.314368	0.364211	0.223705	0.407101	0.335495	0.33381	0.00726206	up	0.9935	0.995254	no
TCONS_00081307	"o"	ENSBTAT00000060594	XLOC_053294	ENSBTAG00000043602	chr4:43782683-43823796	DM	GM	OK	0.445818	0.365015	0.68109	0.460587	0.461739	0.501304	0.466088	0.467145	-0.00327037	down	0.99595	0.996828	no
TCONS_00000094	"u"	-	XLOC_000068	-	chr1:2535024-2537496	DM	GM	NOTEST	0.0877387	0.238852	0.179097	0.0386421	0.0349579	0.0337203	0.0380382	0.175704	-2.20763	down	1	1	no
TCONS_00000767	"x"	ENSBTAT00000031069	XLOC_000590	ENSBTAG00000007784	chr1:58837879-58879219	DM	GM	NOTEST	0.117629	0	0	0.287386	0	0.102864	0.134038	0.0396831	1.75604	up	1	1	no
TCONS_00001302	"u"	-	XLOC_000955	-	chr1:93699306-93704193	DM	GM	NOTEST	1.79733e-05	0.000137452	0.000215246	8.17831e-05	0.536802	9.34638e-05	0.195699	0.000170634	10.1635	up	1	1	no
TCONS_00001571	"u"	-	XLOC_001150	-	chr1:111684331-111693373	DM	GM	NOTEST	0.464213	0.447664	0.0901639	0.243695	0.0416094	0.0698947	0.122109	0.308188	-1.33564	down	1	1	no
TCONS_00001572	"u"	-	XLOC_001150	-	chr1:111684331-111693373	DM	GM	NOTEST	0	0.301509	0.185212	0	0.220919	0.188727	0.0883727	0.107221	-0.278917	down	1	1	no
TCONS_00001625	"u"	-	XLOC_001187	-	chr1:114929180-114936509	DM	GM	NOTEST	0.0139135	0	0	0	0	0.289398	0.0998644	0.00471715	4.40398	up	1	1	no
TCONS_00001627	"u"	-	XLOC_001187	-	chr1:114929180-114936509	DM	GM	NOTEST	3.75023e-06	0	0	0.247656	0.0843893	0	0.116338	1.41268e-06	16.3295	up	1	1	no
TCONS_00001781	"u"	-	XLOC_001302	-	chr1:127321336-127441890	DM	GM	NOTEST	0.234808	0.0873925	0.193018	0.0832376	0	0.122639	0.0744799	0.177628	-1.25394	down	1	1	no
TCONS_00001817	"u"	-	XLOC_001313	-	chr1:127827856-127899660	DM	GM	NOTEST	0.145189	0.261619	0.300985	0.202518	0.100924	0.12188	0.129553	0.189115	-0.545724	down	1	1	no
TCONS_00001839	"u"	-	XLOC_001338	-	chr1:128529150-128608583	DM	GM	NOTEST	0.0638299	0.0217651	0	0.535206	0.194823	0.207585	0.291343	0.0234861	3.63284	up	1	1	no
TCONS_00001922	"u"	-	XLOC_001398	-	chr1:132075262-132080750	DM	GM	NOTEST	3.09472e-05	0.0165045	0	0.0222084	0.0624444	0.215559	0.0812911	0.000110052	9.52877	up	1	1	no
TCONS_00001923	"u"	-	XLOC_001398	-	chr1:132075262-132080750	DM	GM	NOTEST	0	0.185646	0.000399894	0.286684	0.255234	0	0.193684	0.0782885	1.30683	up	1	1	no
TCONS_00002098	"u"	-	XLOC_001514	-	chr1:145018431-145030540	DM	GM	NOTEST	0.1585	0.104329	0.0452864	0.240149	0.165976	0.460907	0.276205	0.0990869	1.47897	up	1	1	no
TCONS_00002227	"u"	-	XLOC_001601	-	chr1:147067796-147097134	DM	GM	NOTEST	0.167659	0	0	0	0.139582	0.080127	0.0695471	0.056157	0.308524	up	1	1	no
TCONS_00002228	"u"	-	XLOC_001601	-	chr1:147067796-147097134	DM	GM	NOTEST	0	0.0729608	0.0894926	0.204963	0.0917486	0.210917	0.19091	0.0635765	1.58633	up	1	1	no
TCONS_00002297	"u"	-	XLOC_001633	-	chr1:149043681-149047391	DM	GM	NOTEST	0.0774071	0.181754	0.00137309	7.72682e-05	0	0	2.66494e-05	0.0865559	-11.6653	down	1	1	no
TCONS_00002299	"u"	-	XLOC_001633	-	chr1:149043681-149047391	DM	GM	NOTEST	0.271721	0.249801	0.18845	0.0286611	0.0259301	0	0.018404	0.235236	-3.67602	down	1	1	no
TCONS_00002302	"u"	-	XLOC_001637	-	chr1:149121783-149123741	DM	GM	NOTEST	0.176697	0.17249	0.033023	0.0260657	0.165931	0.0793851	0.0970901	0.134151	-0.466459	down	1	1	no
TCONS_00002303	"u"	-	XLOC_001637	-	chr1:149121783-149123741	DM	GM	NOTEST	0.211086	0.197973	0.0815172	0.0304292	0	0	0.00987221	0.180335	-4.19116	down	1	1	no
TCONS_00002306	"u"	-	XLOC_001640	-	chr1:149217643-149245849	DM	GM	NOTEST	0.199044	0.246447	0.141296	0.103689	0.210975	0.393024	0.222983	0.187717	0.24837	up	1	1	no
TCONS_00002307	"u"	-	XLOC_001640	-	chr1:149217643-149245849	DM	GM	NOTEST	9.9405e-06	0.170397	0.0653855	0.226401	0.180731	0.520686	0.312454	0.0815803	1.93735	up	1	1	no
TCONS_00002308	"u"	-	XLOC_001640	-	chr1:149217643-149245849	DM	GM	NOTEST	0.177205	0.0625295	0	0.065938	0.332003	0.177504	0.205874	0.0823963	1.32111	up	1	1	no
TCONS_00002417	"x"	ENSBTAT00000061345	XLOC_001703	ENSBTAG00000040193	chr1:154218711-154285721	DM	GM	NOTEST	0	0.183193	0.100818	0	0.257081	0.00012153	0.0909792	0.104838	-0.204555	down	1	1	no
TCONS_00002422	"o"	ENSBTAT00000053512	XLOC_001708	ENSBTAG00000038697	chr1:154658266-154697909	DM	GM	NOTEST	0.327809	0.441068	0.353731	0.368082	0.432766	0.321889	0.368341	0.360722	0.0301565	up	1	1	no
TCONS_00002500	"o"	ENSBTAT00000023019	XLOC_001760	ENSBTAG00000017310	chr1:2259114-2360767	DM	GM	NOTEST	0.322673	0.488894	0.0708698	0.0682117	0.0629688	0	0.0349189	0.217312	-2.63769	down	1	1	no
TCONS_00002540	"u"	-	XLOC_001789	-	chr1:6465291-6475337	DM	GM	NOTEST	0.147746	0.156576	0	0.226806	0.780807	0.170784	0.34989	0.098385	1.83039	up	1	1	no
TCONS_00002607	"u"	-	XLOC_001843	-	chr1:18719353-18752891	DM	GM	NOTEST	0.191939	0	0	0	0	0.485	0.154944	0.0646248	1.26159	up	1	1	no
TCONS_00002678	"u"	-	XLOC_001905	-	chr1:20181514-20200972	DM	GM	NOTEST	0	0.131095	0.000153891	0.131275	0	0.574468	0.180301	0.0325981	2.46755	up	1	1	no
TCONS_00002679	"u"	-	XLOC_001905	-	chr1:20181514-20200972	DM	GM	NOTEST	0.00577363	0.0517743	0.250748	0.422166	0.210701	0.00509363	0.238784	0.0924281	1.3693	up	1	1	no
TCONS_00002864	"u"	-	XLOC_002043	-	chr1:44719324-44720889	DM	GM	NOTEST	0.324341	0.148347	0.177692	0	0.590488	0.141861	0.277402	0.239433	0.212355	up	1	1	no
TCONS_00002941	"u"	-	XLOC_002100	-	chr1:51864174-51891266	DM	GM	NOTEST	0	0	0	0.155712	0.311197	0.222122	0.239639	0	inf	up	1	1	no
TCONS_00003071	"u"	-	XLOC_002183	-	chr1:59784361-59888560	DM	GM	NOTEST	0.205835	0.356413	0.398432	0.247593	0.291348	0.305474	0.268028	0.287706	-0.102214	down	1	1	no
TCONS_00003072	"u"	-	XLOC_002183	-	chr1:59784361-59888560	DM	GM	NOTEST	0.235651	0.261312	0.420391	0.207557	0.0371281	0.238054	0.150785	0.264098	-0.808585	down	1	1	no
TCONS_00003073	"u"	-	XLOC_002183	-	chr1:59784361-59888560	DM	GM	NOTEST	0.370136	0.140083	0.341615	0.241909	0.431011	0.247785	0.30072	0.287008	0.0673282	up	1	1	no
TCONS_00003086	"u"	-	XLOC_002183	-	chr1:59784361-59888560	DM	GM	NOTEST	0.253126	0.323183	0.317496	0.222617	0.27402	0.233872	0.255966	0.295306	-0.206256	down	1	1	no
TCONS_00003114	"u"	-	XLOC_002217	-	chr1:60008549-60085420	DM	GM	NOTEST	0	0.0301511	0	0	0.119431	0.135353	0.091892	0.0134918	2.76786	up	1	1	no
TCONS_00003117	"u"	-	XLOC_002217	-	chr1:60008549-60085420	DM	GM	NOTEST	0	0.000160201	0.439625	0.606571	0	0.504483	0.340838	0.116337	1.55078	up	1	1	no
TCONS_00003238	"x"	ENSBTAT00000002496	XLOC_002314	ENSBTAG00000001918	chr1:66213611-66659954	DM	GM	NOTEST	0.257692	0.420775	0.472304	0.172826	0.105438	0.0999985	0.115082	0.323637	-1.49171	down	1	1	no
TCONS_00003504	"u"	-	XLOC_002459	-	chr1:78881864-78914230	DM	GM	NOTEST	0.0354318	0.0731339	0.0262699	0.165041	0.342265	0.0826708	0.201476	0.0463989	2.11844	up	1	1	no
TCONS_00003535	"x"	ENSBTAT00000016545	XLOC_002478	ENSBTAG00000012467	chr1:80584174-80649363	DM	GM	NOTEST	0.227322	0.119374	0	0.362925	0	0.283162	0.233062	0.125489	0.893146	up	1	1	no
TCONS_00003564	"u"	-	XLOC_002503	-	chr1:80928431-80937801	DM	GM	NOTEST	6.13096e-06	0.030954	0.0827516	0.0629633	5.34643e-06	0	0.0226784	0.0301467	-0.410678	down	1	1	no
TCONS_00003568	"u"	-	XLOC_002505	-	chr1:81036243-81057778	DM	GM	NOTEST	0	0.0542106	4.54127e-05	0	0.000434362	0.0483108	0.0193932	0.020734	-0.0964495	down	1	1	no
TCONS_00003629	"u"	-	XLOC_002543	-	chr1:83093749-83096920	DM	GM	NOTEST	0	7.29485e-06	5.63849e-06	0.306142	6.49286e-06	0	0.104327	6.81763e-06	13.9015	up	1	1	no
TCONS_00003773	"u"	-	XLOC_002614	-	chr1:88576784-88587810	DM	GM	NOTEST	0	2.90897e-05	0.282208	0.204507	0.15009	0.172462	0.141858	0.0383598	1.88678	up	1	1	no
TCONS_00003778	"u"	-	XLOC_002619	-	chr1:90140735-90152023	DM	GM	NOTEST	0	0.0379891	0	0	0.603302	0.054074	0.209837	0.0124541	4.07457	up	1	1	no
TCONS_00003998	"o"	ENSBTAT00000061724	XLOC_002839	ENSBTAG00000044291	chr1:93274124-93287083	DM	GM	NOTEST	0.20555	0.155966	0.13682	0.0295089	0.00724851	0.0241885	0.0442956	0.220412	-2.31497	down	1	1	no
TCONS_00004182	"u"	-	XLOC_003003	-	chr1:96509658-96727509	DM	GM	NOTEST	0.208428	0.350323	0.232794	0.220239	0.248657	0.350033	0.279272	0.273467	0.0303086	up	1	1	no
TCONS_00004316	"u"	-	XLOC_003095	-	chr1:110581469-110584480	DM	GM	NOTEST	0.0259056	0	0	0.102596	0.340035	0.153824	0.223655	0.00859927	4.70091	up	1	1	no
TCONS_00004496	"u"	-	XLOC_003225	-	chr1:122904405-122910070	DM	GM	NOTEST	0.557176	0.505995	0	0.368165	0.407287	0.128386	0.276899	0.334222	-0.271444	down	1	1	no
TCONS_00004533	"x"	ENSBTAT00000025298	XLOC_003243	ENSBTAG00000019007	chr1:128036021-128048268	DM	GM	NOTEST	0	2.16489e-05	0.0450582	0.248198	0.0566586	0.000152167	0.112751	0.0162803	2.79194	up	1	1	no
TCONS_00004817	"u"	-	XLOC_003437	-	chr1:145018431-145030540	DM	GM	NOTEST	0.279414	0.281999	0.616045	0	0.242894	0.0641894	0.0653258	0.276099	-2.07946	down	1	1	no
TCONS_00004976	"u"	-	XLOC_003558	-	chr1:149217643-149245849	DM	GM	NOTEST	0.0719286	0.117626	0.0547182	0.0709669	0.343388	0.143746	0.193148	0.0839909	1.2014	up	1	1	no
TCONS_00005011	"u"	-	XLOC_003576	-	chr1:150996012-151000377	DM	GM	NOTEST	0.107952	0.0296809	0.158924	0.235893	0.42895	0.0826849	0.231687	0.0905847	1.35484	up	1	1	no
TCONS_00005102	"u"	-	XLOC_003637	-	chr1:154598481-154607556	DM	GM	NOTEST	0.0591617	0.245137	0.0209251	0.0581593	2.97019e-05	0.000627775	0.0426694	0.0961218	-1.17166	down	1	1	no
TCONS_00005351	"u"	-	XLOC_003865	-	chr10:2244038-2274422	DM	GM	NOTEST	0.207734	0.148943	0.15401	0	0.172513	0.0897569	0.0808628	0.15494	-0.93816	down	1	1	no
TCONS_00005353	"u"	-	XLOC_003865	-	chr10:2244038-2274422	DM	GM	NOTEST	0.000154635	0.0364929	0.411525	0.145736	7.59897e-05	0.201155	0.106133	0.150504	-0.503928	down	1	1	no
TCONS_00005358	"u"	-	XLOC_003865	-	chr10:2244038-2274422	DM	GM	NOTEST	0.170086	0.0980879	0.176983	0	0	8.54791e-06	4.14911e-06	0.144461	-15.0875	down	1	1	no
TCONS_00005450	"u"	-	XLOC_003937	-	chr10:8230561-8235719	DM	GM	NOTEST	0.0518116	4.01105e-05	9.82595e-05	0.323899	0.101518	0.000597413	0.113858	0.0174716	2.70415	up	1	1	no
TCONS_00005451	"u"	-	XLOC_003937	-	chr10:8230561-8235719	DM	GM	NOTEST	0.156911	0.218865	0.342293	0	0.101963	0.0654054	0.0880943	0.234957	-1.41528	down	1	1	no
TCONS_00005501	"u"	-	XLOC_003971	-	chr10:10763021-10765568	DM	GM	NOTEST	0	0	0	0.469058	0.254573	0.0428103	0.261816	0	inf	up	1	1	no
TCONS_00005579	"u"	-	XLOC_004017	-	chr10:13646523-13737339	DM	GM	NOTEST	0.0328425	0.0895106	0.193714	0.316358	0.161856	0.0488422	0.179592	0.114842	0.645079	up	1	1	no
TCONS_00005836	"u"	-	XLOC_004192	-	chr10:20642620-20646128	DM	GM	NOTEST	0.123174	0.263561	0.106454	0.205459	0.150625	0.122547	0.148741	0.148582	0.00154757	up	1	1	no
TCONS_00005837	"u"	-	XLOC_004192	-	chr10:20642620-20646128	DM	GM	NOTEST	0.312033	0.000519559	0.000194623	0.000227141	0.723594	0.000230753	0.249021	0.105654	1.23692	up	1	1	no
TCONS_00006427	"u"	-	XLOC_004582	-	chr10:44143286-44148849	DM	GM	NOTEST	0.367218	0.283044	0.163137	0	0.0682258	0.0335863	0.0364063	0.28518	-2.96961	down	1	1	no
TCONS_00006513	"u"	-	XLOC_004639	-	chr10:47118905-47133266	DM	GM	NOTEST	0	0	0.0280038	0.352056	0	0.41422	0.270499	0.0102884	4.71653	up	1	1	no
TCONS_00006607	"u"	-	XLOC_004697	-	chr10:53868432-53919703	DM	GM	NOTEST	0.000124285	0.130463	0.0860106	0.0683059	0	2.57834e-05	0.0242333	0.0684799	-1.49869	down	1	1	no
TCONS_00006608	"u"	-	XLOC_004697	-	chr10:53868432-53919703	DM	GM	NOTEST	0.0212963	8.21237e-05	0	0.139499	0.000389057	0.186279	0.0959238	0.0135286	2.82588	up	1	1	no
TCONS_00006609	"u"	-	XLOC_004697	-	chr10:53868432-53919703	DM	GM	NOTEST	0	0	0	0.0946595	0	0	0.0332565	0	inf	up	1	1	no
TCONS_00006610	"u"	-	XLOC_004697	-	chr10:53868432-53919703	DM	GM	NOTEST	0.128079	0.0143951	0	4.17363e-05	0.235851	0.0420594	0.104666	0.0433154	1.27284	up	1	1	no
TCONS_00006611	"u"	-	XLOC_004697	-	chr10:53868432-53919703	DM	GM	NOTEST	0.0513065	0.0461952	0	0.228349	0	0.202812	0.144169	0.0320744	2.16827	up	1	1	no
TCONS_00006613	"u"	-	XLOC_004697	-	chr10:53868432-53919703	DM	GM	NOTEST	0	0.110942	0.117933	0.286753	0.10705	0.305047	0.252839	0.08866	1.51186	up	1	1	no
TCONS_00006812	"u"	-	XLOC_004822	-	chr10:59644277-59650572	DM	GM	NOTEST	0.16145	0.337911	0.0931369	0.109977	0.548233	0.363873	0.287065	0.167847	0.77423	up	1	1	no
TCONS_00007209	"u"	-	XLOC_005077	-	chr10:77830798-77837425	DM	GM	NOTEST	0	0.0952282	0.545357	8.38615e-06	9.98508e-06	0	6.48586e-06	0.14894	-14.4871	down	1	1	no
TCONS_00007344	"j"	ENSBTAT00000025252	XLOC_005192	ENSBTAG00000018971	chr10:80248832-80633421	DM	GM	NOTEST	0	0	0	0.0387656	0	0	0.0133795	0	inf	up	1	1	no
TCONS_00007419	"u"	-	XLOC_005236	-	chr10:83240212-83247308	DM	GM	NOTEST	0.283172	5.34186e-05	0.000898199	0.21637	0.293627	0.090302	0.251887	0.102281	1.30023	up	1	1	no
TCONS_00007681	"x"	ENSBTAT00000061574	XLOC_005394	ENSBTAG00000009994	chr10:101368018-101527540	DM	GM	NOTEST	0.0345483	4.21389e-05	0.0871359	2.04372e-05	1.74906e-05	0.0360707	0.0186675	0.0436132	-1.22424	down	1	1	no
TCONS_00007687	"u"	-	XLOC_005397	-	chr10:102492454-102499745	DM	GM	NOTEST	0	0.000110053	0	0.0585662	0.0904581	0.146724	0.110874	2.79666e-05	11.9529	up	1	1	no
TCONS_00007696	"u"	-	XLOC_005401	-	chr10:102839188-102852860	DM	GM	NOTEST	0.0519874	0.26455	0	0.231571	0.132396	0.0366166	0.128964	0.0986901	0.385994	up	1	1	no
TCONS_00007697	"u"	-	XLOC_005401	-	chr10:102839188-102852860	DM	GM	NOTEST	3.21052e-06	0	0	0.0759791	0.0596116	0.290253	0.135322	8.8668e-07	17.2196	up	1	1	no
TCONS_00007744	"u"	-	XLOC_005424	-	chr10:1227952-1250310	DM	GM	NOTEST	0.239371	0.251615	0	0.208084	0.0990628	0.267621	0.182549	0.158128	0.207192	up	1	1	no
TCONS_00007824	"u"	-	XLOC_005479	-	chr10:6412942-6419782	DM	GM	NOTEST	0.195578	0.297434	0.283143	0.12927	0.0392179	0.0764747	0.0821514	0.257941	-1.65068	down	1	1	no
TCONS_00007940	"u"	-	XLOC_005550	-	chr10:11123913-11157087	DM	GM	NOTEST	0.145636	0.129622	0.453075	0.187971	0.0703347	0.141146	0.128079	0.214998	-0.747291	down	1	1	no
TCONS_00007941	"u"	-	XLOC_005550	-	chr10:11123913-11157087	DM	GM	NOTEST	0.0766523	0.0937425	0.0327022	0.0745442	0.0731236	0.0938847	0.0776196	0.0615952	0.333603	up	1	1	no
TCONS_00008160	"u"	-	XLOC_005675	-	chr10:19421229-19423203	DM	GM	NOTEST	0.100213	0.27535	0.048489	0.0876273	0.118455	0.0775252	0.103483	0.155659	-0.588994	down	1	1	no
TCONS_00008593	"u"	-	XLOC_005993	-	chr10:34741493-34743929	DM	GM	NOTEST	0	0.0125211	0.0223419	0.198987	0.305404	0.209195	0.240388	0.0114477	4.39224	up	1	1	no
TCONS_00008653	"u"	-	XLOC_006051	-	chr10:35132756-35166038	DM	GM	NOTEST	0	0.0128047	0	0	0.350202	0.129847	0.173126	0.00419972	5.36539	up	1	1	no
TCONS_00008654	"u"	-	XLOC_006051	-	chr10:35132756-35166038	DM	GM	NOTEST	0.032145	0	0	0.489087	0.0972719	0.299028	0.255989	0.0108681	4.55791	up	1	1	no
TCONS_00008849	"u"	-	XLOC_006150	-	chr10:43335059-43354143	DM	GM	NOTEST	0.225765	0.127145	0.0338222	0.111412	0.0198217	0.035993	0.0589468	0.133684	-1.18134	down	1	1	no
TCONS_00008892	"x"	ENSBTAT00000010047	XLOC_006169	ENSBTAG00000007638	chr10:45315487-45324908	DM	GM	NOTEST	6.91019e-05	0.372838	0.184557	5.32698e-05	7.73609e-06	0.121282	0.0415612	0.199588	-2.26372	down	1	1	no
TCONS_00008958	"u"	-	XLOC_006212	-	chr10:47080897-47086313	DM	GM	NOTEST	0	0.0523174	0	0.126046	0.537267	0.417242	0.362646	0.0164334	4.46386	up	1	1	no
TCONS_00009054	"u"	-	XLOC_006274	-	chr10:53958854-54153463	DM	GM	NOTEST	0.142987	0.367067	0.524022	0.2674	0.177171	0.516944	0.275321	0.263904	0.0611026	up	1	1	no
TCONS_00009294	"x"	ENSBTAT00000043753	XLOC_006449	ENSBTAG00000002326	chr10:67825963-67861113	DM	GM	NOTEST	0.101476	0.135522	0.0840797	0.0789612	0.118204	0.353294	0.204042	0.117718	0.793523	up	1	1	no
TCONS_00009377	"u"	-	XLOC_006502	-	chr10:73531851-73558851	DM	GM	NOTEST	0.00990232	0	0	0	0.301283	0	0.0927147	0.00333686	4.79624	up	1	1	no
TCONS_00009381	"u"	-	XLOC_006502	-	chr10:73531851-73558851	DM	GM	NOTEST	1.05912e-05	9.90596e-06	2.13521e-05	0.283405	0.18625	0.176573	0.224595	1.03184e-05	14.4098	up	1	1	no
TCONS_00009502	"u"	-	XLOC_006584	-	chr10:81180203-81189908	DM	GM	NOTEST	0	0	0	0.0269016	0	0	0.0097236	0	inf	up	1	1	no
TCONS_00009510	"u"	-	XLOC_006589	-	chr10:81383715-81386151	DM	GM	NOTEST	0.118285	0.141668	0.113603	0.153479	0.262117	0.134215	0.195176	0.130595	0.579676	up	1	1	no
TCONS_00009615	"u"	-	XLOC_006658	-	chr10:85572041-85612434	DM	GM	NOTEST	0	0.0255931	0	0	0.113567	0.487085	0.231342	0.0098638	4.55174	up	1	1	no
TCONS_00009743	"u"	-	XLOC_006717	-	chr10:89361089-89365457	DM	GM	NOTEST	0.156171	0.113649	0.0797414	0.024248	0.084059	0.0265589	0.0479892	0.123646	-1.36544	down	1	1	no
TCONS_00010090	"u"	-	XLOC_006967	-	chr11:815433-880809	DM	GM	NOTEST	0	0.0989224	0	0	0	0	0	0.0342533	-inf	down	1	1	no
TCONS_00010183	"u"	-	XLOC_007028	-	chr11:2306010-2312199	DM	GM	NOTEST	0.263931	0.455766	0.135074	0	0.16194	0.123584	0.0405651	0.260793	-2.68459	down	1	1	no
TCONS_00010337	"u"	-	XLOC_007125	-	chr11:6774241-6777891	DM	GM	NOTEST	0.316262	0	0	3.08903e-05	0	0	1.8848e-05	0.10862	-12.4926	down	1	1	no
TCONS_00010424	"u"	-	XLOC_007187	-	chr11:7738894-7742829	DM	GM	NOTEST	0.0239719	0	0	0.0381515	0.214622	0.299394	0.194907	0.00810218	4.58833	up	1	1	no
TCONS_00010430	"u"	-	XLOC_007192	-	chr11:9110834-9113318	DM	GM	NOTEST	7.29285e-06	0.0716997	0.203068	0	0.0208802	0.0102708	0.0115864	0.116537	-3.33028	down	1	1	no
TCONS_00010431	"u"	-	XLOC_007192	-	chr11:9110834-9113318	DM	GM	NOTEST	0.144119	0.266061	0.45594	0.0637266	1.01558e-06	0.175029	0.0760436	0.25249	-1.73133	down	1	1	no
TCONS_00010687	"u"	-	XLOC_007369	-	chr11:24583037-24632766	DM	GM	NOTEST	0.13445	0.11217	0.762032	0	0	0.325052	0.104494	0.320199	-1.61555	down	1	1	no
TCONS_00010692	"u"	-	XLOC_007369	-	chr11:24583037-24632766	DM	GM	NOTEST	0.158913	0.165131	0.0277232	0.182962	0.0966546	0.269364	0.205147	0.128731	0.672301	up	1	1	no
TCONS_00010713	"u"	-	XLOC_007383	-	chr11:25212586-25227650	DM	GM	NOTEST	0.42549	0.573394	0.164659	0.179734	0.13665	0.255444	0.161258	0.33023	-1.0341	down	1	1	no
TCONS_00010715	"u"	-	XLOC_007383	-	chr11:25212586-25227650	DM	GM	NOTEST	0	0.0473051	0.340472	0.247271	0.178832	0	0.146678	0.146271	0.00400091	up	1	1	no
TCONS_00010716	"u"	-	XLOC_007383	-	chr11:25212586-25227650	DM	GM	NOTEST	0.045461	0.0588648	0.217666	0	0	0.183315	0.0712509	0.151758	-1.0908	down	1	1	no
TCONS_00010977	"u"	-	XLOC_007545	-	chr11:46147199-46189156	DM	GM	NOTEST	0.24064	0.198965	0.353577	0.156347	0.128249	0.147617	0.143189	0.258313	-0.851198	down	1	1	no
TCONS_00011077	"u"	-	XLOC_007616	-	chr11:50484333-50501595	DM	GM	NOTEST	0	8.89166e-05	2.68496e-05	0	0.179978	0.063125	0.0848688	2.55423e-05	11.6981	up	1	1	no
TCONS_00011283	"u"	-	XLOC_007772	-	chr11:71963032-71975051	DM	GM	NOTEST	0.267299	0.142299	0.203965	0.175841	0.0897621	0.113557	0.135104	0.21351	-0.660229	down	1	1	no
TCONS_00011584	"u"	-	XLOC_007961	-	chr11:85281725-85285707	DM	GM	NOTEST	0.382333	0.0630463	0.1507	0.237309	0.245215	0.0903266	0.200102	0.202829	-0.0195274	down	1	1	no
TCONS_00011597	"u"	-	XLOC_007971	-	chr11:86857678-86938807	DM	GM	NOTEST	0.303917	0.114438	0.0392536	0.0412309	0.0869732	0	0.0471758	0.175474	-1.89514	down	1	1	no
TCONS_00011598	"u"	-	XLOC_007971	-	chr11:86857678-86938807	DM	GM	NOTEST	0.00014128	0.0977104	0	0	0	0	0	0.0369777	-inf	down	1	1	no
TCONS_00011600	"u"	-	XLOC_007971	-	chr11:86857678-86938807	DM	GM	NOTEST	0.113629	0	0	0.135505	0	0.0379611	0.0473122	0.0382031	0.308523	up	1	1	no
TCONS_00011662	"u"	-	XLOC_008011	-	chr11:88593337-88598118	DM	GM	NOTEST	0.322243	0.192265	0.524377	0.287972	0.240042	0.0373656	0.173724	0.306331	-0.818292	down	1	1	no
TCONS_00011663	"u"	-	XLOC_008011	-	chr11:88593337-88598118	DM	GM	NOTEST	0.134922	0	0.000207753	0.11911	0.086005	0.00888355	0.0749454	0.0588447	0.348926	up	1	1	no
TCONS_00012330	"u"	-	XLOC_008426	-	chr11:106469284-106474656	DM	GM	NOTEST	0.000818676	0.00019779	0.295599	0.000340898	0	0.00027617	0.000226102	0.102516	-8.82465	down	1	1	no
TCONS_00012787	"u"	-	XLOC_008708	-	chr11:11290888-11313645	DM	GM	NOTEST	0.291329	0.142087	0.230786	0.0533639	0.227604	0.112305	0.128553	0.216387	-0.751251	down	1	1	no
TCONS_00012790	"u"	-	XLOC_008708	-	chr11:11290888-11313645	DM	GM	NOTEST	0.0572367	0.233652	0.821803	0	0	0.1289	0.0366814	0.284369	-2.95464	down	1	1	no
TCONS_00012821	"u"	-	XLOC_008729	-	chr11:13123481-13149660	DM	GM	NOTEST	0.171471	0.0813645	0.224938	0.146343	0.230644	0	0.131941	0.165708	-0.32875	down	1	1	no
TCONS_00012947	"u"	-	XLOC_008816	-	chr11:20083849-20096715	DM	GM	NOTEST	0	0	0.0255236	0.161263	0.294214	0.299972	0.267425	0.00889754	4.90958	up	1	1	no
TCONS_00012948	"u"	-	XLOC_008816	-	chr11:20083849-20096715	DM	GM	NOTEST	0	0.0231457	0	0.22309	0.0642931	0.402994	0.243395	0.00846833	4.84508	up	1	1	no
TCONS_00012961	"u"	-	XLOC_008822	-	chr11:20252637-20290249	DM	GM	NOTEST	0.0324689	0.0133837	9.52493e-07	0.224011	0.388693	0.2927	0.279731	0.01506	4.21524	up	1	1	no
TCONS_00012964	"u"	-	XLOC_008828	-	chr11:20294707-20300628	DM	GM	NOTEST	0.0606679	0	0	0.183639	6.51271e-05	0.00205908	0.0664766	0.0204153	1.7032	up	1	1	no
TCONS_00013090	"u"	-	XLOC_008897	-	chr11:27407754-27421415	DM	GM	NOTEST	0.373022	0.249719	0.0818054	0.120877	0	0.280738	0.121101	0.194843	-0.686099	down	1	1	no
TCONS_00013091	"u"	-	XLOC_008897	-	chr11:27407754-27421415	DM	GM	NOTEST	0	9.22551e-05	0	0.000491535	0.2649	0.000124847	0.0680392	4.83747e-05	10.4579	up	1	1	no
TCONS_00013136	"u"	-	XLOC_008929	-	chr11:29137611-29154661	DM	GM	NOTEST	0.123467	0.147797	8.09463e-05	0	8.91317e-05	0.000123525	9.14471e-05	0.0942636	-10.0095	down	1	1	no
TCONS_00013137	"u"	-	XLOC_008929	-	chr11:29137611-29154661	DM	GM	NOTEST	7.28331e-06	0.260271	0.150953	0	0.117289	0.0614556	0.0604357	0.13763	-1.18732	down	1	1	no
TCONS_00013684	"u"	-	XLOC_009292	-	chr11:68324657-68383047	DM	GM	NOTEST	0.226135	0	0.000306648	0	0	0	0	0.0779701	-inf	down	1	1	no
TCONS_00013703	"x"	ENSBTAT00000044517	XLOC_009306	ENSBTAG00000002783	chr11:68560543-68586383	DM	GM	NOTEST	0.289188	0.401281	0.358889	0.000557758	0.441033	0.181076	0.134039	0.302165	-1.17268	down	1	1	no
TCONS_00013772	"x"	ENSBTAT00000044396	XLOC_009352	ENSBTAG00000031332	chr11:71827004-71932538	DM	GM	NOTEST	0.0622947	0.0113503	0.0329222	0.165072	0.141685	0.0596108	0.122937	0.0345448	1.83137	up	1	1	no
TCONS_00013774	"x"	ENSBTAT00000044396	XLOC_009352	ENSBTAG00000031332	chr11:71827004-71932538	DM	GM	NOTEST	0.0467844	0.0730662	0	0	0.127804	0.197208	0.105905	0.0419106	1.33738	up	1	1	no
TCONS_00013834	"j"	ENSBTAT00000032931	XLOC_009391	ENSBTAG00000023938	chr11:72780459-72787603	DM	GM	NOTEST	0	0.111407	0	0	0.0806369	0	0.0161704	0.0109287	0.565229	up	1	1	no
TCONS_00013945	"x"	ENSBTAT00000020704	XLOC_009466	ENSBTAG00000015587	chr11:78963498-78975671	DM	GM	NOTEST	0.000179386	0.310323	0	0.0682244	0.108559	0.126256	0.1165	0.115213	0.0160267	up	1	1	no
TCONS_00014734	"u"	-	XLOC_009922	-	chr11:105989622-106054372	DM	GM	NOTEST	0.272393	0.030007	0.105155	0.123666	0	0	0.0412217	0.135097	-1.71252	down	1	1	no
TCONS_00014954	"u"	-	XLOC_010054	-	chr12:12940183-12951837	DM	GM	NOTEST	0.27282	0.119603	4.06717e-05	0.0635271	0	0.0553637	0.0405325	0.140881	-1.79732	down	1	1	no
TCONS_00014967	"u"	-	XLOC_010062	-	chr12:14004252-14072014	DM	GM	NOTEST	0.147988	0.318069	0.490569	0.388622	0.207074	0.170124	0.244971	0.28657	-0.226273	down	1	1	no
TCONS_00014968	"u"	-	XLOC_010062	-	chr12:14004252-14072014	DM	GM	NOTEST	0.32318	0.26454	0	0	0.102536	0.11095	0.0738296	0.199957	-1.43742	down	1	1	no
TCONS_00014978	"u"	-	XLOC_010070	-	chr12:14664357-14689277	DM	GM	NOTEST	0.303817	0.25014	0.112767	0.140067	0.121166	0.199584	0.151131	0.218848	-0.534127	down	1	1	no
TCONS_00015322	"x"	ENSBTAT00000035734	XLOC_010307	ENSBTAG00000006771	chr12:28767330-28967537	DM	GM	NOTEST	0	0	0	0.0346453	0.0768291	0	0.0424471	0	inf	up	1	1	no
TCONS_00015326	"u"	-	XLOC_010308	-	chr12:29197426-29205334	DM	GM	NOTEST	0.0398978	0.100244	0.110361	0.286076	0.256347	0.117954	0.252283	0.100717	1.32473	up	1	1	no
TCONS_00015336	"u"	-	XLOC_010309	-	chr12:29393722-29431228	DM	GM	NOTEST	4.37406e-06	0	5.78003e-06	0.110818	0.188032	0.430917	0.259459	3.30367e-06	16.2611	up	1	1	no
TCONS_00015435	"u"	-	XLOC_010400	-	chr12:31504054-31516847	DM	GM	NOTEST	0.0384706	0.121458	0.0142026	0.0823479	0.163172	0	0.0912872	0.0619797	0.558615	up	1	1	no
TCONS_00015472	"u"	-	XLOC_010426	-	chr12:32975079-32981251	DM	GM	NOTEST	0.0257507	0.023862	0.04978	0.203104	0.322144	0.306389	0.287657	0.0342047	3.07208	up	1	1	no
TCONS_00015625	"u"	-	XLOC_010526	-	chr12:52162436-52176799	DM	GM	NOTEST	0.0753849	0.0205498	0	0.399743	0.0911913	0.204801	0.246613	0.032954	2.90372	up	1	1	no
TCONS_00016043	"u"	-	XLOC_010875	-	chr12:79983128-79987483	DM	GM	NOTEST	0.348106	0.334454	0.306574	0.419693	0.288957	0.53933	0.301555	0.276102	0.127221	up	1	1	no
TCONS_00016124	"u"	-	XLOC_010927	-	chr12:88670701-88675825	DM	GM	NOTEST	0.252877	0.274926	0.333404	0.275141	0.253571	0.12574	0.200503	0.253574	-0.338779	down	1	1	no
TCONS_00016125	"u"	-	XLOC_010927	-	chr12:88670701-88675825	DM	GM	NOTEST	0.241094	0.255482	0.221186	0.248239	0.295279	0.317381	0.26305	0.213323	0.302297	up	1	1	no
TCONS_00016280	"u"	-	XLOC_011010	-	chr12:12200031-12203155	DM	GM	NOTEST	0.343794	0.173266	0.046813	0.0477472	0.122171	0.0528798	0.0628461	0.179679	-1.51553	down	1	1	no
TCONS_00016288	"u"	-	XLOC_011015	-	chr12:12996319-13014101	DM	GM	NOTEST	0.0804061	0.24392	0.0663728	0.0674712	0	0.0303362	0.0336473	0.13925	-2.04912	down	1	1	no
TCONS_00016289	"u"	-	XLOC_011015	-	chr12:12996319-13014101	DM	GM	NOTEST	0.0695654	0.278999	0.113132	0	0	0	0	0.157156	-inf	down	1	1	no
TCONS_00016291	"u"	-	XLOC_011015	-	chr12:12996319-13014101	DM	GM	NOTEST	0.319741	0.0906116	0.365657	3.53674e-06	0	3.66195e-06	2.4725e-06	0.258426	-16.6734	down	1	1	no
TCONS_00016322	"u"	-	XLOC_011034	-	chr12:13686815-13724853	DM	GM	NOTEST	0.16984	0.13883	0.299823	0	0.0541824	0.0974234	0.0544638	0.208396	-1.93596	down	1	1	no
TCONS_00016323	"u"	-	XLOC_011034	-	chr12:13686815-13724853	DM	GM	NOTEST	0.238371	0.175252	0.143509	0.144094	0.342863	0.278579	0.268532	0.193875	0.46997	up	1	1	no
TCONS_00016405	"u"	-	XLOC_011109	-	chr12:14004252-14072014	DM	GM	NOTEST	0.00738614	3.81682e-05	0.111541	0	0.0357797	0	0.0109468	0.0355677	-1.70006	down	1	1	no
TCONS_00016426	"u"	-	XLOC_011118	-	chr12:14722212-14757922	DM	GM	NOTEST	0.327826	0.73704	0.00511093	0.322604	0.239581	0.494131	0.251312	0.28432	-0.17804	down	1	1	no
TCONS_00016661	"u"	-	XLOC_011268	-	chr12:24750339-24838545	DM	GM	NOTEST	0.132869	0.395864	0	0.145486	0.114771	0	0.0846359	0.165798	-0.970088	down	1	1	no
TCONS_00016753	"u"	-	XLOC_011323	-	chr12:29094742-29098180	DM	GM	NOTEST	0.0200692	0.0333483	0.0862974	0.264331	0.501624	0.165463	0.322665	0.0484459	2.73559	up	1	1	no
TCONS_00016760	"u"	-	XLOC_011330	-	chr12:29187453-29192329	DM	GM	NOTEST	0.214458	0.208741	0.185632	0.203574	0.165683	0.158166	0.174789	0.203454	-0.219086	down	1	1	no
TCONS_00016761	"u"	-	XLOC_011330	-	chr12:29187453-29192329	DM	GM	NOTEST	0.0240482	0	0.170959	0	0.0625899	3.57651e-05	0.0234105	0.0605111	-1.37005	down	1	1	no
TCONS_00016763	"u"	-	XLOC_011330	-	chr12:29187453-29192329	DM	GM	NOTEST	0.220731	0.278198	7.81e-06	0.277988	0.330194	0.205893	0.26299	0.165859	0.66505	up	1	1	no
TCONS_00016799	"u"	-	XLOC_011346	-	chr12:30457131-30460444	DM	GM	NOTEST	0.353151	0.191194	0.0296608	0.236634	0.14157	0.302378	0.218756	0.187429	0.222979	up	1	1	no
TCONS_00017106	"u"	-	XLOC_011569	-	chr12:50910083-50942151	DM	GM	NOTEST	0.140452	0.0918103	0	0	0.57115	0.267078	0.33094	0.083863	1.98046	up	1	1	no
TCONS_00017112	"u"	-	XLOC_011569	-	chr12:50910083-50942151	DM	GM	NOTEST	0.128734	0.168154	0.960957	0.41091	0.46957	0.177039	0.326723	0.34977	-0.0983387	down	1	1	no
TCONS_00017124	"u"	-	XLOC_011577	-	chr12:51892240-51912458	DM	GM	NOTEST	0	0.0110382	0	0	0.123131	0	0.0428277	0.00388796	3.46146	up	1	1	no
TCONS_00017127	"u"	-	XLOC_011577	-	chr12:51892240-51912458	DM	GM	NOTEST	0	4.64381e-06	0	0	0.0879361	0.431125	0.197203	1.49655e-06	17.0077	up	1	1	no
TCONS_00017244	"u"	-	XLOC_011664	-	chr12:65276320-65289673	DM	GM	NOTEST	0.0763201	0.0532492	0.104175	0.181136	0.249785	0.0886342	0.18463	0.0835795	1.14342	up	1	1	no
TCONS_00017466	"x"	ENSBTAT00000035322	XLOC_011809	ENSBTAG00000017289	chr12:90438590-90505166	DM	GM	NOTEST	0.310009	0.231452	0.28614	0.234088	0.168518	0.140413	0.181604	0.283459	-0.642345	down	1	1	no
TCONS_00017653	"u"	-	XLOC_011941	-	chr13:6959821-6992355	DM	GM	NOTEST	1.09488e-05	0.023063	0.077347	0	0.025681	0	0.0116344	0.0548882	-2.2381	down	1	1	no
TCONS_00017681	"u"	-	XLOC_011953	-	chr13:7697313-7739896	DM	GM	NOTEST	0.245026	0.111983	0.245163	0.100378	0.037497	0.362626	0.161228	0.184878	-0.197472	down	1	1	no
TCONS_00017777	"u"	-	XLOC_012043	-	chr13:11212732-11233743	DM	GM	NOTEST	0.554206	0.0748043	0.255978	0	0.303947	0.0101974	0.0775183	0.251127	-1.69581	down	1	1	no
TCONS_00017783	"u"	-	XLOC_012040	-	chr13:11212732-11233743	DM	GM	NOTEST	0.0731928	0.127387	0.0521248	0.286289	0.273932	0.0868481	0.23255	0.0907019	1.35833	up	1	1	no
TCONS_00018186	"u"	-	XLOC_012310	-	chr13:26026690-26051868	DM	GM	NOTEST	0.303894	0.183001	0.372081	0.0994829	0.364521	0.358307	0.235895	0.266361	-0.175234	down	1	1	no
TCONS_00018187	"u"	-	XLOC_012310	-	chr13:26026690-26051868	DM	GM	NOTEST	0.00527129	0.252996	0.000552183	0.354642	0.0532461	0.0952029	0.209657	0.100662	1.05851	up	1	1	no
TCONS_00018300	"u"	-	XLOC_012387	-	chr13:33421372-33434151	DM	GM	NOTEST	1.26257e-05	0.0910262	0.270973	0.123276	0	0.105321	0.0876856	0.105468	-0.266391	down	1	1	no
TCONS_00018384	"u"	-	XLOC_012450	-	chr13:34398646-34455943	DM	GM	NOTEST	0.132698	0.108863	0.168494	0.24689	0.357508	0.348104	0.3342	0.140063	1.25464	up	1	1	no
TCONS_00018498	"u"	-	XLOC_012513	-	chr13:39663610-39709931	DM	GM	NOTEST	0.212824	0.118711	0.191922	0.13856	0.289318	0.139647	0.170238	0.169514	0.00615569	up	1	1	no
TCONS_00018513	"u"	-	XLOC_012525	-	chr13:39761883-39768127	DM	GM	NOTEST	0.214203	0.130777	0.102077	0.088921	0.0310453	0.0597112	0.0738251	0.175676	-1.25073	down	1	1	no
TCONS_00018875	"x"	ENSBTAT00000020699	XLOC_012729	ENSBTAG00000015581	chr13:55019576-55040430	DM	GM	NOTEST	0.151496	0.292404	0.0734563	0.330993	0	0	0.115169	0.167768	-0.542717	down	1	1	no
TCONS_00018946	"u"	-	XLOC_012783	-	chr13:58532279-58660723	DM	GM	NOTEST	0.0559273	0	0.148446	0	0.074338	0.0674269	0.04972	0.0628859	-0.338909	down	1	1	no
TCONS_00018949	"u"	-	XLOC_012783	-	chr13:58532279-58660723	DM	GM	NOTEST	0	0	0	0.133015	0	0.0832646	0.072397	0	inf	up	1	1	no
TCONS_00019188	"u"	-	XLOC_012934	-	chr13:64136432-64157136	DM	GM	NOTEST	0.242254	0.20606	0.379338	0.121538	0.238438	0.204642	0.194228	0.274367	-0.498361	down	1	1	no
TCONS_00019189	"u"	-	XLOC_012934	-	chr13:64136432-64157136	DM	GM	NOTEST	1.08676e-05	0.114975	0	0.0514298	0.00808726	0.0314115	0.0281069	0.0399568	-0.507519	down	1	1	no
TCONS_00019192	"u"	-	XLOC_012937	-	chr13:64166493-64174949	DM	GM	NOTEST	0.118637	0.204542	0.0976801	0.0781933	0.0810932	1.65393e-05	0.0582047	0.156151	-1.42373	down	1	1	no
TCONS_00019193	"u"	-	XLOC_012937	-	chr13:64166493-64174949	DM	GM	NOTEST	2.66523e-05	0.0892943	0.0527384	0	0.0327426	0.102438	0.0334421	0.028099	0.251149	up	1	1	no
TCONS_00019195	"u"	-	XLOC_012937	-	chr13:64166493-64174949	DM	GM	NOTEST	0.155843	0.0505786	0.246207	0	0.0483308	0.0559233	0.0559215	0.181177	-1.69592	down	1	1	no
TCONS_00019505	"u"	-	XLOC_013111	-	chr13:75559616-75561985	DM	GM	NOTEST	0.117158	0	0.00013262	0.171486	0.15814	0.355451	0.250509	0.041073	2.6086	up	1	1	no
TCONS_00019604	"u"	-	XLOC_013176	-	chr13:78800640-78803507	DM	GM	NOTEST	0	0.234121	0.100739	0.0698517	1.23707e-06	0.00189958	0.0264383	0.116695	-2.14204	down	1	1	no
TCONS_00019605	"u"	-	XLOC_013176	-	chr13:78800640-78803507	DM	GM	NOTEST	0.268021	0	0.0856008	0	0.0879284	0.0603902	0.0484478	0.118317	-1.28815	down	1	1	no
TCONS_00019788	"u"	-	XLOC_013328	-	chr13:5447174-5463666	DM	GM	NOTEST	0.105238	0.0788585	0.117908	0.258579	0.0768974	0.245302	0.199231	0.105083	0.922907	up	1	1	no
TCONS_00019789	"u"	-	XLOC_013328	-	chr13:5447174-5463666	DM	GM	NOTEST	0.042704	0.0510632	1.48106e-05	0.0249528	0.209846	0.154271	0.149549	0.0334937	2.15866	up	1	1	no
TCONS_00019790	"u"	-	XLOC_013328	-	chr13:5447174-5463666	DM	GM	NOTEST	0.0818808	0.100377	0.106223	0.34575	0.265154	0.36498	0.315448	0.0906089	1.79968	up	1	1	no
TCONS_00019835	"u"	-	XLOC_013360	-	chr13:10789633-10822176	DM	GM	NOTEST	0.114842	0.0971611	0.128652	0	0.152159	0.237551	0.124901	0.108931	0.197372	up	1	1	no
TCONS_00019843	"u"	-	XLOC_013360	-	chr13:10789633-10822176	DM	GM	NOTEST	0.270455	0.213205	0.0908141	0	0	0	0	0.145299	-inf	down	1	1	no
TCONS_00019871	"u"	-	XLOC_013390	-	chr13:11495045-11636251	DM	GM	NOTEST	0.150513	1.66615e-05	0.545811	0.0608315	0	0.119524	0.0579202	0.225486	-1.9609	down	1	1	no
TCONS_00019872	"u"	-	XLOC_013390	-	chr13:11495045-11636251	DM	GM	NOTEST	0.138844	0.221211	0	0.195088	0.335422	0.139269	0.231942	0.12442	0.898542	up	1	1	no
TCONS_00019906	"u"	-	XLOC_013421	-	chr13:12048517-12080403	DM	GM	NOTEST	0.222777	0.194123	0.393873	0.311459	0.157776	0.234862	0.221033	0.240065	-0.11916	down	1	1	no
TCONS_00019907	"u"	-	XLOC_013421	-	chr13:12048517-12080403	DM	GM	NOTEST	0.205857	0.0375394	0.151319	0.121571	2.50622e-05	0.0779852	0.0662753	0.126187	-0.929016	down	1	1	no
TCONS_00019916	"u"	-	XLOC_013421	-	chr13:12048517-12080403	DM	GM	NOTEST	0.196028	0.13389	0.378546	0.125859	0.106934	0.0883052	0.103375	0.223003	-1.10917	down	1	1	no
TCONS_00020194	"u"	-	XLOC_013624	-	chr13:21453257-21470962	DM	GM	NOTEST	2.27607e-06	0	1.22537e-06	0	0	3.95286e-05	6.24707e-05	1.2391e-06	5.65582	up	1	1	no
TCONS_00020248	"u"	-	XLOC_013653	-	chr13:25824040-25863940	DM	GM	NOTEST	0.0146825	0	0	0	0	0	0	0.00492845	-inf	down	1	1	no
TCONS_00020249	"u"	-	XLOC_013653	-	chr13:25824040-25863940	DM	GM	NOTEST	0	0	0	0	0	0.0122354	0.0044867	0	inf	up	1	1	no
TCONS_00020250	"u"	-	XLOC_013653	-	chr13:25824040-25863940	DM	GM	NOTEST	0	0	2.92718e-05	0	0	0	0	1.64125e-05	-inf	down	1	1	no
TCONS_00020260	"u"	-	XLOC_013661	-	chr13:25943357-25953065	DM	GM	NOTEST	0	0.00276141	0	0	0.000102644	0.0969023	0.0265737	0	inf	up	1	1	no
TCONS_00020263	"u"	-	XLOC_013661	-	chr13:25943357-25953065	DM	GM	NOTEST	0.120171	0.135567	0.220799	0.183353	0.264961	0.111874	0.184582	0.152344	0.276929	up	1	1	no
TCONS_00020264	"u"	-	XLOC_013662	-	chr13:25960590-25965320	DM	GM	NOTEST	0.186024	0.22101	0.246875	0.082124	0.273494	0.119965	0.151937	0.20948	-0.463336	down	1	1	no
TCONS_00020458	"x"	ENSBTAT00000064041	XLOC_013784	ENSBTAG00000046352	chr13:35060272-35128254	DM	GM	NOTEST	0.119802	0.119201	0.0424852	0.316588	0.357932	0.238444	0.304994	0.0934213	1.70696	up	1	1	no
TCONS_00020491	"u"	-	XLOC_013803	-	chr13:36885447-36895180	DM	GM	NOTEST	0.000239189	1.08543e-05	1.16102e-05	4.23877e-05	1.24538e-05	0.314263	0.110166	8.93404e-05	10.2681	up	1	1	no
TCONS_00020509	"u"	-	XLOC_013813	-	chr13:38434726-38443428	DM	GM	NOTEST	0	0.258624	0	0	0.146653	5.13509e-06	0.0507371	0.0915947	-0.852224	down	1	1	no
TCONS_00020545	"u"	-	XLOC_013833	-	chr13:40247805-40269982	DM	GM	NOTEST	0.248289	0.209008	0.431732	0.0214498	0.119516	0.0889955	0.0760801	0.297394	-1.96678	down	1	1	no
TCONS_00020546	"u"	-	XLOC_013833	-	chr13:40247805-40269982	DM	GM	NOTEST	0	0	0.0781375	0	0	0	0	0.0287703	-inf	down	1	1	no
TCONS_00021155	"u"	-	XLOC_014193	-	chr13:62339544-62499691	DM	GM	NOTEST	0.227787	0.201965	0.481217	0.212819	0.564006	0.356829	0.343231	0.28106	0.288305	up	1	1	no
TCONS_00021296	"u"	-	XLOC_014271	-	chr13:67126338-67129795	DM	GM	NOTEST	0.110084	5.60546e-06	1.1711e-05	0.366674	0.133742	2.19022e-05	0.167421	0.0372379	2.16863	up	1	1	no
TCONS_00021323	"o"	ENSBTAT00000060700	XLOC_014286	ENSBTAG00000043708	chr13:70383580-70491448	DM	GM	NOTEST	0.21606	0.0889708	0	0.141748	0.222333	0.507744	0.336598	0.108879	1.6283	up	1	1	no
TCONS_00021351	"u"	-	XLOC_014307	-	chr13:70638780-70641850	DM	GM	NOTEST	0.343272	0.324219	0.438808	0.135551	0.372351	0.216597	0.220954	0.339124	-0.618067	down	1	1	no
TCONS_00021634	"u"	-	XLOC_014492	-	chr13:79389880-79401817	DM	GM	NOTEST	0.0584475	0.219198	0.267229	0	0	1.02497e-05	2.53102e-06	0.158074	-15.9305	down	1	1	no
TCONS_00021697	"u"	-	XLOC_014534	-	chr13:81808057-81819551	DM	GM	NOTEST	0.158061	0.400241	0.0736029	0	0.0622275	0.063164	0.0423623	0.215182	-2.34471	down	1	1	no
TCONS_00021741	"x"	ENSBTAT00000062669	XLOC_014560	ENSBTAG00000045236	chr13:83960760-83977176	DM	GM	NOTEST	0.211356	0.0534717	0	0	0.360786	0.0278775	0.119565	0.0996204	0.263287	up	1	1	no
TCONS_00021742	"x"	ENSBTAT00000062669	XLOC_014560	ENSBTAG00000045236	chr13:83960760-83977176	DM	GM	NOTEST	0.0626111	0.268213	0.0511525	0.208245	0.046269	0.0887992	0.116831	0.120146	-0.0403723	down	1	1	no
TCONS_00021746	"u"	-	XLOC_014560	-	chr13:83960760-83977176	DM	GM	NOTEST	0.0654892	0.117185	0.112553	0.221948	0.176655	0.236398	0.199569	0.0899276	1.15005	up	1	1	no
TCONS_00021855	"u"	-	XLOC_014663	-	chr14:551868-556370	DM	GM	NOTEST	0	0	0	0	0.2891	0	0.103937	0	inf	up	1	1	no
TCONS_00022182	"u"	-	XLOC_014859	-	chr14:12320992-12387538	DM	GM	NOTEST	0	0	0	0.364364	0.407656	0	0.293045	0.0262914	3.47846	up	1	1	no
TCONS_00022187	"u"	-	XLOC_014859	-	chr14:12320992-12387538	DM	GM	NOTEST	0.118599	0.155383	0.177357	0.529739	0.198301	0.491648	0.319576	0.130444	1.29273	up	1	1	no
TCONS_00022232	"u"	-	XLOC_014903	-	chr14:14056797-14086039	DM	GM	NOTEST	0.177071	0.220599	0.220571	0.0291882	0	0	0.0100954	0.237207	-4.55438	down	1	1	no
TCONS_00022237	"u"	-	XLOC_014906	-	chr14:14648971-14673026	DM	GM	NOTEST	5.01818e-05	4.91733e-05	6.07433e-05	5.33525e-05	5.41014e-05	5.5443e-05	3.63062e-05	5.0649e-05	-0.48032	down	1	1	no
TCONS_00022334	"u"	-	XLOC_014969	-	chr14:21391550-21409959	DM	GM	NOTEST	0.206927	0.147575	0.218676	0.152256	0.380509	0.281792	0.29387	0.197655	0.572199	up	1	1	no
TCONS_00022406	"u"	-	XLOC_015021	-	chr14:25976061-26043701	DM	GM	NOTEST	0.000110265	0.000379423	0.000750023	1.76627e-05	1.42611e-05	0.0420895	0.0124163	0.000171605	6.17699	up	1	1	no
TCONS_00022499	"j"	ENSBTAT00000002838	XLOC_015088	ENSBTAG00000002192	chr14:32760707-32787015	DM	GM	NOTEST	2.56138e-05	1.95968e-06	1.86182e-05	0	0.429141	4.43552e-05	0.137396	6.16823e-05	11.1212	up	1	1	no
TCONS_00022545	"u"	-	XLOC_015118	-	chr14:35371473-35374802	DM	GM	NOTEST	0.0193663	0	0.0893688	0.350266	0.109328	0.0880154	0.191877	0.0390572	2.29652	up	1	1	no
TCONS_00022552	"u"	-	XLOC_015124	-	chr14:35398193-35444863	DM	GM	NOTEST	0.246425	0.217151	0.020292	0.144663	0.0965438	0.195831	0.149321	0.172215	-0.205786	down	1	1	no
TCONS_00022622	"u"	-	XLOC_015183	-	chr14:37687399-37715175	DM	GM	NOTEST	0.0506701	0.0821417	0.227296	0.180292	0.120337	0.0828858	0.123542	0.107199	0.204716	up	1	1	no
TCONS_00022623	"u"	-	XLOC_015183	-	chr14:37687399-37715175	DM	GM	NOTEST	0.0191391	0	0	0.134589	0.118136	0	0.0842911	0.00646811	3.70396	up	1	1	no
TCONS_00022624	"u"	-	XLOC_015183	-	chr14:37687399-37715175	DM	GM	NOTEST	0.256369	0.1851	0.274906	0.12049	0.145084	0.140229	0.129247	0.225857	-0.805278	down	1	1	no
TCONS_00022627	"u"	-	XLOC_015183	-	chr14:37687399-37715175	DM	GM	NOTEST	0.203652	0.155722	0.299444	0.170813	0.211655	0.25981	0.211616	0.215185	-0.0241245	down	1	1	no
TCONS_00022669	"u"	-	XLOC_015212	-	chr14:39726027-39776012	DM	GM	NOTEST	0.0557644	0.0115251	0	0.109144	0.330692	0.14393	0.179357	0.0223187	3.00652	up	1	1	no
TCONS_00022727	"x"	ENSBTAT00000021659	XLOC_015237	ENSBTAG00000016284	chr14:44029067-44188249	DM	GM	NOTEST	0.108896	0.20386	0.46241	0.185603	0.168461	0.199648	0.178771	0.228233	-0.352396	down	1	1	no
TCONS_00022767	"u"	-	XLOC_015273	-	chr14:50791568-50832001	DM	GM	NOTEST	0.154073	0.000405618	0.145752	0.000105236	1.18535e-05	0	6.36444e-05	0.10248	-10.653	down	1	1	no
TCONS_00022815	"u"	-	XLOC_015309	-	chr14:62139889-62144891	DM	GM	NOTEST	0.0290029	0.0473548	0.0589064	0.30816	0.18598	0.100254	0.206503	0.0459031	2.1695	up	1	1	no
TCONS_00023128	"u"	-	XLOC_015535	-	chr14:76178282-76199581	DM	GM	NOTEST	0.170811	0.0644514	3.48152e-05	0.459616	0	0.0830512	0.20542	0.0888513	1.20911	up	1	1	no
TCONS_00023131	"u"	-	XLOC_015535	-	chr14:76178282-76199581	DM	GM	NOTEST	0	0.0545589	0.0911177	0.176834	0.175678	0.40266	0.247528	0.0465985	2.40924	up	1	1	no
TCONS_00023176	"u"	-	XLOC_015566	-	chr14:83190231-83195127	DM	GM	NOTEST	0.0625191	0	0.0885074	0.0880504	0.092224	0.0228519	0.105553	0.0491117	1.10383	up	1	1	no
TCONS_00023200	"u"	-	XLOC_015584	-	chr14:83664322-83868076	DM	GM	NOTEST	0	0.0262878	0	0	0	0.389	0.123895	0	inf	up	1	1	no
TCONS_00023358	"u"	-	XLOC_015728	-	chr14:1072539-1088304	DM	GM	NOTEST	0.0234362	0.0588459	0.0316995	0.0619214	0.138595	0.249083	0.150389	0.0391605	1.94123	up	1	1	no
TCONS_00024177	"u"	-	XLOC_016237	-	chr14:41949813-42194047	DM	GM	NOTEST	0.0745402	0	0	0	0	0.0983822	0.0294313	0.025225	0.222496	up	1	1	no
TCONS_00024479	"u"	-	XLOC_016497	-	chr14:60427102-60454222	DM	GM	NOTEST	0.0184919	0.0648783	0.0175288	0.0588229	0	0	0.0204319	0.085465	-2.06451	down	1	1	no
TCONS_00024747	"u"	-	XLOC_016670	-	chr14:78726791-78739118	DM	GM	NOTEST	0.0693183	0.195587	0.2604	0.0263772	0.0997372	0.122172	0.0753849	0.160179	-1.08734	down	1	1	no
TCONS_00024751	"u"	-	XLOC_016673	-	chr14:79312476-79333930	DM	GM	NOTEST	0	5.46341e-05	0.258279	0	0	0	0	0.043641	-inf	down	1	1	no
TCONS_00024752	"u"	-	XLOC_016673	-	chr14:79312476-79333930	DM	GM	NOTEST	0.0588344	0.0876799	0	0	0.201486	0	0.055161	0.0437452	0.334526	up	1	1	no
TCONS_00024753	"u"	-	XLOC_016673	-	chr14:79312476-79333930	DM	GM	NOTEST	0.0921925	0.13084	0.524262	1.6352e-05	0.177769	0.17512	0.119235	0.253812	-1.08995	down	1	1	no
TCONS_00024754	"u"	-	XLOC_016673	-	chr14:79312476-79333930	DM	GM	NOTEST	0.182177	0	0	0	0	0	0	0.0620959	-inf	down	1	1	no
TCONS_00024756	"u"	-	XLOC_016673	-	chr14:79312476-79333930	DM	GM	NOTEST	0.2231	0	2.56292e-05	0.0196495	0	0	0.00814202	0.0753161	-3.2095	down	1	1	no
TCONS_00024757	"u"	-	XLOC_016673	-	chr14:79312476-79333930	DM	GM	NOTEST	0.0324776	0.126387	0	0.0545875	0.0010481	0.00145225	0.0197292	0.0557547	-1.49876	down	1	1	no
TCONS_00024758	"u"	-	XLOC_016673	-	chr14:79312476-79333930	DM	GM	NOTEST	0.188117	0.37996	0	0.154573	0	0.170703	0.104867	0.175863	-0.745889	down	1	1	no
TCONS_00024816	"u"	-	XLOC_016713	-	chr14:80312767-80327624	DM	GM	NOTEST	0	0	0.0516544	0	0	0.0462748	0.018822	0.0232016	-0.301806	down	1	1	no
TCONS_00024819	"u"	-	XLOC_016713	-	chr14:80312767-80327624	DM	GM	NOTEST	0.182478	0.181411	0.318449	0.104819	0.199597	0.165438	0.158427	0.223761	-0.498139	down	1	1	no
TCONS_00025065	"u"	-	XLOC_016914	-	chr15:6723355-6740511	DM	GM	NOTEST	0.143176	0.330083	0.356199	0.313821	0.329197	0.339648	0.321421	0.267537	0.264726	up	1	1	no
TCONS_00025066	"u"	-	XLOC_016914	-	chr15:6723355-6740511	DM	GM	NOTEST	0.151011	0.10277	0	0.442761	0.26752	0.0469928	0.254544	0.0819696	1.63475	up	1	1	no
TCONS_00025282	"u"	-	XLOC_017066	-	chr15:23607119-23649982	DM	GM	NOTEST	0	0.0015203	0	0.321078	0	0.21988	0.192049	0.000730864	8.03765	up	1	1	no
TCONS_00025629	"u"	-	XLOC_017289	-	chr15:36515176-36546880	DM	GM	NOTEST	0.0456477	0	0	0	0.0576053	0.00410376	0.039154	0.0154561	1.34099	up	1	1	no
TCONS_00025959	"o"	ENSBTAT00000063017	XLOC_017537	ENSBTAG00000047630	chr15:50831470-50846165	DM	GM	NOTEST	0.386958	0	0	0	0	0	0	0.130125	-inf	down	1	1	no
TCONS_00026681	"j"	ENSBTAT00000043721	XLOC_017990	ENSBTAG00000030898	chr15:84666773-84691574	DM	GM	NOTEST	0.0237725	0.234401	0.0818547	0.278789	5.14276e-05	6.79049e-05	0.102435	0.134699	-0.395025	down	1	1	no
TCONS_00026785	"u"	-	XLOC_018054	-	chr15:6723355-6740511	DM	GM	NOTEST	0.149335	0.311534	0.265126	0.172357	0.13448	0.226808	0.188805	0.254914	-0.433114	down	1	1	no
TCONS_00026786	"u"	-	XLOC_018054	-	chr15:6723355-6740511	DM	GM	NOTEST	0.115138	0	0.123096	0	0.0592562	0.0413385	0.0325158	0.0764202	-1.23281	down	1	1	no
TCONS_00026788	"u"	-	XLOC_018054	-	chr15:6723355-6740511	DM	GM	NOTEST	0.291425	0.0831976	0.22619	0.0516007	0.148945	0.0955906	0.111027	0.237238	-1.09542	down	1	1	no
TCONS_00026857	"u"	-	XLOC_018104	-	chr15:8544194-8579131	DM	GM	NOTEST	0	0.000647675	0.0824964	0	0	0.000220558	1.20504e-05	0.020977	-10.7655	down	1	1	no
TCONS_00027103	"j"	ENSBTAT00000019851	XLOC_018336	ENSBTAG00000014910	chr15:16108231-16164098	DM	GM	NOTEST	0	0	0	0.0704258	0.25887	0	0.111858	0	inf	up	1	1	no
TCONS_00027150	"u"	-	XLOC_018364	-	chr15:20459491-20539197	DM	GM	NOTEST	0	0	0.0657367	0.330504	0.118787	0.107144	0.190843	0.0218269	3.12821	up	1	1	no
TCONS_00027179	"u"	-	XLOC_018387	-	chr15:21096437-21121644	DM	GM	NOTEST	0.0566681	0.036018	0.101297	0.27967	0.235562	0.454448	0.311234	0.0592811	2.39235	up	1	1	no
TCONS_00027180	"u"	-	XLOC_018387	-	chr15:21096437-21121644	DM	GM	NOTEST	0	0	0.00342964	0.0409013	0.0419909	2.23955e-05	0.0289999	0.00255903	3.50238	up	1	1	no
TCONS_00027181	"u"	-	XLOC_018387	-	chr15:21096437-21121644	DM	GM	NOTEST	0.0322676	9.33946e-05	0.114083	0.589278	0	0	0.202569	0.0337441	2.5857	up	1	1	no
TCONS_00027182	"u"	-	XLOC_018387	-	chr15:21096437-21121644	DM	GM	NOTEST	0.193557	0.157229	0	0	0.584927	0.755811	0.378098	0.11125	1.76495	up	1	1	no
TCONS_00027218	"u"	-	XLOC_018407	-	chr15:23607119-23649982	DM	GM	NOTEST	0.0281617	0	0	0.00225651	0	0.277071	0.092609	0.00945585	3.29187	up	1	1	no
TCONS_00027222	"u"	-	XLOC_018408	-	chr15:23664779-23672183	DM	GM	NOTEST	0	0	0	0	0.56025	0.0551254	0.211947	0	inf	up	1	1	no
TCONS_00027389	"u"	-	XLOC_018509	-	chr15:33212199-33214067	DM	GM	NOTEST	0.0409672	0	0.0582979	0.428188	0.0970716	0.0484424	0.19962	0.0343439	2.53913	up	1	1	no
TCONS_00027411	"o"	ENSBTAT00000050869	XLOC_018523	ENSBTAG00000036369	chr15:33352208-33407722	DM	GM	NOTEST	0	0.0438201	0	0	0	0.38501	0.122613	0.0142264	3.10747	up	1	1	no
TCONS_00027486	"u"	-	XLOC_018573	-	chr15:34990950-35019279	DM	GM	NOTEST	0.133859	0.127784	0.2944	0.251565	0.10985	0.498222	0.291602	0.162128	0.846866	up	1	1	no
TCONS_00027647	"u"	-	XLOC_018676	-	chr15:42323178-42351530	DM	GM	NOTEST	0.0692351	0.0381357	0.141141	0.429561	0.143282	0.459707	0.335111	0.0755455	2.14922	up	1	1	no
TCONS_00027648	"u"	-	XLOC_018676	-	chr15:42323178-42351530	DM	GM	NOTEST	0	0	0	0	0.407578	0	0.115127	0	inf	up	1	1	no
TCONS_00027651	"x"	ENSBTAT00000063636	XLOC_018676	ENSBTAG00000046636	chr15:42323178-42351530	DM	GM	NOTEST	0.0692209	0.143318	0	0.238535	0.253248	0.658562	0.348056	0.0671359	2.37417	up	1	1	no
TCONS_00028080	"u"	-	XLOC_018987	-	chr15:55122659-55139791	DM	GM	NOTEST	0	0	0	0.128355	0.202197	0.287792	0.220425	0	inf	up	1	1	no
TCONS_00028199	"j"	ENSBTAT00000063508	XLOC_019057	ENSBTAG00000047268	chr15:63912457-63965294	DM	GM	NOTEST	0.000350973	0.000157667	0.9761	0.0347855	0.000322891	0.000141526	0.0191063	0.240891	-3.65626	down	1	1	no
TCONS_00028404	"u"	-	XLOC_019168	-	chr15:78664271-78718248	DM	GM	NOTEST	0	0	0	0	0.224487	0	0.139944	0	inf	up	1	1	no
TCONS_00028464	"u"	-	XLOC_019216	-	chr15:81633606-81637247	DM	GM	NOTEST	0.239905	0.553925	0.333148	0	0.140461	0.141484	0.0948782	0.379407	-1.9996	down	1	1	no
TCONS_00028543	"u"	-	XLOC_019273	-	chr15:84098675-84102653	DM	GM	NOTEST	0.338402	0.100227	0.107044	0.0883292	0	0.0498132	0.0438021	0.174337	-1.99281	down	1	1	no
TCONS_00029132	"u"	-	XLOC_019669	-	chr16:38604085-38610438	DM	GM	NOTEST	0.211898	0.394987	0.19484	0.120822	0.0793292	0.122687	0.101412	0.248031	-1.2903	down	1	1	no
TCONS_00029280	"u"	-	XLOC_019773	-	chr16:40629003-40659338	DM	GM	NOTEST	0.174886	0.184713	0.221629	0.374428	0.214045	0.181376	0.245667	0.173694	0.500157	up	1	1	no
TCONS_00029425	"u"	-	XLOC_019876	-	chr16:45066553-45079792	DM	GM	NOTEST	0.113142	0.226059	0.0524585	0.212091	0.212863	0.370638	0.267488	0.148534	0.84868	up	1	1	no
TCONS_00029426	"u"	-	XLOC_019876	-	chr16:45066553-45079792	DM	GM	NOTEST	0	0	0.17736	0.108927	0.145935	0.120328	0.209068	0.0626062	1.7396	up	1	1	no
TCONS_00029472	"u"	-	XLOC_019909	-	chr16:45995093-46000499	DM	GM	NOTEST	0.146901	0.0768378	0.100762	0.248272	0.321363	0.29439	0.281041	0.10525	1.41696	up	1	1	no
TCONS_00029481	"u"	-	XLOC_019911	-	chr16:46014336-46041191	DM	GM	NOTEST	0.405651	0.449805	0.170684	0	0.196067	0	0.0548586	0.304347	-2.47193	down	1	1	no
TCONS_00030047	"x"	ENSBTAT00000041499	XLOC_020250	ENSBTAG00000029119	chr16:66900770-66929023	DM	GM	NOTEST	0.407958	0.233162	0	0.0939557	0.247311	0.220743	0.17876	0.214158	-0.260651	down	1	1	no
TCONS_00030112	"u"	-	XLOC_020296	-	chr16:70545465-70569730	DM	GM	NOTEST	0.0659219	0.162506	0.558979	0.174162	0.182755	0.181514	0.163224	0.188086	-0.204539	down	1	1	no
TCONS_00030134	"u"	-	XLOC_020313	-	chr16:70877230-70882762	DM	GM	NOTEST	0.0565602	0.058189	0.0460852	0.265999	0	0.134832	0.133603	0.0545661	1.29188	up	1	1	no
TCONS_00030178	"u"	-	XLOC_020340	-	chr16:72491962-72546983	DM	GM	NOTEST	0	0.111306	0.133435	0	0	0	0	0.0329717	-inf	down	1	1	no
TCONS_00030314	"u"	-	XLOC_020432	-	chr16:79613653-79615015	DM	GM	NOTEST	0.520993	0.177686	0.0694003	0.203808	0.0618996	0.245616	0.161225	0.25063	-0.636485	down	1	1	no
TCONS_00030369	"u"	-	XLOC_020469	-	chr16:483357-534911	DM	GM	NOTEST	0.148747	0.22078	0.188043	0.414102	0.234812	0.265349	0.30457	0.177376	0.779962	up	1	1	no
TCONS_00030370	"u"	-	XLOC_020469	-	chr16:483357-534911	DM	GM	NOTEST	0.328121	0.0102738	0.275372	0.533618	0.392036	0.248406	0.358	0.185473	0.94875	up	1	1	no
TCONS_00030372	"u"	-	XLOC_020469	-	chr16:483357-534911	DM	GM	NOTEST	0.306566	0.477525	0.0555247	0.201387	0.0914901	0.44803	0.243528	0.27803	-0.191153	down	1	1	no
TCONS_00030495	"x"	ENSBTAT00000023881	XLOC_020534	ENSBTAG00000001483	chr16:3942288-4104910	DM	GM	NOTEST	0.0206155	0.086441	0	0.0271584	0.0243667	0.439207	0.165039	0.0367327	2.16767	up	1	1	no
TCONS_00030501	"u"	-	XLOC_020537	-	chr16:4245437-4287127	DM	GM	NOTEST	0	0.338121	0.804733	0.454352	0	0	0.158428	0.431052	-1.44403	down	1	1	no
TCONS_00030704	"u"	-	XLOC_020696	-	chr16:23405652-23411601	DM	GM	NOTEST	0.00844315	0	4.68226e-07	0.286336	0.247046	0.309343	0.274869	0.00286918	6.58196	up	1	1	no
TCONS_00031121	"u"	-	XLOC_020953	-	chr16:44059644-44064551	DM	GM	NOTEST	0.0313687	0	0.0459047	0.0741829	0.0850407	0.226065	0.13197	0.026159	2.33483	up	1	1	no
TCONS_00031186	"u"	-	XLOC_020982	-	chr16:45169988-45191361	DM	GM	NOTEST	0	0	0	0.279238	0.36216	0.168128	0.241923	0	inf	up	1	1	no
TCONS_00031188	"u"	-	XLOC_020982	-	chr16:45169988-45191361	DM	GM	NOTEST	7.588e-05	0.236721	0.439742	0.101107	0.000771547	0.501184	0.260264	0.249464	0.061146	up	1	1	no
TCONS_00031189	"u"	-	XLOC_020982	-	chr16:45169988-45191361	DM	GM	NOTEST	0.531416	0.112077	0	0.310319	0.166251	0.089154	0.198172	0.214068	-0.111317	down	1	1	no
TCONS_00031210	"u"	-	XLOC_020999	-	chr16:45970905-45977500	DM	GM	NOTEST	1.1121e-06	0.00820679	0.0521641	0.178519	0.0618834	0.120681	0.122278	0.0199336	2.61689	up	1	1	no
TCONS_00031276	"u"	-	XLOC_021033	-	chr16:47355618-47448142	DM	GM	NOTEST	0.042602	0.343874	0.345321	0.301493	0.00178476	0.0377089	0.101098	0.217313	-1.10403	down	1	1	no
TCONS_00031412	"u"	-	XLOC_021128	-	chr16:52428459-52430867	DM	GM	NOTEST	0	3.09837e-05	0.164019	0.0011438	0.453711	0.130227	0.169942	0.0468869	1.85778	up	1	1	no
TCONS_00031507	"u"	-	XLOC_021169	-	chr16:53554961-53593543	DM	GM	NOTEST	0.084435	0	0.588689	0.0880556	0	0.13692	0.0790565	0.213547	-1.4336	down	1	1	no
TCONS_00031611	"o"	ENSBTAT00000059966	XLOC_021247	ENSBTAG00000042974	chr16:56688700-56694748	DM	GM	NOTEST	0.000934796	0	0	0	0.325419	0.199577	0.189289	0.000815167	7.85928	up	1	1	no
TCONS_00031613	"o"	ENSBTAT00000059966	XLOC_021247	ENSBTAG00000042974	chr16:56688700-56694748	DM	GM	NOTEST	0	0.159642	0	0.226398	0	0.0974615	0.112956	0.0652881	0.790864	up	1	1	no
TCONS_00031933	"u"	-	XLOC_021431	-	chr16:72940341-72968619	DM	GM	NOTEST	0.320452	0.316094	0.119781	0.187097	0.101525	0	0.105267	0.280183	-1.41232	down	1	1	no
TCONS_00031967	"x"	ENSBTAT00000011477	XLOC_021456	ENSBTAG00000008710	chr16:74106047-74542865	DM	GM	NOTEST	0.036776	0.133715	0.000312566	0	0	0.0373591	0.0137767	0.0587161	-2.09153	down	1	1	no
TCONS_00032663	"o"	ENSBTAT00000047622	XLOC_021980	ENSBTAG00000033486	chr17:41307372-41311881	DM	GM	NOTEST	0	0	0.260366	0	0	0	0	0.0600481	-inf	down	1	1	no
TCONS_00032682	"x"	ENSBTAT00000029010	XLOC_021997	ENSBTAG00000021764	chr17:42998661-43210106	DM	GM	NOTEST	0.292914	0.115243	0	0.0975019	0	0	0.0365946	0.168847	-2.20601	down	1	1	no
TCONS_00032684	"x"	ENSBTAT00000029010	XLOC_021997	ENSBTAG00000021764	chr17:42998661-43210106	DM	GM	NOTEST	0	3.41973e-05	0.108583	0	0	0	0	0.0307627	-inf	down	1	1	no
TCONS_00033199	"u"	-	XLOC_022371	-	chr17:56522190-56527212	DM	GM	NOTEST	0.1853	0.0836563	0.0902411	0.0811675	0.0728022	0.0119648	0.0582991	0.123298	-1.08061	down	1	1	no
TCONS_00033200	"u"	-	XLOC_022371	-	chr17:56522190-56527212	DM	GM	NOTEST	0	0.182549	0	0	0	0	0	0.0683143	-inf	down	1	1	no
TCONS_00033632	"u"	-	XLOC_022635	-	chr17:70783485-70795543	DM	GM	NOTEST	0	0.15522	0.190161	0.0975046	0.135055	0.589033	0.218792	0.0874727	1.32266	up	1	1	no
TCONS_00033676	"x"	ENSBTAT00000013140	XLOC_022664	ENSBTAG00000009963	chr17:71913584-71972389	DM	GM	NOTEST	0.00166939	0	0	0	0	0	0	0.000551937	-inf	down	1	1	no
TCONS_00034079	"u"	-	XLOC_022919	-	chr17:10601720-10610391	DM	GM	NOTEST	0.140758	0.0566336	0.538142	0.176178	0.203565	0.360026	0.238122	0.236379	0.0105989	up	1	1	no
TCONS_00034292	"u"	-	XLOC_023064	-	chr17:33140944-33150666	DM	GM	NOTEST	0	0	0	0.0656779	0.059656	0.631639	0.248717	0	inf	up	1	1	no
TCONS_00034341	"u"	-	XLOC_023095	-	chr17:35642283-35661825	DM	GM	NOTEST	0	0	0.0510218	0.193934	0	9.57213e-05	0.0652381	0.0177479	1.87807	up	1	1	no
TCONS_00034343	"u"	-	XLOC_023095	-	chr17:35642283-35661825	DM	GM	NOTEST	0.440408	0.289469	9.2621e-05	0.00130027	0.00922285	0.219537	0.104711	0.243885	-1.21978	down	1	1	no
TCONS_00034400	"u"	-	XLOC_023134	-	chr17:40742104-40753012	DM	GM	NOTEST	0	0.13181	0	1.62606e-05	0	0	5.51681e-06	0.0395283	-12.8068	down	1	1	no
TCONS_00034423	"u"	-	XLOC_023150	-	chr17:40936425-41205755	DM	GM	NOTEST	0	0.0593503	0.000122946	0	0	0	0	0.0244697	-inf	down	1	1	no
TCONS_00034614	"u"	-	XLOC_023259	-	chr17:50854784-50856794	DM	GM	NOTEST	0.222799	0.199409	0.0444891	0.328507	2.88123e-05	0.133672	0.25287	0.219159	0.206416	up	1	1	no
TCONS_00034615	"u"	-	XLOC_023259	-	chr17:50854784-50856794	DM	GM	NOTEST	0.0376282	0.20327	0	0.327296	0.205766	0.318772	0.269247	0.0661288	2.02558	up	1	1	no
TCONS_00034769	"u"	-	XLOC_023391	-	chr17:54343319-54358167	DM	GM	NOTEST	0.239552	0.247349	0.323982	0.364186	0.166529	0.404078	0.291726	0.24424	0.256315	up	1	1	no
TCONS_00034782	"u"	-	XLOC_023400	-	chr17:54481651-54544206	DM	GM	NOTEST	0.129688	0.321574	0.0730781	0.0671885	0.150729	0.0593626	0.105753	0.197991	-0.904731	down	1	1	no
TCONS_00035369	"u"	-	XLOC_023732	-	chr17:73473032-73475646	DM	GM	NOTEST	0.197138	0.114735	0.328863	0.128478	0.0919481	0.230122	0.173473	0.246543	-0.507128	down	1	1	no
TCONS_00035567	"u"	-	XLOC_023834	-	chr18:1952102-1957240	DM	GM	NOTEST	0.0178014	0.000200142	0.140047	0.172901	0.047461	0.0320133	0.0959853	0.0538975	0.832596	up	1	1	no
TCONS_00035947	"u"	-	XLOC_024090	-	chr18:14724685-14737817	DM	GM	NOTEST	0.360435	0.249667	0.179679	0.106948	0.158779	0.0962823	0.126997	0.269222	-1.084	down	1	1	no
TCONS_00035948	"u"	-	XLOC_024090	-	chr18:14724685-14737817	DM	GM	NOTEST	0.0959661	0.139353	0	0.242501	0.562394	0.345911	0.382398	0.0773728	2.30518	up	1	1	no
TCONS_00036558	"u"	-	XLOC_024440	-	chr18:40919066-40975586	DM	GM	NOTEST	0.138525	0	0.00191714	0.10111	4.34817e-05	0.000146798	0.0353658	0.0781473	-1.14384	down	1	1	no
TCONS_00036559	"u"	-	XLOC_024440	-	chr18:40919066-40975586	DM	GM	NOTEST	0.309331	0	0	0.170464	0.15365	0	0.104842	0.103075	0.0245304	up	1	1	no
TCONS_00036739	"u"	-	XLOC_024574	-	chr18:45142917-45156317	DM	GM	NOTEST	0	0.0306945	0.000104729	0.000117263	0.286664	0	0.0994539	0.0112295	3.14674	up	1	1	no
TCONS_00036805	"u"	-	XLOC_024610	-	chr18:46571481-46581389	DM	GM	NOTEST	0.0667106	0.0133056	0.00313051	1.63849e-05	0.0294092	0.0518121	0.0378876	0.0227601	0.735219	up	1	1	no
TCONS_00036806	"u"	-	XLOC_024610	-	chr18:46571481-46581389	DM	GM	NOTEST	0.15233	0.161172	0.0489021	0.123366	0	0.145317	0.118044	0.208916	-0.823591	down	1	1	no
TCONS_00037208	"x"	ENSBTAT00000015684	XLOC_024814	ENSBTAG00000011815	chr18:52261041-52301459	DM	GM	NOTEST	0.000239639	0	0	0.077685	0.000222283	0.218418	0.126931	0.000100341	10.3049	up	1	1	no
TCONS_00037334	"u"	-	XLOC_024879	-	chr18:54093946-54096214	DM	GM	NOTEST	0	0.0280985	0.0248142	0.110826	0.300503	0	0.141035	0.0179736	2.9721	up	1	1	no
TCONS_00037773	"u"	-	XLOC_025115	-	chr18:60138660-60141941	DM	GM	NOTEST	0.087356	0.028636	0.152412	0.231055	0.0471625	0.204345	0.192835	0.100044	0.946734	up	1	1	no
TCONS_00037831	"u"	-	XLOC_025142	-	chr18:62130528-62131454	DM	GM	NOTEST	0.0894107	0.0376875	0	0.522654	0.156606	0.0529425	0.249072	0.0428616	2.53881	up	1	1	no
TCONS_00038399	"x"	ENSBTAT00000061207	XLOC_025455	ENSBTAG00000000945	chr18:10627869-10689391	DM	GM	NOTEST	0	0.330267	0	0.073287	0.398016	0.0652495	0.196969	0.119882	0.716346	up	1	1	no
TCONS_00038401	"x"	ENSBTAT00000061207	XLOC_025455	ENSBTAG00000000945	chr18:10627869-10689391	DM	GM	NOTEST	0.0281286	0	0.037491	0.111654	0	0.0273115	0.0500592	0.0245056	1.03053	up	1	1	no
TCONS_00038579	"j"	ENSBTAT00000004555	XLOC_025552	ENSBTAG00000003503	chr18:15161173-15219659	DM	GM	NOTEST	0	0	0	0.118834	0.0429832	0.0625078	0.0790579	0	inf	up	1	1	no
TCONS_00038664	"u"	-	XLOC_025607	-	chr18:23304810-23307609	DM	GM	NOTEST	0.23302	0.30907	0.150797	0.46198	0.219979	0.272873	0.27796	0.189435	0.553179	up	1	1	no
TCONS_00038770	"u"	-	XLOC_025663	-	chr18:32891134-32921735	DM	GM	NOTEST	0	0	0	0	0.0267644	0.0368363	0.0235126	0	inf	up	1	1	no
TCONS_00038773	"u"	-	XLOC_025665	-	chr18:32938206-32952881	DM	GM	NOTEST	2.35097e-05	3.79238e-05	0.116762	0.0856035	5.03656e-05	0.000325319	0.0310489	0.0443206	-0.513434	down	1	1	no
TCONS_00038774	"u"	-	XLOC_025665	-	chr18:32938206-32952881	DM	GM	NOTEST	0.0402166	0	0.000401547	0.524259	0	0	0.191129	0.0140023	3.77081	up	1	1	no
TCONS_00038799	"u"	-	XLOC_025688	-	chr18:34313784-34350507	DM	GM	NOTEST	0.143201	0.188438	0.18097	0.106353	0.20618	0.142704	0.15959	0.187206	-0.230259	down	1	1	no
TCONS_00038800	"x"	ENSBTAT00000064369	XLOC_025688	ENSBTAG00000009762	chr18:34313784-34350507	DM	GM	NOTEST	0	0	0.056874	0.202972	0.000101545	0.202691	0.128807	0.00500336	4.68617	up	1	1	no
TCONS_00039029	"u"	-	XLOC_025818	-	chr18:45657794-45668946	DM	GM	NOTEST	0.301189	0.344004	0.259893	0.215599	0.144683	0.199758	0.173416	0.278273	-0.68227	down	1	1	no
TCONS_00039660	"x"	ENSBTAT00000002587	XLOC_026159	ENSBTAG00000001996	chr18:56058504-56085058	DM	GM	NOTEST	0.441678	0.0128269	0.0336814	0	0	0	0	0.150955	-inf	down	1	1	no
TCONS_00039662	"x"	ENSBTAT00000002587	XLOC_026159	ENSBTAG00000001996	chr18:56058504-56085058	DM	GM	NOTEST	0	0	0	0	0	0.150775	0.0484412	0.00375258	3.69028	up	1	1	no
TCONS_00039663	"u"	-	XLOC_026159	-	chr18:56058504-56085058	DM	GM	NOTEST	0.0689647	0.193856	0.325063	0.313748	0.394338	0.295893	0.326168	0.183998	0.825927	up	1	1	no
TCONS_00039664	"x"	ENSBTAT00000043080	XLOC_026159	ENSBTAG00000023415	chr18:56058504-56085058	DM	GM	NOTEST	0.234706	0.183176	0.252844	0.309965	0.300277	0.33646	0.283751	0.20217	0.489055	up	1	1	no
TCONS_00039723	"u"	-	XLOC_026191	-	chr18:57081245-57089301	DM	GM	NOTEST	0	0.343553	0	0.447376	0.74565	0	0.336559	0.0862789	1.96378	up	1	1	no
TCONS_00040070	"x"	ENSBTAT00000025766	XLOC_026382	ENSBTAG00000026944	chr18:63179642-63248346	DM	GM	NOTEST	0.105024	0.0219961	0.144468	0.101188	0.426957	0.211727	0.257561	0.0937988	1.45727	up	1	1	no
TCONS_00040231	"u"	-	XLOC_026454	-	chr18:64908195-64965218	DM	GM	NOTEST	0.387888	0.241621	0.345616	0.396159	0.0870976	0.178744	0.215634	0.317334	-0.557418	down	1	1	no
TCONS_00040243	"u"	-	XLOC_026462	-	chr18:65099102-65102775	DM	GM	NOTEST	0.219334	0.492777	0.171888	0.21929	0.201359	0.126633	0.16204	0.25145	-0.633923	down	1	1	no
TCONS_00040249	"u"	-	XLOC_026465	-	chr18:65161029-65175189	DM	GM	NOTEST	0	0.120102	0	0	0	0	0	0.0316202	-inf	down	1	1	no
TCONS_00040316	"x"	ENSBTAT00000061941	XLOC_026507	ENSBTAG00000044508	chr18:65732467-65760650	DM	GM	NOTEST	0.213813	0.231142	0.143582	0.0993268	0.345901	0.127484	0.165801	0.179992	-0.11848	down	1	1	no
TCONS_00040318	"x"	ENSBTAT00000061941	XLOC_026507	ENSBTAG00000044508	chr18:65732467-65760650	DM	GM	NOTEST	0	0.0597671	0	0.254227	0	0	0.0869273	0.0172872	2.3301	up	1	1	no
TCONS_00040319	"u"	-	XLOC_026508	-	chr18:65732467-65760650	DM	GM	NOTEST	0.0385355	0	0.107216	0	0	0	0	0.0401565	-inf	down	1	1	no
TCONS_00040458	"u"	-	XLOC_026607	-	chr19:8455415-8475965	DM	GM	NOTEST	0.519732	0.000482343	0.658712	0.00208951	0.00196347	0.0021106	0.00223539	0.175467	-6.29453	down	1	1	no
TCONS_00040625	"u"	-	XLOC_026714	-	chr19:11951980-11982712	DM	GM	NOTEST	0.230371	0.427014	0.235187	0.0550517	0.253968	0.195745	0.168852	0.289453	-0.777571	down	1	1	no
TCONS_00041837	"x"	ENSBTAT00000010636	XLOC_027425	ENSBTAG00000008088	chr19:45259135-45281198	DM	GM	NOTEST	0	0.0734843	0	0.294492	0.470637	0.2039	0.29793	0.0220909	3.75345	up	1	1	no
TCONS_00042107	"u"	-	XLOC_027578	-	chr19:51965501-51973278	DM	GM	NOTEST	0.275822	0.513613	0.122691	0.350195	0.459038	0.450435	0.343075	0.243939	0.492003	up	1	1	no
TCONS_00042153	"u"	-	XLOC_027601	-	chr19:53459780-53500142	DM	GM	NOTEST	0.309122	0.184849	0.43982	0.0436524	0.249603	0.357178	0.231059	0.30645	-0.407387	down	1	1	no
TCONS_00042216	"u"	-	XLOC_027643	-	chr19:54492619-54495556	DM	GM	NOTEST	0.153013	0.423033	0.137307	0.17614	0.13828	0.0882832	0.135489	0.230245	-0.764991	down	1	1	no
TCONS_00042218	"u"	-	XLOC_027645	-	chr19:54498695-54501556	DM	GM	NOTEST	0.306058	0.115396	0.210322	0.280794	0.196851	0.0718823	0.194051	0.224391	-0.209582	down	1	1	no
TCONS_00042335	"u"	-	XLOC_027695	-	chr19:56450490-56451432	DM	GM	NOTEST	0.469213	0.284662	0.058724	0.273742	0.345823	0.491407	0.378462	0.275419	0.458518	up	1	1	no
TCONS_00042351	"u"	-	XLOC_027706	-	chr19:56820591-56832975	DM	GM	NOTEST	0.0786983	0.142034	0.420794	0.243311	0.13237	0.158167	0.178316	0.200509	-0.169228	down	1	1	no
TCONS_00042573	"u"	-	XLOC_027848	-	chr19:63396857-63400695	DM	GM	NOTEST	0.000315077	0.206858	0.10824	1.5707e-05	0.0666897	0.0817816	0.0486129	0.0916592	-0.914939	down	1	1	no
TCONS_00042601	"u"	-	XLOC_027870	-	chr19:63907508-63922937	DM	GM	NOTEST	0	0.0842442	0	0	0.126511	0	0.0283315	0.0238112	0.250768	up	1	1	no
TCONS_00042679	"u"	-	XLOC_027930	-	chr19:9022980-9036200	DM	GM	NOTEST	0	0.271952	0.380647	0	0.350134	0.142645	0.180231	0.250874	-0.477113	down	1	1	no
TCONS_00042681	"u"	-	XLOC_027930	-	chr19:9022980-9036200	DM	GM	NOTEST	0.412228	0.252649	0.102631	0.58233	0.000133682	0.252677	0.27644	0.254549	0.119022	up	1	1	no
TCONS_00042839	"u"	-	XLOC_028025	-	chr19:13738336-13750270	DM	GM	NOTEST	0	0.0213122	0	0.297786	0	0	0.0989191	0.00743517	3.73381	up	1	1	no
TCONS_00042840	"u"	-	XLOC_028025	-	chr19:13738336-13750270	DM	GM	NOTEST	0.134052	0.106831	0.121148	0.221765	0.18871	0.169325	0.215708	0.134593	0.680474	up	1	1	no
TCONS_00042997	"u"	-	XLOC_028107	-	chr19:19254622-19305466	DM	GM	NOTEST	0.274926	0.0377779	0	0.141423	0.04252	0.0720285	0.0852652	0.106628	-0.322557	down	1	1	no
TCONS_00042998	"u"	-	XLOC_028107	-	chr19:19254622-19305466	DM	GM	NOTEST	0	0.104984	0	0	0.0730451	0	0.0224354	0.0366447	-0.707826	down	1	1	no
TCONS_00042999	"u"	-	XLOC_028107	-	chr19:19254622-19305466	DM	GM	NOTEST	0	0	0.253123	0.198713	0.0323038	0.000516526	0.0845209	0.0802605	0.0746179	up	1	1	no
TCONS_00043000	"u"	-	XLOC_028107	-	chr19:19254622-19305466	DM	GM	NOTEST	0	0	0	0.00496259	0.00459343	0.200451	0.0766855	0	inf	up	1	1	no
TCONS_00043001	"u"	-	XLOC_028107	-	chr19:19254622-19305466	DM	GM	NOTEST	5.66321e-05	0.0301997	0	0.00300027	0	0.112218	0.0409337	0.0117594	1.79948	up	1	1	no
TCONS_00043002	"u"	-	XLOC_028107	-	chr19:19254622-19305466	DM	GM	NOTEST	0.142628	0.00471541	0	0.192027	0.292726	0.279314	0.253259	0.04868	2.37921	up	1	1	no
TCONS_00043150	"u"	-	XLOC_028198	-	chr19:22088653-22090683	DM	GM	NOTEST	0.270253	0.245173	0.287205	0.224657	0.294895	0.448953	0.294467	0.244735	0.266882	up	1	1	no
TCONS_00043361	"u"	-	XLOC_028307	-	chr19:25830398-25849237	DM	GM	NOTEST	0.0983464	0.0983686	0.218769	0.229204	0.345152	0.0733513	0.196817	0.140076	0.49065	up	1	1	no
TCONS_00043702	"u"	-	XLOC_028514	-	chr19:34202268-34241360	DM	GM	NOTEST	0	0.0440113	0.0686622	0.0997835	0.131778	0.122163	0.0944091	0.0097336	3.27788	up	1	1	no
TCONS_00043771	"u"	-	XLOC_028556	-	chr19:35316105-35344343	DM	GM	NOTEST	0.946853	0.595821	0.211758	0.40253	0.21097	0.520929	0.222994	0.414057	-0.892821	down	1	1	no
TCONS_00043874	"u"	-	XLOC_028615	-	chr19:37400715-37419559	DM	GM	NOTEST	0.185763	0.129943	0.611277	0.184732	0.195227	0.0271053	0.131264	0.283664	-1.11172	down	1	1	no
TCONS_00044399	"u"	-	XLOC_028912	-	chr19:46796880-46820094	DM	GM	NOTEST	0.155284	0.0945645	0.480115	0.304467	0.193147	0.241347	0.20742	0.196368	0.0789946	up	1	1	no
TCONS_00044817	"o"	ENSBTAT00000059453	XLOC_029154	ENSBTAG00000042461	chr19:55803306-55827184	DM	GM	NOTEST	0.10729	0.109236	0	0.0732378	0	0.115504	0.0710612	0.0709737	0.00177812	up	1	1	no
TCONS_00045165	"u"	-	XLOC_029346	-	chr2:7001707-7004362	DM	GM	NOTEST	0.341944	0.230491	0.141292	0.225619	0.18731	0.234007	0.204563	0.22708	-0.150654	down	1	1	no
TCONS_00045639	"u"	-	XLOC_029693	-	chr2:31530881-31554809	DM	GM	NOTEST	0.0974743	0.179295	0.0890243	0	0.31999	0.151116	0.128898	0.102118	0.335995	up	1	1	no
TCONS_00045640	"u"	-	XLOC_029693	-	chr2:31530881-31554809	DM	GM	NOTEST	0.0299249	0.0876869	0.252866	0.142587	0.0475593	0.156957	0.108946	0.0995761	0.129745	up	1	1	no
TCONS_00045777	"u"	-	XLOC_029769	-	chr2:38916057-38919356	DM	GM	NOTEST	0.189825	0.147103	5.56742e-05	4.82937e-05	3.00921e-05	0.185348	0.0559262	0.10971	-0.972097	down	1	1	no
TCONS_00045778	"u"	-	XLOC_029769	-	chr2:38916057-38919356	DM	GM	NOTEST	0.160267	0.278892	0.124322	0.0208766	0.0190618	0.000311905	0.0133925	0.177188	-3.72578	down	1	1	no
TCONS_00045832	"u"	-	XLOC_029805	-	chr2:44530956-44540348	DM	GM	NOTEST	0.047452	0.0194726	0	0.0315153	0.343663	0.248647	0.212754	0.0229961	3.20972	up	1	1	no
TCONS_00045931	"u"	-	XLOC_029872	-	chr2:52962201-52967620	DM	GM	NOTEST	0.138398	0.10705	0.0887498	0.160407	0.236735	0.182506	0.202993	0.116016	0.8071	up	1	1	no
TCONS_00046065	"x"	ENSBTAT00000038355	XLOC_029986	ENSBTAG00000021494	chr2:70972263-71008428	DM	GM	NOTEST	0	0.265373	0.225828	0.292354	0	0.0832962	0.132805	0.181816	-0.453174	down	1	1	no
TCONS_00046066	"u"	-	XLOC_029986	-	chr2:70972263-71008428	DM	GM	NOTEST	0.34909	0.290506	0.457195	0.325785	0.37521	0.231129	0.29168	0.331927	-0.186479	down	1	1	no
TCONS_00046069	"u"	-	XLOC_029986	-	chr2:70972263-71008428	DM	GM	NOTEST	0	0	0	0	0.160286	0	0.0586244	0	inf	up	1	1	no
TCONS_00046075	"u"	-	XLOC_029986	-	chr2:70972263-71008428	DM	GM	NOTEST	0.232217	0.19798	0.248604	0.15948	0.299364	0.32586	0.264774	0.223273	0.245952	up	1	1	no
TCONS_00046197	"j"	ENSBTAT00000024821	XLOC_030075	ENSBTAG00000018653	chr2:80638697-80655936	DM	GM	NOTEST	0	0.0483726	0.243649	0	0	0.21486	0.0725234	0.0721235	0.00797721	up	1	1	no
TCONS_00046200	"j"	ENSBTAT00000024821	XLOC_030075	ENSBTAG00000018653	chr2:80638697-80655936	DM	GM	NOTEST	0.00701375	0.21834	0	0.00165718	0	0	0.000270595	0.0476372	-7.45981	down	1	1	no
TCONS_00046269	"u"	-	XLOC_030119	-	chr2:88966742-88979932	DM	GM	NOTEST	0.00479768	0.00656206	0.00340669	0.304865	0.210666	2.35243e-05	0.174885	0.0346745	2.33446	up	1	1	no
TCONS_00046271	"u"	-	XLOC_030119	-	chr2:88966742-88979932	DM	GM	NOTEST	0.0552005	0.0680451	0.129676	0.0109883	0.221229	0.244305	0.151548	0.0522725	1.53565	up	1	1	no
TCONS_00046340	"u"	-	XLOC_030157	-	chr2:90827461-90848171	DM	GM	NOTEST	0.0189733	0.0154975	0	0.267418	0.288649	0.186082	0.256597	0.0119831	4.42043	up	1	1	no
TCONS_00046771	"u"	-	XLOC_030474	-	chr2:107591913-107600980	DM	GM	NOTEST	0.297848	0.0353608	0.233413	0.0677058	0.146693	0.00706244	0.0728763	0.163972	-1.16993	down	1	1	no
TCONS_00046772	"u"	-	XLOC_030474	-	chr2:107591913-107600980	DM	GM	NOTEST	0	0	0.409841	0.0278931	0.0293331	0.119509	0.0620085	0.145235	-1.22785	down	1	1	no
TCONS_00047034	"u"	-	XLOC_030631	-	chr2:121111181-121140103	DM	GM	NOTEST	0.050704	0.00164938	0	0	0	0.0950218	0.0399739	0.0433385	-0.116588	down	1	1	no
TCONS_00047227	"u"	-	XLOC_030749	-	chr2:125696318-125720657	DM	GM	NOTEST	0.111488	0	0.000119748	0.315756	0.16479	0.162124	0.245287	0.0374342	2.71204	up	1	1	no
TCONS_00047228	"u"	-	XLOC_030749	-	chr2:125696318-125720657	DM	GM	NOTEST	0.0832848	0.103064	0.108002	0.286551	0.283734	0.330805	0.274016	0.0970196	1.49791	up	1	1	no
TCONS_00047425	"u"	-	XLOC_030867	-	chr2:131436444-131440943	DM	GM	NOTEST	5.54872e-07	1.10895e-05	0.0155726	0.194448	0.181751	0.206924	0.203097	0.00594424	5.09453	up	1	1	no
TCONS_00047613	"u"	-	XLOC_030956	-	chr2:136865895-136904548	DM	GM	NOTEST	0.222145	0.0469905	0.0690098	0.132779	0.726715	0.230962	0.28803	0.103017	1.48334	up	1	1	no
TCONS_00047965	"u"	-	XLOC_031203	-	chr2:20769516-20773955	DM	GM	NOTEST	0	0.0783249	0	0	0.514173	0	0.124223	0.0182507	2.76691	up	1	1	no
TCONS_00048031	"u"	-	XLOC_031240	-	chr2:24313691-24316036	DM	GM	NOTEST	0	0	0	0.183821	0.501146	0.680954	0.455865	0	inf	up	1	1	no
TCONS_00048310	"u"	-	XLOC_031412	-	chr2:47781942-47795668	DM	GM	NOTEST	0.109124	0.0380105	0	6.66796e-06	3.77698e-05	0	1.96437e-05	0.0512184	-11.3484	down	1	1	no
TCONS_00048312	"u"	-	XLOC_031412	-	chr2:47781942-47795668	DM	GM	NOTEST	0.199487	0.197793	0.231272	0.343746	0.261978	0.167673	0.266512	0.213023	0.323192	up	1	1	no
TCONS_00048394	"u"	-	XLOC_031486	-	chr2:48209287-48219235	DM	GM	NOTEST	0.401723	0.401802	0	0.0588211	0	0	0.0211724	0.267321	-3.65831	down	1	1	no
TCONS_00048552	"u"	-	XLOC_031608	-	chr2:65766008-65822294	DM	GM	NOTEST	0.230081	0.0804777	0	0.363756	0.476081	0	0.278633	0.104586	1.41368	up	1	1	no
TCONS_00048555	"u"	-	XLOC_031608	-	chr2:65766008-65822294	DM	GM	NOTEST	0.186409	6.91645e-05	0.000798532	0.146107	0.000249331	0.302958	0.144277	0.0636275	1.18112	up	1	1	no
TCONS_00048556	"u"	-	XLOC_031608	-	chr2:65766008-65822294	DM	GM	NOTEST	0.00244682	0.151146	0.383055	0.176998	0.232416	2.97679e-05	0.132141	0.155803	-0.237645	down	1	1	no
TCONS_00048557	"u"	-	XLOC_031608	-	chr2:65766008-65822294	DM	GM	NOTEST	0	0.1456	0.43914	4.10524e-05	0	0	1.51307e-05	0.130881	-13.0785	down	1	1	no
TCONS_00048558	"u"	-	XLOC_031608	-	chr2:65766008-65822294	DM	GM	NOTEST	0	0.349147	0.0662681	0.184827	0	0.277706	0.160908	0.164099	-0.0283223	down	1	1	no
TCONS_00048646	"u"	-	XLOC_031683	-	chr2:79791364-79797938	DM	GM	NOTEST	0.214263	0.0205088	0	0	0.104058	0	0.0312596	0.0797806	-1.35174	down	1	1	no
TCONS_00048836	"u"	-	XLOC_031808	-	chr2:89113020-89134927	DM	GM	NOTEST	9.04814e-06	0	0	0.407989	0	0	0.140246	3.29579e-06	15.377	up	1	1	no
TCONS_00048930	"u"	-	XLOC_031860	-	chr2:92363681-92366054	DM	GM	NOTEST	0.0301652	0.049888	0	0.120434	0.361264	0.107448	0.206764	0.0282833	2.86996	up	1	1	no
TCONS_00048965	"o"	ENSBTAT00000016759	XLOC_031876	ENSBTAG00000012625	chr2:96248247-96268674	DM	GM	NOTEST	0.0815675	0.290684	0.693908	0.251496	0.197275	0.125473	0.178974	0.304335	-0.765913	down	1	1	no
TCONS_00049524	"u"	-	XLOC_032251	-	chr2:122545583-122552120	DM	GM	NOTEST	0.0487835	0.0409098	0.0995036	0.095439	0.398948	0.0855843	0.214956	0.0703713	1.61098	up	1	1	no
TCONS_00049538	"o"	ENSBTAT00000022373	XLOC_032261	ENSBTAG00000016818	chr2:122723224-122889796	DM	GM	NOTEST	0	0	0.0869095	0.739964	0.298572	0.147533	0.387521	0.0276413	3.80938	up	1	1	no
TCONS_00049666	"u"	-	XLOC_032344	-	chr2:126809773-126816920	DM	GM	NOTEST	0.0527259	0.0891973	0.2987	0.131429	0.14847	0.114081	0.13329	0.15825	-0.247638	down	1	1	no
TCONS_00049751	"u"	-	XLOC_032388	-	chr2:128051963-128053905	DM	GM	NOTEST	0.0823908	0.0414507	0.0476316	0.174302	0.275618	0.293987	0.284035	0.0628899	2.17517	up	1	1	no
TCONS_00049886	"u"	-	XLOC_032473	-	chr2:131930457-131935257	DM	GM	NOTEST	0.0823769	0.160916	0.171972	0.154069	0.152905	0.154584	0.153448	0.13195	0.21775	up	1	1	no
TCONS_00049998	"u"	-	XLOC_032546	-	chr2:136777773-136781423	DM	GM	NOTEST	0.239971	0.0891721	0.510967	0.149591	0.411673	0.392531	0.279735	0.246587	0.181966	up	1	1	no
TCONS_00049999	"u"	-	XLOC_032546	-	chr2:136777773-136781423	DM	GM	NOTEST	2.54274e-05	0.115258	0	0.28022	0	0	0.0934279	0.0301684	1.63082	up	1	1	no
TCONS_00050108	"u"	-	XLOC_032611	-	chr20:4920175-4970742	DM	GM	NOTEST	0.090644	0.0470907	0.146621	0.171574	0.243544	0.399481	0.287088	0.0984569	1.54393	up	1	1	no
TCONS_00050116	"u"	-	XLOC_032621	-	chr20:5396219-5400601	DM	GM	NOTEST	0	0	0	0.0799011	0	0	0.0269049	0	inf	up	1	1	no
TCONS_00050280	"u"	-	XLOC_032725	-	chr20:18846215-18852054	DM	GM	NOTEST	0.362134	0.146122	0.25039	0.119195	0.0535901	0	0.0615834	0.225973	-1.87553	down	1	1	no
TCONS_00050281	"u"	-	XLOC_032725	-	chr20:18846215-18852054	DM	GM	NOTEST	0.000380742	0.327389	0.185962	0	1.76298e-05	0.0451211	0.0188609	0.298244	-3.98302	down	1	1	no
TCONS_00050282	"u"	-	XLOC_032725	-	chr20:18846215-18852054	DM	GM	NOTEST	0.294221	0.0745198	0.10314	0.0609134	0.0832907	0.0801436	0.074965	0.157335	-1.06955	down	1	1	no
TCONS_00050703	"u"	-	XLOC_033108	-	chr20:25235911-25252064	DM	GM	NOTEST	0.311511	0.424128	0.159575	0.272681	0.124809	0.234736	0.198845	0.272209	-0.453069	down	1	1	no
TCONS_00050707	"u"	-	XLOC_033108	-	chr20:25235911-25252064	DM	GM	NOTEST	0.233739	0.202305	0.306525	0.0733772	0.166725	0.267874	0.149226	0.218506	-0.550176	down	1	1	no
TCONS_00050768	"j"	ENSBTAT00000002036	XLOC_033147	ENSBTAG00000001557	chr20:31353135-31411752	DM	GM	NOTEST	0	0	0	0	0.293089	0.447995	0.244572	0	inf	up	1	1	no
TCONS_00051079	"u"	-	XLOC_033335	-	chr20:65961636-65966689	DM	GM	NOTEST	0.0330192	0.0373493	0.105507	0.0516764	0.305236	0.415132	0.257754	0.0574631	2.16529	up	1	1	no
TCONS_00051280	"u"	-	XLOC_033492	-	chr20:8108424-8110274	DM	GM	NOTEST	0.258626	0.172674	0.276412	0.289743	0.175611	0.394994	0.27716	0.22564	0.296698	up	1	1	no
TCONS_00051408	"u"	-	XLOC_033565	-	chr20:12670068-12718007	DM	GM	NOTEST	0.0737533	0.231843	0.0678203	0.347262	0	0	0.121857	0.0817898	0.575195	up	1	1	no
TCONS_00051410	"u"	-	XLOC_033565	-	chr20:12670068-12718007	DM	GM	NOTEST	0.244595	0.223926	0.294055	0.224239	0.231938	0.201456	0.210739	0.237701	-0.173691	down	1	1	no
TCONS_00051485	"u"	-	XLOC_033612	-	chr20:14403888-14419255	DM	GM	NOTEST	0.341978	0.258478	0.302704	0.265333	0.225731	0.192083	0.222336	0.290791	-0.387238	down	1	1	no
TCONS_00051486	"u"	-	XLOC_033612	-	chr20:14403888-14419255	DM	GM	NOTEST	0.0334141	0.113285	0.138689	1.12964e-05	0.0234757	0.169501	0.062548	0.0993993	-0.668271	down	1	1	no
TCONS_00051490	"u"	-	XLOC_033612	-	chr20:14403888-14419255	DM	GM	NOTEST	0.357587	0.160322	0.264396	0.144994	0.0961786	0.00412702	0.0798194	0.23511	-1.55852	down	1	1	no
TCONS_00051561	"j"	ENSBTAT00000017864	XLOC_033670	ENSBTAG00000013426	chr20:22331139-22341431	DM	GM	NOTEST	0	0	0.211748	0	0.000218418	0	0.000136331	0.0642431	-8.88028	down	1	1	no
TCONS_00051562	"j"	ENSBTAT00000017864	XLOC_033670	ENSBTAG00000013426	chr20:22331139-22341431	DM	GM	NOTEST	0.312138	0.123828	0.173351	0.247296	0	0.105836	0.119835	0.199807	-0.737557	down	1	1	no
TCONS_00051563	"j"	ENSBTAT00000017864	XLOC_033670	ENSBTAG00000013426	chr20:22331139-22341431	DM	GM	NOTEST	0.314599	0.291329	0.000204196	0.118014	0.344677	0.387761	0.261031	0.183434	0.508955	up	1	1	no
TCONS_00051852	"u"	-	XLOC_033877	-	chr20:39429396-39515879	DM	GM	NOTEST	0.50623	0.250374	0.235886	0.137807	0.178186	0.396345	0.222466	0.311775	-0.486923	down	1	1	no
TCONS_00051916	"x"	ENSBTAT00000026812	XLOC_033925	ENSBTAG00000020126	chr20:56291957-56572498	DM	GM	NOTEST	0.214902	0.00135421	0.101531	0	0	0.247533	0.0864261	0.10844	-0.327359	down	1	1	no
TCONS_00052038	"u"	-	XLOC_034032	-	chr20:59172217-59184442	DM	GM	NOTEST	0	0	0	0.363506	0.343628	0.341638	0.348676	0	inf	up	1	1	no
TCONS_00052039	"u"	-	XLOC_034032	-	chr20:59172217-59184442	DM	GM	NOTEST	0	0.0179185	0	0.1337	0.296825	0.109814	0.21932	0.0073199	4.90507	up	1	1	no
TCONS_00052042	"u"	-	XLOC_034032	-	chr20:59172217-59184442	DM	GM	NOTEST	0	0.0567761	0.0202561	0.158817	0.123137	0.294288	0.213535	0.0296799	2.84692	up	1	1	no
TCONS_00052049	"u"	-	XLOC_034040	-	chr20:62597094-62630293	DM	GM	NOTEST	0	0.017983	0.0637881	0.0569532	0.0516617	0.20108	0.101734	0.0259032	1.9736	up	1	1	no
TCONS_00052050	"u"	-	XLOC_034041	-	chr20:62597094-62630293	DM	GM	NOTEST	0.166405	0.279384	0.136914	0.1314	0.275845	0	0.138968	0.200633	-0.529802	down	1	1	no
TCONS_00052069	"o"	ENSBTAT00000061933	XLOC_034052	ENSBTAG00000044500	chr20:63759639-63773104	DM	GM	NOTEST	0.0261045	0.0358382	0	0.0465185	0.231108	4.10985e-05	0.0738161	0.00894623	3.04458	up	1	1	no
TCONS_00052071	"o"	ENSBTAT00000061933	XLOC_034052	ENSBTAG00000044500	chr20:63759639-63773104	DM	GM	NOTEST	0.180912	0.27228	0.21418	0.206848	0.18041	0.178818	0.215133	0.241852	-0.168899	down	1	1	no
TCONS_00052249	"u"	-	XLOC_034188	-	chr20:71536410-71553614	DM	GM	NOTEST	0.229911	0.0390968	0.0616063	0.118731	0.487878	0.218425	0.288584	0.112585	1.35797	up	1	1	no
TCONS_00052409	"o"	ENSBTAT00000064028	XLOC_034274	ENSBTAG00000047192	chr21:3611983-3700442	DM	GM	NOTEST	0.116785	0	0.118314	0.180147	0.270519	0.139311	0.173007	0.0655717	1.39969	up	1	1	no
TCONS_00052733	"u"	-	XLOC_034513	-	chr21:23494677-23499607	DM	GM	NOTEST	0.0404151	0.000149053	0	0.529285	0.16582	0.288671	0.230325	0.0112123	4.36052	up	1	1	no
TCONS_00052753	"x"	ENSBTAT00000017175	XLOC_034525	ENSBTAG00000012926	chr21:25317645-25424181	DM	GM	NOTEST	0.158572	0.289538	0.108577	0.0685378	0.0936634	0.400907	0.194386	0.192391	0.0148819	up	1	1	no
TCONS_00052754	"u"	-	XLOC_034526	-	chr21:25424300-25429601	DM	GM	NOTEST	0.0836121	0	0	0	0.449112	0.31259	0.241845	0.028127	3.10406	up	1	1	no
TCONS_00052802	"u"	-	XLOC_034557	-	chr21:27139804-27206115	DM	GM	NOTEST	0	0	0.311713	0.10965	0.0621667	0.0212126	0.0812379	0.115084	-0.502458	down	1	1	no
TCONS_00052804	"u"	-	XLOC_034557	-	chr21:27139804-27206115	DM	GM	NOTEST	0.0897098	0	0.507358	0.0019895	0	0	0.000624891	0.155835	-7.9622	down	1	1	no
TCONS_00052812	"u"	-	XLOC_034557	-	chr21:27139804-27206115	DM	GM	NOTEST	0	0	0.662636	0	0	0.0943981	0.02847	0.0844984	-1.56948	down	1	1	no
TCONS_00052864	"u"	-	XLOC_034594	-	chr21:28285808-28310975	DM	GM	NOTEST	0.313877	0.125426	0.20407	0	0	0	0	0.274934	-inf	down	1	1	no
TCONS_00052870	"u"	-	XLOC_034594	-	chr21:28285808-28310975	DM	GM	NOTEST	0.624019	0	0	0	0.223398	0	0.0733048	0.201343	-1.45767	down	1	1	no
TCONS_00053094	"u"	-	XLOC_034731	-	chr21:42827188-42835686	DM	GM	NOTEST	0	0	0.0716656	0.0596914	0.0507587	0.182027	0.087213	0.0171065	2.34999	up	1	1	no
TCONS_00053095	"u"	-	XLOC_034731	-	chr21:42827188-42835686	DM	GM	NOTEST	0.0451943	0.13091	8.91739e-06	0.155793	0.0859052	0.127021	0.108165	0.0513074	1.07599	up	1	1	no
TCONS_00053097	"u"	-	XLOC_034731	-	chr21:42827188-42835686	DM	GM	NOTEST	0.0508816	8.11015e-06	0	0.100156	1.79755e-05	6.44389e-05	0.0354664	0.0181928	0.96308	up	1	1	no
TCONS_00053102	"u"	-	XLOC_034736	-	chr21:42888074-42901569	DM	GM	NOTEST	0.0592994	0.0655114	0.116182	0.297938	0.171337	0.141235	0.202891	0.079596	1.34994	up	1	1	no
TCONS_00053289	"u"	-	XLOC_034898	-	chr21:44532154-44588665	DM	GM	NOTEST	0.101782	0.175844	0.13785	0.0376599	0.0495681	0.0835366	0.0552943	0.133051	-1.26677	down	1	1	no
TCONS_00053936	"j"	ENSBTAT00000044457	XLOC_035256	ENSBTAG00000003556	chr21:69978022-70077426	DM	GM	NOTEST	0	1.11299	0	0	1.59009	0	0.440013	0.31571	0.478945	up	1	1	no
TCONS_00054100	"u"	-	XLOC_035359	-	chr21:5783509-5791724	DM	GM	NOTEST	0.196724	0.419652	0.19275	0.128025	0	0	0.043928	0.270567	-2.62278	down	1	1	no
TCONS_00054101	"u"	-	XLOC_035359	-	chr21:5783509-5791724	DM	GM	NOTEST	0.371391	0.336551	0.24758	0.0542649	0.182569	0.268835	0.147537	0.277019	-0.908909	down	1	1	no
TCONS_00054275	"u"	-	XLOC_035475	-	chr21:21430082-21435050	DM	GM	NOTEST	0.179441	0.433672	0.199689	0.118844	0.0721007	0.115283	0.109852	0.297658	-1.4381	down	1	1	no
TCONS_00054538	"u"	-	XLOC_035626	-	chr21:31026542-31033266	DM	GM	NOTEST	0.222645	0.240112	0.0573386	0.000344433	0.541312	0.0887444	0.191548	0.189854	0.0128169	up	1	1	no
TCONS_00054723	"u"	-	XLOC_035728	-	chr21:37085016-37099698	DM	GM	NOTEST	0.0323356	0	0	0	0.173388	0	0.067025	0.0108814	2.62284	up	1	1	no
TCONS_00054737	"u"	-	XLOC_035736	-	chr21:40517488-40522443	DM	GM	NOTEST	0.191304	0.246172	0.268719	0.201516	0.0698527	0.104207	0.119946	0.206174	-0.781478	down	1	1	no
TCONS_00054962	"u"	-	XLOC_035900	-	chr21:55807379-55809782	DM	GM	NOTEST	0.189491	0.212831	0.181634	0.27365	0.21459	0.215675	0.243718	0.20461	0.252335	up	1	1	no
TCONS_00055004	"u"	-	XLOC_035926	-	chr21:57062742-57065605	DM	GM	NOTEST	0.0630596	0.16461	0.39525	0.135259	0.101558	0.077318	0.101389	0.175297	-0.789905	down	1	1	no
TCONS_00055005	"u"	-	XLOC_035926	-	chr21:57062742-57065605	DM	GM	NOTEST	0.291489	0.109015	0.0829111	2.10049e-06	0.0709772	0	0.0214545	0.15807	-2.88121	down	1	1	no
TCONS_00055050	"j"	ENSBTAT00000045119	XLOC_035956	ENSBTAG00000015880	chr21:58937928-59007741	DM	GM	NOTEST	0.251876	0.197858	0.256288	0.21966	0.340233	0.176263	0.243197	0.23746	0.0344443	up	1	1	no
TCONS_00055079	"u"	-	XLOC_035978	-	chr21:60752999-60781787	DM	GM	NOTEST	0.174067	0.220756	0.306591	0.21573	0.253387	0.210106	0.210496	0.207573	0.0201712	up	1	1	no
TCONS_00055087	"u"	-	XLOC_035984	-	chr21:60804340-60810011	DM	GM	NOTEST	0.147172	0.0972947	0.127701	0.426553	0.104988	0.206051	0.270301	0.137793	0.972062	up	1	1	no
TCONS_00055204	"u"	-	XLOC_036055	-	chr21:68146635-68149607	DM	GM	NOTEST	0.348093	0.405594	0.305038	2.63417e-05	0.0724312	2.3118e-05	0.0219552	0.338896	-3.94821	down	1	1	no
TCONS_00055206	"u"	-	XLOC_036055	-	chr21:68146635-68149607	DM	GM	NOTEST	0.19622	0.166181	0.29411	0.0265246	0	0.0944893	0.0379118	0.208114	-2.45665	down	1	1	no
TCONS_00055216	"u"	-	XLOC_036063	-	chr21:68634057-68639445	DM	GM	NOTEST	0	0.112157	2.15179e-05	0.143823	0	0	0.0514076	0.0467602	0.1367	up	1	1	no
TCONS_00055293	"u"	-	XLOC_036112	-	chr21:70800665-70805069	DM	GM	NOTEST	4.89031e-06	0.23986	0	0	0	1.96093e-05	8.30942e-06	0.0790739	-13.2162	down	1	1	no
TCONS_00055405	"j"	ENSBTAT00000025040	XLOC_036178	ENSBTAG00000035286	chr22:2684984-2765719	DM	GM	NOTEST	0	0	0	0	0.000126512	3.01275e-05	0.0012963	0	inf	up	1	1	no
TCONS_00055524	"u"	-	XLOC_036265	-	chr22:9628372-9650518	DM	GM	NOTEST	0	0	0.0194666	0	0	0	0	0.00767715	-inf	down	1	1	no
TCONS_00055782	"u"	-	XLOC_036407	-	chr22:15923766-15933736	DM	GM	NOTEST	0.0746836	0	0	0.190177	0.174299	0.0127933	0.0986485	0.0245709	2.00534	up	1	1	no
TCONS_00055785	"u"	-	XLOC_036407	-	chr22:15923766-15933736	DM	GM	NOTEST	0	0.419947	0.260782	0.148505	0.28503	0.308575	0.245326	0.22298	0.137788	up	1	1	no
TCONS_00055967	"u"	-	XLOC_036525	-	chr22:30299871-30305605	DM	GM	NOTEST	0.0717305	0.0739793	0.181243	0.0743903	0.180007	0.275526	0.159066	0.0931251	0.77238	up	1	1	no
TCONS_00055968	"u"	-	XLOC_036525	-	chr22:30299871-30305605	DM	GM	NOTEST	0.215906	0.232695	0.308542	0.238463	0.292467	0.144994	0.220153	0.237269	-0.108012	down	1	1	no
TCONS_00056439	"u"	-	XLOC_036925	-	chr22:44562256-44602713	DM	GM	NOTEST	0	0.126304	0.216071	0.0520967	0	0.0769038	0.0410058	0.0930667	-1.18244	down	1	1	no
TCONS_00056441	"u"	-	XLOC_036925	-	chr22:44562256-44602713	DM	GM	NOTEST	0.165745	0.148188	0.211118	0.0703693	0.407207	0.139987	0.181484	0.157339	0.205964	up	1	1	no
TCONS_00056444	"u"	-	XLOC_036925	-	chr22:44562256-44602713	DM	GM	NOTEST	0	0.233053	0	0	0.08663	0	0.0259479	0.0704295	-1.44056	down	1	1	no
TCONS_00056760	"u"	-	XLOC_037088	-	chr22:52493997-52496443	DM	GM	NOTEST	0.0916414	0.201377	0.164137	0.341042	0.280275	0.190666	0.267894	0.144124	0.89435	up	1	1	no
TCONS_00056864	"u"	-	XLOC_037156	-	chr22:54681123-54698038	DM	GM	NOTEST	0.0641788	0.0536258	0.189754	0.209641	0.313347	0.0775079	0.208733	0.108183	0.948179	up	1	1	no
TCONS_00056997	"u"	-	XLOC_037234	-	chr22:58026019-58036617	DM	GM	NOTEST	0.0729192	0.0370513	0	0.0269049	0.0374824	0.0565039	0.0437119	0.0388138	0.171458	up	1	1	no
TCONS_00057303	"u"	-	XLOC_037428	-	chr22:13833296-13840617	DM	GM	NOTEST	0.336257	0.206381	0.149525	0.261592	0.15821	0.208242	0.210319	0.227602	-0.113938	down	1	1	no
TCONS_00057304	"u"	-	XLOC_037428	-	chr22:13833296-13840617	DM	GM	NOTEST	0.32298	0.167272	0	0.0973853	0.0534432	0.0783172	0.0790016	0.162848	-1.04357	down	1	1	no
TCONS_00057786	"j"	ENSBTAT00000002457	XLOC_037783	ENSBTAG00000001889	chr22:39119198-39134311	DM	GM	NOTEST	0.40376	0.174567	0	0	0	0.0963364	0.0389488	0.192038	-2.30174	down	1	1	no
TCONS_00057914	"x"	ENSBTAT00000021315	XLOC_037874	ENSBTAG00000016013	chr22:44377844-44392469	DM	GM	NOTEST	0	0.000196129	0.411511	0	0.0835531	0.00291411	0.179957	0.232573	-0.370031	down	1	1	no
TCONS_00057964	"j"	ENSBTAT00000063855	XLOC_037909	ENSBTAG00000047658	chr22:49019350-49032668	DM	GM	NOTEST	0.00106222	0.114904	0.123372	0	0	0	0	0.0924065	-inf	down	1	1	no
TCONS_00057966	"j"	ENSBTAT00000063855	XLOC_037909	ENSBTAG00000047658	chr22:49019350-49032668	DM	GM	NOTEST	0	0.000160335	0	0	0.000341903	0	0.00112037	0.000372496	1.58868	up	1	1	no
TCONS_00058249	"x"	ENSBTAT00000044390	XLOC_038060	ENSBTAG00000031340	chr22:54136283-54198274	DM	GM	NOTEST	0.260247	0.173113	0	0.000420877	0.17158	0.148752	0.170529	0.191418	-0.166708	down	1	1	no
TCONS_00058251	"x"	ENSBTAT00000044390	XLOC_038060	ENSBTAG00000031340	chr22:54136283-54198274	DM	GM	NOTEST	0	0.0801923	0	0.361833	0.163682	0.0567074	0.216281	0.0390564	2.46928	up	1	1	no
TCONS_00058283	"u"	-	XLOC_038079	-	chr22:55808214-55822654	DM	GM	NOTEST	0.0327973	0.209794	0	0.13686	0	0	0.0468591	0.0966703	-1.04474	down	1	1	no
TCONS_00058510	"u"	-	XLOC_038207	-	chr23:3171252-3230137	DM	GM	NOTEST	0.178249	0.155567	0.180152	0.15315	0.158116	0.0908262	0.13196	0.166865	-0.338582	down	1	1	no
TCONS_00058511	"u"	-	XLOC_038207	-	chr23:3171252-3230137	DM	GM	NOTEST	0.231359	0.107442	0.40958	0.344039	0.287124	0.270246	0.294404	0.23437	0.32901	up	1	1	no
TCONS_00058529	"u"	-	XLOC_038207	-	chr23:3171252-3230137	DM	GM	NOTEST	0.0614866	0.0651557	0.317924	0.0831423	0.0305911	0	0.0373302	0.139103	-1.89773	down	1	1	no
TCONS_00059079	"u"	-	XLOC_038531	-	chr23:24456646-24477949	DM	GM	NOTEST	0.0125343	0.692304	0	0.397426	0.000309309	0.0239606	0.250326	0.255375	-0.0288117	down	1	1	no
TCONS_00059080	"u"	-	XLOC_038531	-	chr23:24456646-24477949	DM	GM	NOTEST	0.014084	0.000173068	0.492692	0.40246	0.00055231	0.0247946	0.259012	0.190439	0.443692	up	1	1	no
TCONS_00059539	"u"	-	XLOC_038826	-	chr23:36439521-36481515	DM	GM	NOTEST	0.162935	0.249137	0.082011	0.0212441	0.0412364	0.154861	0.0782842	0.172003	-1.13564	down	1	1	no
TCONS_00059599	"u"	-	XLOC_038862	-	chr23:40180291-40238101	DM	GM	NOTEST	0.216713	0.0828318	0.423998	0	0.00348486	0	0.0139879	0.24881	-4.1528	down	1	1	no
TCONS_00059610	"u"	-	XLOC_038871	-	chr23:40268794-40314488	DM	GM	NOTEST	0.426257	0.46407	0	0.000126406	0.218289	0.157249	0.121728	0.30729	-1.33594	down	1	1	no
TCONS_00059734	"u"	-	XLOC_038971	-	chr23:45287651-45304187	DM	GM	NOTEST	0.503454	0.55088	0.0911011	0.426314	8.41067e-05	0.111057	0.144201	0.2993	-1.05351	down	1	1	no
TCONS_00059776	"u"	-	XLOC_038994	-	chr23:48173743-48187992	DM	GM	NOTEST	3.44755e-06	6.4879e-05	8.98101e-05	0.154591	0	0.160912	0.108918	0.000113968	9.9004	up	1	1	no
TCONS_00059882	"u"	-	XLOC_039068	-	chr23:52097964-52148449	DM	GM	NOTEST	0.14771	0.102237	0.120818	0.175211	0.376862	0.0196571	0.256772	0.113193	1.18171	up	1	1	no
TCONS_00059883	"u"	-	XLOC_039068	-	chr23:52097964-52148449	DM	GM	NOTEST	0.0201007	0.0663526	0.0156905	0.232949	0.185926	0.365519	0.185	0.0398726	2.21405	up	1	1	no
TCONS_00060079	"u"	-	XLOC_039182	-	chr23:10047336-10096119	DM	GM	NOTEST	0.0902655	0.0942855	0.155337	0.261979	0.226861	0.271178	0.275619	0.126114	1.12795	up	1	1	no
TCONS_00060081	"u"	-	XLOC_039182	-	chr23:10047336-10096119	DM	GM	NOTEST	0	0	0	0	0.102494	0.455415	0.201107	0	inf	up	1	1	no
TCONS_00060275	"u"	-	XLOC_039333	-	chr23:15796789-15824102	DM	GM	NOTEST	0.0113546	0.175077	0.332573	0.0939564	0	0.0304413	0.0508217	0.210745	-2.05198	down	1	1	no
TCONS_00060350	"j"	ENSBTAT00000035993	XLOC_039385	ENSBTAG00000006357	chr23:16865820-16875202	DM	GM	NOTEST	0	0.0768078	0.0790607	0.141579	0	0	0.0474482	0.0584336	-0.300443	down	1	1	no
TCONS_00060862	"u"	-	XLOC_039702	-	chr23:31681773-31686342	DM	GM	NOTEST	0.30908	3.13544e-06	7.91027e-06	0.0957267	5.20879e-06	0.155446	0.0845339	0.104828	-0.310427	down	1	1	no
TCONS_00060954	"u"	-	XLOC_039774	-	chr23:35990741-36002928	DM	GM	NOTEST	0	0	0.157616	0	0	0.102149	0.0399538	0.0620281	-0.634589	down	1	1	no
TCONS_00060996	"u"	-	XLOC_039811	-	chr23:36221502-36237108	DM	GM	NOTEST	0	0	0	0	0	0.0748445	0.0195565	0	inf	up	1	1	no
TCONS_00061070	"u"	-	XLOC_039849	-	chr23:40180291-40238101	DM	GM	NOTEST	0.000652982	0.488677	0.862323	0.000150481	0.439633	0.0761862	0.12469	0.274891	-1.14051	down	1	1	no
TCONS_00061091	"u"	-	XLOC_039862	-	chr23:41370281-41394329	DM	GM	NOTEST	0	0.000327614	0	0	0.259541	0	0.0829576	0	inf	up	1	1	no
TCONS_00061211	"u"	-	XLOC_039934	-	chr23:48960415-48972420	DM	GM	NOTEST	0	0.122959	0	0.372859	0.12718	0.0832331	0.190885	0.039138	2.28606	up	1	1	no
TCONS_00061271	"u"	-	XLOC_039967	-	chr23:50892645-50909572	DM	GM	NOTEST	0	0	0.000302197	0.00017837	0.271309	1.28332e-05	0.0832058	0.000121476	9.41987	up	1	1	no
TCONS_00061272	"u"	-	XLOC_039967	-	chr23:50892645-50909572	DM	GM	NOTEST	0.0133098	0	0	0.115153	0.369399	0.129664	0.215874	0.00446133	5.59657	up	1	1	no
TCONS_00061273	"u"	-	XLOC_039967	-	chr23:50892645-50909572	DM	GM	NOTEST	0	0	0.027006	0.309422	0	0.231632	0.181195	0.00874114	4.37358	up	1	1	no
TCONS_00061284	"u"	-	XLOC_039978	-	chr23:52087644-52089468	DM	GM	NOTEST	0.158449	6.23392e-05	2.05906e-05	0.0787085	0.342363	0.0816493	0.23431	0.0531881	2.13924	up	1	1	no
TCONS_00061331	"u"	-	XLOC_040008	-	chr24:2666587-2675295	DM	GM	NOTEST	0.141209	0.102232	0.150649	0.0783635	0.145616	0.08839	0.0999061	0.129388	-0.373057	down	1	1	no
TCONS_00061349	"u"	-	XLOC_040019	-	chr24:3067252-3070750	DM	GM	NOTEST	0.181721	0.218986	0.194676	0.0557414	0.0704025	0.107597	0.074335	0.191455	-1.36489	down	1	1	no
TCONS_00061750	"u"	-	XLOC_040277	-	chr24:43241578-43242726	DM	GM	NOTEST	9.33241e-05	7.21633e-05	0.955124	0	0	0	0	0.261972	-inf	down	1	1	no
TCONS_00061802	"u"	-	XLOC_040309	-	chr24:44071300-44080870	DM	GM	NOTEST	0.0774132	0.0289574	0.0481639	7.13322e-06	0.0907735	0.52095	0.208575	0.0512977	2.0236	up	1	1	no
TCONS_00061892	"u"	-	XLOC_040379	-	chr24:47958283-48057779	DM	GM	NOTEST	0.231744	0.194956	0.0220609	0	0.185682	0.228471	0.152145	0.176103	-0.210976	down	1	1	no
TCONS_00061893	"u"	-	XLOC_040379	-	chr24:47958283-48057779	DM	GM	NOTEST	0.0708696	0.0611821	0.400764	0.391815	0.214639	0.136142	0.242311	0.147546	0.7157	up	1	1	no
TCONS_00062085	"u"	-	XLOC_040505	-	chr24:58426823-58442302	DM	GM	NOTEST	0.172385	0.0180997	0.250674	0.222589	0.222804	0.175114	0.253147	0.262014	-0.0496684	down	1	1	no
TCONS_00062136	"u"	-	XLOC_040542	-	chr24:61449658-61453472	DM	GM	NOTEST	0.169789	0.145577	0.271339	0.146374	0.170844	0.311607	0.194858	0.185792	0.0687324	up	1	1	no
TCONS_00062137	"u"	-	XLOC_040542	-	chr24:61449658-61453472	DM	GM	NOTEST	0.0401559	0.142324	0	0.117027	0.115751	0.000165173	0.0746678	0.0552452	0.434637	up	1	1	no
TCONS_00062171	"u"	-	XLOC_040564	-	chr24:62641235-62669536	DM	GM	NOTEST	0.0991832	0.0532426	0.0813848	0.176731	0.158859	0.312033	0.231334	0.0832945	1.47369	up	1	1	no
TCONS_00062245	"u"	-	XLOC_040613	-	chr24:2815007-2817406	DM	GM	NOTEST	0.317264	0	0.0328633	7.41123e-05	0.204111	0.278384	0.15687	0.112554	0.478951	up	1	1	no
TCONS_00062249	"u"	-	XLOC_040616	-	chr24:2945940-2951719	DM	GM	NOTEST	0.178096	0.0271524	0.0223847	0.0211118	0.0378556	0.0381062	0.0369418	0.0791321	-1.09901	down	1	1	no
TCONS_00062379	"u"	-	XLOC_040724	-	chr24:8681654-8718883	DM	GM	NOTEST	0.13334	0.100664	0.0824302	0.184379	0.000396072	0.325944	0.177995	0.103039	0.788652	up	1	1	no
TCONS_00062380	"u"	-	XLOC_040724	-	chr24:8681654-8718883	DM	GM	NOTEST	0.00130946	0.00115138	0.000755577	0.198513	0.35973	0.124453	0.235797	0.00137343	7.42362	up	1	1	no
TCONS_00062496	"u"	-	XLOC_040819	-	chr24:20499628-20573477	DM	GM	NOTEST	0.189777	0.363307	0.949123	0.0847661	0.156314	0.147422	0.110525	0.408305	-1.88528	down	1	1	no
TCONS_00062677	"u"	-	XLOC_040954	-	chr24:31165413-31171567	DM	GM	NOTEST	0	0	0.0732973	0	0	0.14828	0.0804267	0.0266029	1.59609	up	1	1	no
TCONS_00062694	"u"	-	XLOC_040964	-	chr24:33017847-33025643	DM	GM	NOTEST	0.417557	0.210671	0.249989	0.181599	0.0472658	0.186422	0.1301	0.269646	-1.05144	down	1	1	no
TCONS_00062883	"u"	-	XLOC_041104	-	chr24:41566625-41573864	DM	GM	NOTEST	0.0241999	0	0	0.255593	0.517751	0.251859	0.341061	0.00815156	5.38681	up	1	1	no
TCONS_00062890	"u"	-	XLOC_041110	-	chr24:42028237-42040054	DM	GM	NOTEST	0.208882	0.315411	0.140628	0.131788	0.229007	0.160169	0.167146	0.211305	-0.338221	down	1	1	no
TCONS_00062947	"x"	ENSBTAT00000013953	XLOC_041142	ENSBTAG00000010552	chr24:43515582-43526746	DM	GM	NOTEST	0.145533	0.218403	0.036399	0	0.174794	0.0281996	0.0651634	0.133786	-1.03779	down	1	1	no
TCONS_00063064	"u"	-	XLOC_041224	-	chr24:48316682-48335588	DM	GM	NOTEST	0.0764281	0.0876801	0	0.132128	0.228732	0.277758	0.222299	0.0553761	2.00517	up	1	1	no
TCONS_00063143	"u"	-	XLOC_041283	-	chr24:49760172-49811451	DM	GM	NOTEST	0	0	0.161469	0	0.00441164	0.0177684	0.0165568	0.0519245	-1.649	down	1	1	no
TCONS_00063146	"u"	-	XLOC_041283	-	chr24:49760172-49811451	DM	GM	NOTEST	0.240719	0.332583	0.284218	0.0395633	0	0	0.0135437	0.295377	-4.44686	down	1	1	no
TCONS_00063217	"u"	-	XLOC_041337	-	chr24:53725493-53740417	DM	GM	NOTEST	0.0142678	0.0263898	0.0213969	0.10753	0.260694	0.360573	0.229649	0.0196704	3.54533	up	1	1	no
TCONS_00063388	"u"	-	XLOC_041467	-	chr24:62641235-62669536	DM	GM	NOTEST	0.040656	0.137284	0.101525	0.53553	0.178413	0.299735	0.298993	0.074123	2.01212	up	1	1	no
TCONS_00063730	"u"	-	XLOC_041620	-	chr25:2992451-3169355	DM	GM	NOTEST	0.401698	0.330886	0.158367	0.280308	0.413024	0.120355	0.299123	0.319017	-0.0928935	down	1	1	no
TCONS_00063853	"u"	-	XLOC_041694	-	chr25:10609247-10617652	DM	GM	NOTEST	0.256976	2.14821e-05	0.471379	2.29248e-05	0.252225	0.000215264	0.079252	0.233242	-1.55731	down	1	1	no
TCONS_00063859	"u"	-	XLOC_041698	-	chr25:10663189-10674715	DM	GM	NOTEST	0.140034	0.265567	0.217923	0.0374376	0.102313	0.0290266	0.0538673	0.201153	-1.90081	down	1	1	no
TCONS_00063906	"u"	-	XLOC_041724	-	chr25:13337782-13362050	DM	GM	NOTEST	0	0	0.0605879	0	0	0	0	0.019473	-inf	down	1	1	no
TCONS_00064507	"u"	-	XLOC_042088	-	chr25:34372299-34373467	DM	GM	NOTEST	0	0	0.0333072	0.221299	0.368484	0.256239	0.35484	0.0152261	4.54255	up	1	1	no
TCONS_00065136	"u"	-	XLOC_042424	-	chr25:3455707-3465801	DM	GM	NOTEST	0.225948	0.128531	0.426353	0.214736	0.40784	0.462373	0.315336	0.247225	0.351062	up	1	1	no
TCONS_00065144	"u"	-	XLOC_042428	-	chr25:3475553-3478408	DM	GM	NOTEST	0.305878	0.243672	0.171211	0.302774	0.303763	0.161144	0.254178	0.246069	0.0467744	up	1	1	no
TCONS_00065145	"u"	-	XLOC_042428	-	chr25:3475553-3478408	DM	GM	NOTEST	0.000184798	0.0241283	3.27042e-06	0	0.124738	2.90127e-06	0.0448665	6.69829e-05	9.38763	up	1	1	no
TCONS_00065380	"u"	-	XLOC_042562	-	chr25:20484204-20566365	DM	GM	NOTEST	0	0	0	0.174318	0	0.252668	0.406218	0	inf	up	1	1	no
TCONS_00065384	"u"	-	XLOC_042562	-	chr25:20484204-20566365	DM	GM	NOTEST	0.200523	0.313506	0.156441	1.18574	0.700053	0.790835	0.618049	0.221374	1.48123	up	1	1	no
TCONS_00065674	"u"	-	XLOC_042749	-	chr25:30255789-30274578	DM	GM	NOTEST	2.52514e-05	2.4662e-05	2.28206e-05	2.46067e-05	2.5518e-05	2.42929e-05	2.49006e-05	2.49322e-05	-0.00183194	down	1	1	no
TCONS_00066035	"u"	-	XLOC_042990	-	chr25:37758430-37767316	DM	GM	NOTEST	0.337566	0.257685	0.188455	0	0	0	0	0.277698	-inf	down	1	1	no
TCONS_00066249	"u"	-	XLOC_043142	-	chr25:42213786-42229406	DM	GM	NOTEST	0.125387	0	0	0	0.470912	0.221687	0.197147	0.0420853	2.22788	up	1	1	no
TCONS_00066292	"u"	-	XLOC_043163	-	chr25:42550824-42554739	DM	GM	NOTEST	0.379805	2.56017e-05	0.000115064	5.56634e-05	0.215332	0.000489205	0.0643225	0.128181	-0.99479	down	1	1	no
TCONS_00066296	"u"	-	XLOC_043165	-	chr25:42561622-42563625	DM	GM	NOTEST	3.07728e-06	0.321488	0.136311	0	0.112218	1.30914e-06	0.0338926	0.134552	-1.98912	down	1	1	no
TCONS_00066451	"j"	ENSBTAT00000027942	XLOC_043272	ENSBTAG00000020981	chr26:13825427-13871359	DM	GM	NOTEST	0.000159344	0	0.29712	0	0	0	0	0.107182	-inf	down	1	1	no
TCONS_00066693	"u"	-	XLOC_043436	-	chr26:22313308-22348317	DM	GM	NOTEST	0.0548651	0	0	0	0.13535	0.0257658	0.0657874	0.0189486	1.79572	up	1	1	no
TCONS_00066901	"u"	-	XLOC_043550	-	chr26:33449729-33506971	DM	GM	NOTEST	0.261808	0.250709	0.381757	0.28623	0.320982	0.205243	0.269489	0.285436	-0.0829429	down	1	1	no
TCONS_00066920	"u"	-	XLOC_043566	-	chr26:33586251-33636663	DM	GM	NOTEST	0.093861	0.155245	0.548414	0.0965389	0.162426	0.0605505	0.0978425	0.235813	-1.26911	down	1	1	no
TCONS_00067045	"u"	-	XLOC_043657	-	chr26:38228912-38252416	DM	GM	NOTEST	0.0490504	0.0247496	0.0279902	0.307229	0.199204	0.388926	0.307876	0.0344934	3.15796	up	1	1	no
TCONS_00067153	"x"	ENSBTAT00000060110	XLOC_043721	ENSBTAG00000043118	chr26:43404243-43432454	DM	GM	NOTEST	0.243008	0.130195	0	0.257711	0.197861	0.271273	0.248356	0.126069	0.978193	up	1	1	no
TCONS_00067155	"x"	ENSBTAT00000060110	XLOC_043721	ENSBTAG00000043118	chr26:43404243-43432454	DM	GM	NOTEST	0.0801844	0.132365	0.204788	0.0523306	0.263093	3.84197e-05	0.109253	0.143915	-0.39754	down	1	1	no
TCONS_00067201	"u"	-	XLOC_043738	-	chr26:45844701-46261819	DM	GM	NOTEST	0.180353	0.143962	0.217542	0.163075	0.209264	0.209323	0.191795	0.17531	0.129655	up	1	1	no
TCONS_00067245	"u"	-	XLOC_043775	-	chr26:48254917-48259903	DM	GM	NOTEST	0.28052	0	0.114641	0.0401063	0	0.221532	0.0964752	0.13991	-0.536265	down	1	1	no
TCONS_00067247	"u"	-	XLOC_043775	-	chr26:48254917-48259903	DM	GM	NOTEST	1.34335e-05	0.0639465	0	3.56331e-05	0	0	9.49459e-06	0.0235194	-11.2745	down	1	1	no
TCONS_00067248	"u"	-	XLOC_043775	-	chr26:48254917-48259903	DM	GM	NOTEST	0	0.0550263	4.31274e-05	0.000115831	0	1.30032e-05	7.06734e-05	0.0232356	-8.36096	down	1	1	no
TCONS_00067380	"u"	-	XLOC_043875	-	chr26:8923688-9058863	DM	GM	NOTEST	0.136943	0.0270182	0	0.0709893	0	0	0.0264761	0.0685769	-1.37303	down	1	1	no
TCONS_00067400	"u"	-	XLOC_043875	-	chr26:8923688-9058863	DM	GM	NOTEST	0	0.0167131	0	0	0	0	0	0.00522115	-inf	down	1	1	no
TCONS_00067401	"u"	-	XLOC_043875	-	chr26:8923688-9058863	DM	GM	NOTEST	0	0.0392853	0	0.0880512	0.0470106	0.0233517	0.0504393	0.0122483	2.04197	up	1	1	no
TCONS_00067402	"u"	-	XLOC_043875	-	chr26:8923688-9058863	DM	GM	NOTEST	0.1383	0.083046	0.000110138	0.000204193	0	0	2.84878e-05	0.0704105	-11.2712	down	1	1	no
TCONS_00068067	"u"	-	XLOC_044292	-	chr26:38067131-38111831	DM	GM	NOTEST	0	2.4484e-06	0	0	0	0.0847125	0.0314864	1.23764e-06	14.6349	up	1	1	no
TCONS_00068074	"u"	-	XLOC_044295	-	chr26:38127251-38163506	DM	GM	NOTEST	0	0.134173	0	0.24647	0.0913108	0.029819	0.13209	0.0464525	1.5077	up	1	1	no
TCONS_00068175	"u"	-	XLOC_044353	-	chr26:44037745-44041589	DM	GM	NOTEST	0.289164	0.092293	0.16742	0.125509	0.108449	0.10472	0.112953	0.185767	-0.717769	down	1	1	no
TCONS_00068187	"u"	-	XLOC_044363	-	chr26:44365083-44367724	DM	GM	NOTEST	0.0446891	0	0.0644486	0.47401	0.215451	0.157945	0.289048	0.0369975	2.96581	up	1	1	no
TCONS_00068313	"u"	-	XLOC_044443	-	chr26:50932339-50934238	DM	GM	NOTEST	0.130791	0.0685026	0	0.285569	0.14546	0.330262	0.24825	0.0654434	1.92347	up	1	1	no
TCONS_00068598	"u"	-	XLOC_044628	-	chr27:15887031-15983951	DM	GM	NOTEST	0.110506	0.0665938	1.30309e-05	0	0.458338	0.114736	0.174741	0.0648491	1.43006	up	1	1	no
TCONS_00068608	"u"	-	XLOC_044628	-	chr27:15887031-15983951	DM	GM	NOTEST	1.84304e-05	0.0541462	0.0879746	0.45933	0	0.40565	0.279607	0.0337854	3.04893	up	1	1	no
TCONS_00068616	"u"	-	XLOC_044628	-	chr27:15887031-15983951	DM	GM	NOTEST	0.119253	0	0.0523558	0.136701	0.399215	0.371659	0.29	0.0558766	2.37573	up	1	1	no
TCONS_00068633	"u"	-	XLOC_044657	-	chr27:16045289-16058129	DM	GM	NOTEST	0.150944	0	0	0.0502932	0.505735	0.263398	0.257964	0.0505315	2.35192	up	1	1	no
TCONS_00068634	"u"	-	XLOC_044657	-	chr27:16045289-16058129	DM	GM	NOTEST	0.0194	0	0.0295257	0.283046	0.117398	0.202871	0.20378	0.015693	3.69881	up	1	1	no
TCONS_00069051	"u"	-	XLOC_044986	-	chr27:37481677-37485414	DM	GM	NOTEST	0.282175	0.128005	0.191167	0.352274	0.307099	0.210235	0.257675	0.179117	0.524644	up	1	1	no
TCONS_00069172	"u"	-	XLOC_045078	-	chr27:43992650-44016032	DM	GM	NOTEST	0.0234878	0.0725233	0.0409122	0.070988	0.00021914	0	0.0245752	0.0284061	-0.208998	down	1	1	no
TCONS_00069299	"u"	-	XLOC_045185	-	chr27:6986998-6989379	DM	GM	NOTEST	0.302544	0.104775	0.179597	1.97386e-06	0.0491992	0	0.0168295	0.199321	-3.56602	down	1	1	no
TCONS_00069300	"u"	-	XLOC_045185	-	chr27:6986998-6989379	DM	GM	NOTEST	0.029814	0.155103	6.5363e-05	0.0735511	1.52983e-06	0	0.0252271	0.0679736	-1.43	down	1	1	no
TCONS_00069337	"u"	-	XLOC_045216	-	chr27:12113064-12147764	DM	GM	NOTEST	0	0.0608044	0.036039	0.256433	0.00611357	0	0.13616	0.0354135	1.94293	up	1	1	no
TCONS_00069338	"u"	-	XLOC_045216	-	chr27:12113064-12147764	DM	GM	NOTEST	0.117265	2.17865e-05	5.04907e-05	0	0.0998535	0	0.0354338	0.0397141	-0.164525	down	1	1	no
TCONS_00069357	"u"	-	XLOC_045232	-	chr27:12183976-12187539	DM	GM	NOTEST	0.0429717	2.89658e-05	0.241168	0.372506	0.175828	0.19201	0.270642	0.100598	1.42779	up	1	1	no
TCONS_00069358	"u"	-	XLOC_045232	-	chr27:12183976-12187539	DM	GM	NOTEST	0.0436507	0	0	0.246905	0.214343	0.0953033	0.199009	0.0147592	3.75315	up	1	1	no
TCONS_00069371	"u"	-	XLOC_045241	-	chr27:13322484-13339113	DM	GM	NOTEST	0	0.0125152	0	0.0588524	0.100411	0.0905672	0.0779678	0.0038065	4.35634	up	1	1	no
TCONS_00069463	"u"	-	XLOC_045295	-	chr27:18828053-18852509	DM	GM	NOTEST	0.0925788	0.114814	0.712905	0.12302	0.111882	0.298447	0.186367	0.318242	-0.771982	down	1	1	no
TCONS_00069544	"u"	-	XLOC_045355	-	chr27:24184403-24193055	DM	GM	NOTEST	0.0731366	0	0.1528	0	0	0	0	0.0872961	-inf	down	1	1	no
TCONS_00069545	"u"	-	XLOC_045355	-	chr27:24184403-24193055	DM	GM	NOTEST	0	0	0	0	0.342451	0	0.143703	0	inf	up	1	1	no
TCONS_00069548	"u"	-	XLOC_045355	-	chr27:24184403-24193055	DM	GM	NOTEST	0	0	0.118373	0	0.286031	0.538999	0.306831	0.0179827	4.09276	up	1	1	no
TCONS_00069549	"u"	-	XLOC_045355	-	chr27:24184403-24193055	DM	GM	NOTEST	0.33261	0.0536163	0.222453	0	0.285907	0.821349	0.227022	0.183723	0.305297	up	1	1	no
TCONS_00069550	"u"	-	XLOC_045355	-	chr27:24184403-24193055	DM	GM	NOTEST	0.185079	0.162365	0	0.0442377	0	0.145358	0.0456733	0.128519	-1.49256	down	1	1	no
TCONS_00069551	"u"	-	XLOC_045355	-	chr27:24184403-24193055	DM	GM	NOTEST	0.0906234	0.0480974	0.0901894	0	0	0.012418	0	0.0352645	-inf	down	1	1	no
TCONS_00069552	"u"	-	XLOC_045355	-	chr27:24184403-24193055	DM	GM	NOTEST	0.0417861	0	0	0.370568	0.000145356	0.170088	0.240813	0.0141237	4.09173	up	1	1	no
TCONS_00069554	"u"	-	XLOC_045355	-	chr27:24184403-24193055	DM	GM	NOTEST	0	0	0.112864	0.455425	0	0.0846063	0.181445	0.0302973	2.58227	up	1	1	no
TCONS_00069555	"u"	-	XLOC_045355	-	chr27:24184403-24193055	DM	GM	NOTEST	0	0.217302	0	0.467096	0.131921	0.00104095	0.289506	0.0951714	1.60499	up	1	1	no
TCONS_00069673	"u"	-	XLOC_045441	-	chr27:32688106-32714683	DM	GM	NOTEST	0.0549618	0	0	0.38326	0.328802	0.139483	0.27153	0.0184755	3.87743	up	1	1	no
TCONS_00069988	"u"	-	XLOC_045669	-	chr28:1882839-1888267	DM	GM	NOTEST	0	0.256634	0	0.103668	0	0	0.0350081	0.077057	-1.13824	down	1	1	no
TCONS_00070234	"o"	ENSBTAT00000000744	XLOC_045836	ENSBTAG00000000570	chr28:13562984-13620172	DM	GM	NOTEST	0.477215	0.443691	0	0.0623323	0	0.224095	0.104825	0.325503	-1.63468	down	1	1	no
TCONS_00070308	"j"	ENSBTAT00000014562	XLOC_045892	ENSBTAG00000010967	chr28:17675048-17772605	DM	GM	NOTEST	0.333655	0.248888	0	0.127479	0	0.0586119	0.0594523	0.17291	-1.54022	down	1	1	no
TCONS_00070316	"u"	-	XLOC_045894	-	chr28:17773408-17780002	DM	GM	NOTEST	0.0851269	0.0185753	0.00468676	0.000340432	0	0.089137	0.0265595	0.0324272	-0.287976	down	1	1	no
TCONS_00070381	"u"	-	XLOC_045933	-	chr28:25202556-25207032	DM	GM	NOTEST	0.339079	0.356246	0.380903	0.26515	0.132031	0.192677	0.180664	0.306208	-0.761203	down	1	1	no
TCONS_00070413	"u"	-	XLOC_045952	-	chr28:26105989-26110013	DM	GM	NOTEST	0.122835	0.234733	0.160492	0.106713	0.092932	0.0385309	0.0752823	0.157563	-1.06555	down	1	1	no
TCONS_00070589	"u"	-	XLOC_046039	-	chr28:31321818-31349299	DM	GM	NOTEST	0	0.124462	0	0.253055	0.216672	0.132049	0.194704	0.0408549	2.25271	up	1	1	no
TCONS_00070679	"u"	-	XLOC_046126	-	chr28:31827091-31839837	DM	GM	NOTEST	0.278671	0.276742	0.136071	0.334558	0.285763	0.259748	0.293112	0.227591	0.365005	up	1	1	no
TCONS_00070804	"u"	-	XLOC_046249	-	chr28:32676026-32692450	DM	GM	NOTEST	2.41997e-06	0.101358	2.74486e-05	0.304531	0.402588	0.21456	0.306813	0.0330169	3.21608	up	1	1	no
TCONS_00071216	"u"	-	XLOC_046534	-	chr28:5423267-5452820	DM	GM	NOTEST	0.214474	0.13314	0.327145	0.0573238	0.103937	0.098431	0.0804392	0.209894	-1.38369	down	1	1	no
[truncated: 337 more rows]

## Sheet: mRNA_miRNA_lncRNA_diff
Transcript	gene_id	gene	Ensembl Gene ID	Description	GO_Term	KEGG	locus	sample_1	sample_2	status	DM_fpkm	GM_fpkm	log2(fold_change)	regulation	p_value	q_value	significant	lncRNA_id	class_code	nearest_ref_id	gene_id	gene	locus	sample_1	sample_2	status	DM_fpkm	GM_fpkm	log2(fold_change)	regulation	p_value	q_value	significant	miRNA	p-value	DM_Mean	StDev	GM_Mean	StDev	Log2 (G2/G1)	Signal	Signal	Signal	Signal	Signal	Signal	Target Sequence (5' to 3')
ENSBTAT00000000611	XLOC_037026	ENSBTAG00000000483	ENSBTAG00000000483	Bos taurus hyaluronoglucosaminidase 1 (HYAL1), mRNA. [Source:RefSeq mRNA;Acc:NM_001017941]	GO:0000302(response to reactive oxygen species);GO:0003824(catalytic activity);GO:0004415(hyalurononglucosaminidase activity);GO:0005576(extracellular region);GO:0005615(extracellular space);GO:0005737(cytoplasm);GO:0005764(lysosome);GO:0005975(carbohydrate metabolic process);GO:0006954(inflammatory response);GO:0008134(transcription factor binding);GO:0008152(metabolic process);GO:0009615(respon…	00531(Glycosaminoglycan degradation);01100(Metabolic pathways)	chr22:50600488-50601799	DM	GM	OK	16.1258	6.33471	1.34802	up	5e-05	0.000488784	yes	TCONS_00000475	x	ENSBTAT00000018161	XLOC_000375	ENSBTAG00000013664	chr1:43730027-44124487	DM	GM	OK	0.511313	1.4261	-1.47979	down	5e-05	0.000488784	yes	bta-miR-206	0.000753	1043	273	13420	2178	3.69	1035	1320	774	13216	11351	15693	UGGAAUGUAAGGAAGUGUGUGG
ENSBTAT00000000611	XLOC_037026	ENSBTAG00000000483	ENSBTAG00000000483	Bos taurus hyaluronoglucosaminidase 1 (HYAL1), mRNA. [Source:RefSeq mRNA;Acc:NM_001017941]	GO:0000302(response to reactive oxygen species);GO:0003824(catalytic activity);GO:0004415(hyalurononglucosaminidase activity);GO:0005576(extracellular region);GO:0005615(extracellular space);GO:0005737(cytoplasm);GO:0005764(lysosome);GO:0005975(carbohydrate metabolic process);GO:0006954(inflammatory response);GO:0008134(transcription factor binding);GO:0008152(metabolic process);GO:0009615(respon…	00531(Glycosaminoglycan degradation);01100(Metabolic pathways)	chr22:50600488-50601799	DM	GM	OK	16.1258	6.33471	1.34802	up	5e-05	0.000488784	yes	TCONS_00007104	u	-	XLOC_005004	-	chr10:73477675-73491408	DM	GM	OK	0.717172	0.287791	1.3173	up	5e-05	0.000488784	yes	bta-miR-206	0.000753	1043	273	13420	2178	3.69	1035	1320	774	13216	11351	15693	UGGAAUGUAAGGAAGUGUGUGG
ENSBTAT00000000611	XLOC_037026	ENSBTAG00000000483	ENSBTAG00000000483	Bos taurus hyaluronoglucosaminidase 1 (HYAL1), mRNA. [Source:RefSeq mRNA;Acc:NM_001017941]	GO:0000302(response to reactive oxygen species);GO:0003824(catalytic activity);GO:0004415(hyalurononglucosaminidase activity);GO:0005576(extracellular region);GO:0005615(extracellular space);GO:0005737(cytoplasm);GO:0005764(lysosome);GO:0005975(carbohydrate metabolic process);GO:0006954(inflammatory response);GO:0008134(transcription factor binding);GO:0008152(metabolic process);GO:0009615(respon…	00531(Glycosaminoglycan degradation);01100(Metabolic pathways)	chr22:50600488-50601799	DM	GM	OK	16.1258	6.33471	1.34802	up	5e-05	0.000488784	yes	TCONS_00019706	u	-	XLOC_013263	-	chr13:82651527-82673328	DM	GM	OK	0.162298	0.345202	-1.0888	down	0.0013	0.00838556	yes	bta-miR-206	0.000753	1043	273	13420	2178	3.69	1035	1320	774	13216	11351	15693	UGGAAUGUAAGGAAGUGUGUGG
ENSBTAT00000000611	XLOC_037026	ENSBTAG00000000483	ENSBTAG00000000483	Bos taurus hyaluronoglucosaminidase 1 (HYAL1), mRNA. [Source:RefSeq mRNA;Acc:NM_001017941]	GO:0000302(response to reactive oxygen species);GO:0003824(catalytic activity);GO:0004415(hyalurononglucosaminidase activity);GO:0005576(extracellular region);GO:0005615(extracellular space);GO:0005737(cytoplasm);GO:0005764(lysosome);GO:0005975(carbohydrate metabolic process);GO:0006954(inflammatory response);GO:0008134(transcription factor binding);GO:0008152(metabolic process);GO:0009615(respon…	00531(Glycosaminoglycan degradation);01100(Metabolic pathways)	chr22:50600488-50601799	DM	GM	OK	16.1258	6.33471	1.34802	up	5e-05	0.000488784	yes	TCONS_00024351	u	-	XLOC_016375	-	chr14:59727883-59745042	DM	GM	OK	1.04585	0.0107601	6.60284	up	0.0387	0.122436	yes	bta-miR-206	0.000753	1043	273	13420	2178	3.69	1035	1320	774	13216	11351	15693	UGGAAUGUAAGGAAGUGUGUGG
ENSBTAT00000000611	XLOC_037026	ENSBTAG00000000483	ENSBTAG00000000483	Bos taurus hyaluronoglucosaminidase 1 (HYAL1), mRNA. [Source:RefSeq mRNA;Acc:NM_001017941]	GO:0000302(response to reactive oxygen species);GO:0003824(catalytic activity);GO:0004415(hyalurononglucosaminidase activity);GO:0005576(extracellular region);GO:0005615(extracellular space);GO:0005737(cytoplasm);GO:0005764(lysosome);GO:0005975(carbohydrate metabolic process);GO:0006954(inflammatory response);GO:0008134(transcription factor binding);GO:0008152(metabolic process);GO:0009615(respon…	00531(Glycosaminoglycan degradation);01100(Metabolic pathways)	chr22:50600488-50601799	DM	GM	OK	16.1258	6.33471	1.34802	up	5e-05	0.000488784	yes	TCONS_00034424	u	-	XLOC_023150	-	chr17:40936425-41205755	DM	GM	OK	0.88584	2.29886	-1.3758	down	5e-05	0.000488784	yes	bta-miR-206	0.000753	1043	273	13420	2178	3.69	1035	1320	774	13216	11351	15693	UGGAAUGUAAGGAAGUGUGUGG
ENSBTAT00000000611	XLOC_037026	ENSBTAG00000000483	ENSBTAG00000000483	Bos taurus hyaluronoglucosaminidase 1 (HYAL1), mRNA. [Source:RefSeq mRNA;Acc:NM_001017941]	GO:0000302(response to reactive oxygen species);GO:0003824(catalytic activity);GO:0004415(hyalurononglucosaminidase activity);GO:0005576(extracellular region);GO:0005615(extracellular space);GO:0005737(cytoplasm);GO:0005764(lysosome);GO:0005975(carbohydrate metabolic process);GO:0006954(inflammatory response);GO:0008134(transcription factor binding);GO:0008152(metabolic process);GO:0009615(respon…	00531(Glycosaminoglycan degradation);01100(Metabolic pathways)	chr22:50600488-50601799	DM	GM	OK	16.1258	6.33471	1.34802	up	5e-05	0.000488784	yes	TCONS_00042276	u	-	XLOC_027669	-	chr19:55863589-55875777	DM	GM	OK	0.585155	0.0392649	3.89751	up	0.01585	0.0626295	yes	bta-miR-206	0.000753	1043	273	13420	2178	3.69	1035	1320	774	13216	11351	15693	UGGAAUGUAAGGAAGUGUGUGG
ENSBTAT00000000611	XLOC_037026	ENSBTAG00000000483	ENSBTAG00000000483	Bos taurus hyaluronoglucosaminidase 1 (HYAL1), mRNA. [Source:RefSeq mRNA;Acc:NM_001017941]	GO:0000302(response to reactive oxygen species);GO:0003824(catalytic activity);GO:0004415(hyalurononglucosaminidase activity);GO:0005576(extracellular region);GO:0005615(extracellular space);GO:0005737(cytoplasm);GO:0005764(lysosome);GO:0005975(carbohydrate metabolic process);GO:0006954(inflammatory response);GO:0008134(transcription factor binding);GO:0008152(metabolic process);GO:0009615(respon…	00531(Glycosaminoglycan degradation);01100(Metabolic pathways)	chr22:50600488-50601799	DM	GM	OK	16.1258	6.33471	1.34802	up	5e-05	0.000488784	yes	TCONS_00048554	u	-	XLOC_031608	-	chr2:65766008-65822294	DM	GM	OK	1.53564	0.305978	2.32734	up	0.01275	0.0529311	yes	bta-miR-206	0.000753	1043	273	13420	2178	3.69	1035	1320	774	13216	11351	15693	UGGAAUGUAAGGAAGUGUGUGG
ENSBTAT00000000611	XLOC_037026	ENSBTAG00000000483	ENSBTAG00000000483	Bos taurus hyaluronoglucosaminidase 1 (HYAL1), mRNA. [Source:RefSeq mRNA;Acc:NM_001017941]	GO:0000302(response to reactive oxygen species);GO:0003824(catalytic activity);GO:0004415(hyalurononglucosaminidase activity);GO:0005576(extracellular region);GO:0005615(extracellular space);GO:0005737(cytoplasm);GO:0005764(lysosome);GO:0005975(carbohydrate metabolic process);GO:0006954(inflammatory response);GO:0008134(transcription factor binding);GO:0008152(metabolic process);GO:0009615(respon…	00531(Glycosaminoglycan degradation);01100(Metabolic pathways)	chr22:50600488-50601799	DM	GM	OK	16.1258	6.33471	1.34802	up	5e-05	0.000488784	yes	TCONS_00058512	u	-	XLOC_038207	-	chr23:3171252-3230137	DM	GM	OK	0.230326	0.498836	-1.11489	down	0.0129	0.0533975	yes	bta-miR-206	0.000753	1043	273	13420	2178	3.69	1035	1320	774	13216	11351	15693	UGGAAUGUAAGGAAGUGUGUGG
ENSBTAT00000000611	XLOC_037026	ENSBTAG00000000483	ENSBTAG00000000483	Bos taurus hyaluronoglucosaminidase 1 (HYAL1), mRNA. [Source:RefSeq mRNA;Acc:NM_001017941]	GO:0000302(response to reactive oxygen species);GO:0003824(catalytic activity);GO:0004415(hyalurononglucosaminidase activity);GO:0005576(extracellular region);GO:0005615(extracellular space);GO:0005737(cytoplasm);GO:0005764(lysosome);GO:0005975(carbohydrate metabolic process);GO:0006954(inflammatory response);GO:0008134(transcription factor binding);GO:0008152(metabolic process);GO:0009615(respon…	00531(Glycosaminoglycan degradation);01100(Metabolic pathways)	chr22:50600488-50601799	DM	GM	OK	16.1258	6.33471	1.34802	up	5e-05	0.000488784	yes	TCONS_00066376	u	-	XLOC_043227	-	chr26:10759137-10766501	DM	GM	OK	0.272441	0.704476	-1.3706	down	5e-05	0.000488784	yes	bta-miR-206	0.000753	1043	273	13420	2178	3.69	1035	1320	774	13216	11351	15693	UGGAAUGUAAGGAAGUGUGUGG
ENSBTAT00000000611	XLOC_037026	ENSBTAG00000000483	ENSBTAG00000000483	Bos taurus hyaluronoglucosaminidase 1 (HYAL1), mRNA. [Source:RefSeq mRNA;Acc:NM_001017941]	GO:0000302(response to reactive oxygen species);GO:0003824(catalytic activity);GO:0004415(hyalurononglucosaminidase activity);GO:0005576(extracellular region);GO:0005615(extracellular space);GO:0005737(cytoplasm);GO:0005764(lysosome);GO:0005975(carbohydrate metabolic process);GO:0006954(inflammatory response);GO:0008134(transcription factor binding);GO:0008152(metabolic process);GO:0009615(respon…	00531(Glycosaminoglycan degradation);01100(Metabolic pathways)	chr22:50600488-50601799	DM	GM	OK	16.1258	6.33471	1.34802	up	5e-05	0.000488784	yes	TCONS_00069466	u	-	XLOC_045295	-	chr27:18828053-18852509	DM	GM	OK	0.575175	1.25033	-1.12024	down	0.0045	0.0231353	yes	bta-miR-206	0.000753	1043	273	13420	2178	3.69	1035	1320	774	13216	11351	15693	UGGAAUGUAAGGAAGUGUGUGG
ENSBTAT00000000611	XLOC_037026	ENSBTAG00000000483	ENSBTAG00000000483	Bos taurus hyaluronoglucosaminidase 1 (HYAL1), mRNA. [Source:RefSeq mRNA;Acc:NM_001017941]	GO:0000302(response to reactive oxygen species);GO:0003824(catalytic activity);GO:0004415(hyalurononglucosaminidase activity);GO:0005576(extracellular region);GO:0005615(extracellular space);GO:0005737(cytoplasm);GO:0005764(lysosome);GO:0005975(carbohydrate metabolic process);GO:0006954(inflammatory response);GO:0008134(transcription factor binding);GO:0008152(metabolic process);GO:0009615(respon…	00531(Glycosaminoglycan degradation);01100(Metabolic pathways)	chr22:50600488-50601799	DM	GM	OK	16.1258	6.33471	1.34802	up	5e-05	0.000488784	yes	TCONS_00070803	u	-	XLOC_046249	-	chr28:32676026-32692450	DM	GM	OK	1.12014	0.0867024	3.69146	up	5e-05	0.000488784	yes	bta-miR-206	0.000753	1043	273	13420	2178	3.69	1035	1320	774	13216	11351	15693	UGGAAUGUAAGGAAGUGUGUGG
ENSBTAT00000000611	XLOC_037026	ENSBTAG00000000483	ENSBTAG00000000483	Bos taurus hyaluronoglucosaminidase 1 (HYAL1), mRNA. [Source:RefSeq mRNA;Acc:NM_001017941]	GO:0000302(response to reactive oxygen species);GO:0003824(catalytic activity);GO:0004415(hyalurononglucosaminidase activity);GO:0005576(extracellular region);GO:0005615(extracellular space);GO:0005737(cytoplasm);GO:0005764(lysosome);GO:0005975(carbohydrate metabolic process);GO:0006954(inflammatory response);GO:0008134(transcription factor binding);GO:0008152(metabolic process);GO:0009615(respon…	00531(Glycosaminoglycan degradation);01100(Metabolic pathways)	chr22:50600488-50601799	DM	GM	OK	16.1258	6.33471	1.34802	up	5e-05	0.000488784	yes	TCONS_00072212	u	-	XLOC_047211	-	chr29:10463808-10518354	DM	GM	OK	1.84425	0.463129	1.99355	up	5e-05	0.000488784	yes	bta-miR-206	0.000753	1043	273	13420	2178	3.69	1035	1320	774	13216	11351	15693	UGGAAUGUAAGGAAGUGUGUGG
ENSBTAT00000000611	XLOC_037026	ENSBTAG00000000483	ENSBTAG00000000483	Bos taurus hyaluronoglucosaminidase 1 (HYAL1), mRNA. [Source:RefSeq mRNA;Acc:NM_001017941]	GO:0000302(response to reactive oxygen species);GO:0003824(catalytic activity);GO:0004415(hyalurononglucosaminidase activity);GO:0005576(extracellular region);GO:0005615(extracellular space);GO:0005737(cytoplasm);GO:0005764(lysosome);GO:0005975(carbohydrate metabolic process);GO:0006954(inflammatory response);GO:0008134(transcription factor binding);GO:0008152(metabolic process);GO:0009615(respon…	00531(Glycosaminoglycan degradation);01100(Metabolic pathways)	chr22:50600488-50601799	DM	GM	OK	16.1258	6.33471	1.34802	up	5e-05	0.000488784	yes	TCONS_00072221	u	-	XLOC_047211	-	chr29:10463808-10518354	DM	GM	OK	17.5713	2.73671	2.6827	up	5e-05	0.000488784	yes	bta-miR-206	0.000753	1043	273	13420	2178	3.69	1035	1320	774	13216	11351	15693	UGGAAUGUAAGGAAGUGUGUGG
ENSBTAT00000000611	XLOC_037026	ENSBTAG00000000483	ENSBTAG00000000483	Bos taurus hyaluronoglucosaminidase 1 (HYAL1), mRNA. [Source:RefSeq mRNA;Acc:NM_001017941]	GO:0000302(response to reactive oxygen species);GO:0003824(catalytic activity);GO:0004415(hyalurononglucosaminidase activity);GO:0005576(extracellular region);GO:0005615(extracellular space);GO:0005737(cytoplasm);GO:0005764(lysosome);GO:0005975(carbohydrate metabolic process);GO:0006954(inflammatory response);GO:0008134(transcription factor binding);GO:0008152(metabolic process);GO:0009615(respon…	00531(Glycosaminoglycan degradation);01100(Metabolic pathways)	chr22:50600488-50601799	DM	GM	OK	16.1258	6.33471	1.34802	up	5e-05	0.000488784	yes	TCONS_00085765	x	ENSBTAT00000061005	XLOC_056394	ENSBTAG00000044118	chr5:48049742-48227209	DM	GM	OK	0.0849488	0.33112	-1.96269	down	0.001	0.00674409	yes	bta-miR-206	0.000753	1043	273	13420	2178	3.69	1035	1320	774	13216	11351	15693	UGGAAUGUAAGGAAGUGUGUGG
ENSBTAT00000000611	XLOC_037026	ENSBTAG00000000483	ENSBTAG00000000483	Bos taurus hyaluronoglucosaminidase 1 (HYAL1), mRNA. [Source:RefSeq mRNA;Acc:NM_001017941]	GO:0000302(response to reactive oxygen species);GO:0003824(catalytic activity);GO:0004415(hyalurononglucosaminidase activity);GO:0005576(extracellular region);GO:0005615(extracellular space);GO:0005737(cytoplasm);GO:0005764(lysosome);GO:0005975(carbohydrate metabolic process);GO:0006954(inflammatory response);GO:0008134(transcription factor binding);GO:0008152(metabolic process);GO:0009615(respon…	00531(Glycosaminoglycan degradation);01100(Metabolic pathways)	chr22:50600488-50601799	DM	GM	OK	16.1258	6.33471	1.34802	up	5e-05	0.000488784	yes	TCONS_00085766	x	ENSBTAT00000061005	XLOC_056394	ENSBTAG00000044118	chr5:48049742-48227209	DM	GM	OK	0.151644	0.550406	-1.85981	down	5e-05	0.000488784	yes	bta-miR-206	0.000753	1043	273	13420	2178	3.69	1035	1320	774	13216	11351	15693	UGGAAUGUAAGGAAGUGUGUGG
ENSBTAT00000000611	XLOC_037026	ENSBTAG00000000483	ENSBTAG00000000483	Bos taurus hyaluronoglucosaminidase 1 (HYAL1), mRNA. [Source:RefSeq mRNA;Acc:NM_001017941]	GO:0000302(response to reactive oxygen species);GO:0003824(catalytic activity);GO:0004415(hyalurononglucosaminidase activity);GO:0005576(extracellular region);GO:0005615(extracellular space);GO:0005737(cytoplasm);GO:0005764(lysosome);GO:0005975(carbohydrate metabolic process);GO:0006954(inflammatory response);GO:0008134(transcription factor binding);GO:0008152(metabolic process);GO:0009615(respon…	00531(Glycosaminoglycan degradation);01100(Metabolic pathways)	chr22:50600488-50601799	DM	GM	OK	16.1258	6.33471	1.34802	up	5e-05	0.000488784	yes	TCONS_00088104	u	-	XLOC_057819	-	chr5:35254776-35292407	DM	GM	OK	1.47232	3.00641	-1.02995	down	5e-05	0.000488784	yes	bta-miR-206	0.000753	1043	273	13420	2178	3.69	1035	1320	774	13216	11351	15693	UGGAAUGUAAGGAAGUGUGUGG
ENSBTAT00000000611	XLOC_037026	ENSBTAG00000000483	ENSBTAG00000000483	Bos taurus hyaluronoglucosaminidase 1 (HYAL1), mRNA. [Source:RefSeq mRNA;Acc:NM_001017941]	GO:0000302(response to reactive oxygen species);GO:0003824(catalytic activity);GO:0004415(hyalurononglucosaminidase activity);GO:0005576(extracellular region);GO:0005615(extracellular space);GO:0005737(cytoplasm);GO:0005764(lysosome);GO:0005975(carbohydrate metabolic process);GO:0006954(inflammatory response);GO:0008134(transcription factor binding);GO:0008152(metabolic process);GO:0009615(respon…	00531(Glycosaminoglycan degradation);01100(Metabolic pathways)	chr22:50600488-50601799	DM	GM	OK	16.1258	6.33471	1.34802	up	5e-05	0.000488784	yes	TCONS_00091409	u	-	XLOC_060076	-	chr6:94518489-94531289	DM	GM	OK	6.20749	1.63	1.92914	up	5e-05	0.000488784	yes	bta-miR-206	0.000753	1043	273	13420	2178	3.69	1035	1320	774	13216	11351	15693	UGGAAUGUAAGGAAGUGUGUGG
ENSBTAT00000000611	XLOC_037026	ENSBTAG00000000483	ENSBTAG00000000483	Bos taurus hyaluronoglucosaminidase 1 (HYAL1), mRNA. [Source:RefSeq mRNA;Acc:NM_001017941]	GO:0000302(response to reactive oxygen species);GO:0003824(catalytic activity);GO:0004415(hyalurononglucosaminidase activity);GO:0005576(extracellular region);GO:0005615(extracellular space);GO:0005737(cytoplasm);GO:0005764(lysosome);GO:0005975(carbohydrate metabolic process);GO:0006954(inflammatory response);GO:0008134(transcription factor binding);GO:0008152(metabolic process);GO:0009615(respon…	00531(Glycosaminoglycan degradation);01100(Metabolic pathways)	chr22:50600488-50601799	DM	GM	OK	16.1258	6.33471	1.34802	up	5e-05	0.000488784	yes	TCONS_00100144	x	ENSBTAT00000028151	XLOC_065992	ENSBTAG00000021127	chr8:53646725-53949026	DM	GM	OK	1.85149	0.900488	1.0399	up	5e-05	0.000488784	yes	bta-miR-206	0.000753	1043	273	13420	2178	3.69	1035	1320	774	13216	11351	15693	UGGAAUGUAAGGAAGUGUGUGG
ENSBTAT00000000611	XLOC_037026	ENSBTAG00000000483	ENSBTAG00000000483	Bos taurus hyaluronoglucosaminidase 1 (HYAL1), mRNA. [Source:RefSeq mRNA;Acc:NM_001017941]	GO:0000302(response to reactive oxygen species);GO:0003824(catalytic activity);GO:0004415(hyalurononglucosaminidase activity);GO:0005576(extracellular region);GO:0005615(extracellular space);GO:0005737(cytoplasm);GO:0005764(lysosome);GO:0005975(carbohydrate metabolic process);GO:0006954(inflammatory response);GO:0008134(transcription factor binding);GO:0008152(metabolic process);GO:0009615(respon…	00531(Glycosaminoglycan degradation);01100(Metabolic pathways)	chr22:50600488-50601799	DM	GM	OK	16.1258	6.33471	1.34802	up	5e-05	0.000488784	yes	TCONS_00100204	u	-	XLOC_066042	-	chr8:54867190-54929333	DM	GM	OK	0.328728	0.0259659	3.6622	up	5e-05	0.000488784	yes	bta-miR-206	0.000753	1043	273	13420	2178	3.69	1035	1320	774	13216	11351	15693	UGGAAUGUAAGGAAGUGUGUGG
ENSBTAT00000000611	XLOC_037026	ENSBTAG00000000483	ENSBTAG00000000483	Bos taurus hyaluronoglucosaminidase 1 (HYAL1), mRNA. [Source:RefSeq mRNA;Acc:NM_001017941]	GO:0000302(response to reactive oxygen species);GO:0003824(catalytic activity);GO:0004415(hyalurononglucosaminidase activity);GO:0005576(extracellular region);GO:0005615(extracellular space);GO:0005737(cytoplasm);GO:0005764(lysosome);GO:0005975(carbohydrate metabolic process);GO:0006954(inflammatory response);GO:0008134(transcription factor binding);GO:0008152(metabolic process);GO:0009615(respon…	00531(Glycosaminoglycan degradation);01100(Metabolic pathways)	chr22:50600488-50601799	DM	GM	OK	16.1258	6.33471	1.34802	up	5e-05	0.000488784	yes	TCONS_00105545	u	-	XLOC_069813	-	chr9:15311434-15348220	DM	GM	OK	1.50976	0.380783	1.98727	up	0.0031	0.0170781	yes	bta-miR-206	0.000753	1043	273	13420	2178	3.69	1035	1320	774	13216	11351	15693	UGGAAUGUAAGGAAGUGUGUGG
ENSBTAT00000000611	XLOC_037026	ENSBTAG00000000483	ENSBTAG00000000483	Bos taurus hyaluronoglucosaminidase 1 (HYAL1), mRNA. [Source:RefSeq mRNA;Acc:NM_001017941]	GO:0000302(response to reactive oxygen species);GO:0003824(catalytic activity);GO:0004415(hyalurononglucosaminidase activity);GO:0005576(extracellular region);GO:0005615(extracellular space);GO:0005737(cytoplasm);GO:0005764(lysosome);GO:0005975(carbohydrate metabolic process);GO:0006954(inflammatory response);GO:0008134(transcription factor binding);GO:0008152(metabolic process);GO:0009615(respon…	00531(Glycosaminoglycan degradation);01100(Metabolic pathways)	chr22:50600488-50601799	DM	GM	OK	16.1258	6.33471	1.34802	up	5e-05	0.000488784	yes	TCONS_00109062	u	-	XLOC_072273	-	chrX:103428566-103449292	DM	GM	OK	0.0362055	0.651895	-4.17036	down	5e-05	0.000488784	yes	bta-miR-206	0.000753	1043	273	13420	2178	3.69	1035	1320	774	13216	11351	15693	UGGAAUGUAAGGAAGUGUGUGG
ENSBTAT00000000611	XLOC_037026	ENSBTAG00000000483	ENSBTAG00000000483	Bos taurus hyaluronoglucosaminidase 1 (HYAL1), mRNA. [Source:RefSeq mRNA;Acc:NM_001017941]	GO:0000302(response to reactive oxygen species);GO:0003824(catalytic activity);GO:0004415(hyalurononglucosaminidase activity);GO:0005576(extracellular region);GO:0005615(extracellular space);GO:0005737(cytoplasm);GO:0005764(lysosome);GO:0005975(carbohydrate metabolic process);GO:0006954(inflammatory response);GO:0008134(transcription factor binding);GO:0008152(metabolic process);GO:0009615(respon…	00531(Glycosaminoglycan degradation);01100(Metabolic pathways)	chr22:50600488-50601799	DM	GM	OK	16.1258	6.33471	1.34802	up	5e-05	0.000488784	yes	TCONS_00109495	u	-	XLOC_072654	-	chrX:117349470-117382723	DM	GM	OK	0.35873	0.0521393	2.78246	up	0.0001	0.000915277	yes	bta-miR-206	0.000753	1043	273	13420	2178	3.69	1035	1320	774	13216	11351	15693	UGGAAUGUAAGGAAGUGUGUGG
ENSBTAT00000004736	XLOC_039448	ENSBTAG00000003632	ENSBTAG00000003632	Bos taurus cytochrome P450, family 39, subfamily A, polypeptide 1 (CYP39A1), mRNA. [Source:RefSeq mRNA;Acc:NM_001098938]	GO:0004497(monooxygenase activity);GO:0005506(iron ion binding);GO:0006699(bile acid biosynthetic process);GO:0006707(cholesterol catabolic process);GO:0008387(steroid 7-alpha-hydroxylase activity);GO:0008396(oxysterol 7-alpha-hydroxylase activity);GO:0009055(electron carrier activity);GO:0016705(oxidoreductase activity, acting on paired donors, with incorporation or reduction of molecular oxygen…	00120(Primary bile acid biosynthesis)	chr23:19776641-19860506	DM	GM	OK	4.389	0.945958	2.21404	up	5e-05	0.000488784	yes	TCONS_00000475	x	ENSBTAT00000018161	XLOC_000375	ENSBTAG00000013664	chr1:43730027-44124487	DM	GM	OK	0.511313	1.4261	-1.47979	down	5e-05	0.000488784	yes	bta-miR-206	0.000753	1043	273	13420	2178	3.69	1035	1320	774	13216	11351	15693	UGGAAUGUAAGGAAGUGUGUGG
ENSBTAT00000004736	XLOC_039448	ENSBTAG00000003632	ENSBTAG00000003632	Bos taurus cytochrome P450, family 39, subfamily A, polypeptide 1 (CYP39A1), mRNA. [Source:RefSeq mRNA;Acc:NM_001098938]	GO:0004497(monooxygenase activity);GO:0005506(iron ion binding);GO:0006699(bile acid biosynthetic process);GO:0006707(cholesterol catabolic process);GO:0008387(steroid 7-alpha-hydroxylase activity);GO:0008396(oxysterol 7-alpha-hydroxylase activity);GO:0009055(electron carrier activity);GO:0016705(oxidoreductase activity, acting on paired donors, with incorporation or reduction of molecular oxygen…	00120(Primary bile acid biosynthesis)	chr23:19776641-19860506	DM	GM	OK	4.389	0.945958	2.21404	up	5e-05	0.000488784	yes	TCONS_00007104	u	-	XLOC_005004	-	chr10:73477675-73491408	DM	GM	OK	0.717172	0.287791	1.3173	up	5e-05	0.000488784	yes	bta-miR-206	0.000753	1043	273	13420	2178	3.69	1035	1320	774	13216	11351	15693	UGGAAUGUAAGGAAGUGUGUGG
ENSBTAT00000004736	XLOC_039448	ENSBTAG00000003632	ENSBTAG00000003632	Bos taurus cytochrome P450, family 39, subfamily A, polypeptide 1 (CYP39A1), mRNA. [Source:RefSeq mRNA;Acc:NM_001098938]	GO:0004497(monooxygenase activity);GO:0005506(iron ion binding);GO:0006699(bile acid biosynthetic process);GO:0006707(cholesterol catabolic process);GO:0008387(steroid 7-alpha-hydroxylase activity);GO:0008396(oxysterol 7-alpha-hydroxylase activity);GO:0009055(electron carrier activity);GO:0016705(oxidoreductase activity, acting on paired donors, with incorporation or reduction of molecular oxygen…	00120(Primary bile acid biosynthesis)	chr23:19776641-19860506	DM	GM	OK	4.389	0.945958	2.21404	up	5e-05	0.000488784	yes	TCONS_00019706	u	-	XLOC_013263	-	chr13:82651527-82673328	DM	GM	OK	0.162298	0.345202	-1.0888	down	0.0013	0.00838556	yes	bta-miR-206	0.000753	1043	273	13420	2178	3.69	1035	1320	774	13216	11351	15693	UGGAAUGUAAGGAAGUGUGUGG
ENSBTAT00000004736	XLOC_039448	ENSBTAG00000003632	ENSBTAG00000003632	Bos taurus cytochrome P450, family 39, subfamily A, polypeptide 1 (CYP39A1), mRNA. [Source:RefSeq mRNA;Acc:NM_001098938]	GO:0004497(monooxygenase activity);GO:0005506(iron ion binding);GO:0006699(bile acid biosynthetic process);GO:0006707(cholesterol catabolic process);GO:0008387(steroid 7-alpha-hydroxylase activity);GO:0008396(oxysterol 7-alpha-hydroxylase activity);GO:0009055(electron carrier activity);GO:0016705(oxidoreductase activity, acting on paired donors, with incorporation or reduction of molecular oxygen…	00120(Primary bile acid biosynthesis)	chr23:19776641-19860506	DM	GM	OK	4.389	0.945958	2.21404	up	5e-05	0.000488784	yes	TCONS_00024351	u	-	XLOC_016375	-	chr14:59727883-59745042	DM	GM	OK	1.04585	0.0107601	6.60284	up	0.0387	0.122436	yes	bta-miR-206	0.000753	1043	273	13420	2178	3.69	1035	1320	774	13216	11351	15693	UGGAAUGUAAGGAAGUGUGUGG
ENSBTAT00000004736	XLOC_039448	ENSBTAG00000003632	ENSBTAG00000003632	Bos taurus cytochrome P450, family 39, subfamily A, polypeptide 1 (CYP39A1), mRNA. [Source:RefSeq mRNA;Acc:NM_001098938]	GO:0004497(monooxygenase activity);GO:0005506(iron ion binding);GO:0006699(bile acid biosynthetic process);GO:0006707(cholesterol catabolic process);GO:0008387(steroid 7-alpha-hydroxylase activity);GO:0008396(oxysterol 7-alpha-hydroxylase activity);GO:0009055(electron carrier activity);GO:0016705(oxidoreductase activity, acting on paired donors, with incorporation or reduction of molecular oxygen…	00120(Primary bile acid biosynthesis)	chr23:19776641-19860506	DM	GM	OK	4.389	0.945958	2.21404	up	5e-05	0.000488784	yes	TCONS_00034424	u	-	XLOC_023150	-	chr17:40936425-41205755	DM	GM	OK	0.88584	2.29886	-1.3758	down	5e-05	0.000488784	yes	bta-miR-206	0.000753	1043	273	13420	2178	3.69	1035	1320	774	13216	11351	15693	UGGAAUGUAAGGAAGUGUGUGG
ENSBTAT00000004736	XLOC_039448	ENSBTAG00000003632	ENSBTAG00000003632	Bos taurus cytochrome P450, family 39, subfamily A, polypeptide 1 (CYP39A1), mRNA. [Source:RefSeq mRNA;Acc:NM_001098938]	GO:0004497(monooxygenase activity);GO:0005506(iron ion binding);GO:0006699(bile acid biosynthetic process);GO:0006707(cholesterol catabolic process);GO:0008387(steroid 7-alpha-hydroxylase activity);GO:0008396(oxysterol 7-alpha-hydroxylase activity);GO:0009055(electron carrier activity);GO:0016705(oxidoreductase activity, acting on paired donors, with incorporation or reduction of molecular oxygen…	00120(Primary bile acid biosynthesis)	chr23:19776641-19860506	DM	GM	OK	4.389	0.945958	2.21404	up	5e-05	0.000488784	yes	TCONS_00042276	u	-	XLOC_027669	-	chr19:55863589-55875777	DM	GM	OK	0.585155	0.0392649	3.89751	up	0.01585	0.0626295	yes	bta-miR-206	0.000753	1043	273	13420	2178	3.69	1035	1320	774	13216	11351	15693	UGGAAUGUAAGGAAGUGUGUGG
ENSBTAT00000004736	XLOC_039448	ENSBTAG00000003632	ENSBTAG00000003632	Bos taurus cytochrome P450, family 39, subfamily A, polypeptide 1 (CYP39A1), mRNA. [Source:RefSeq mRNA;Acc:NM_001098938]	GO:0004497(monooxygenase activity);GO:0005506(iron ion binding);GO:0006699(bile acid biosynthetic process);GO:0006707(cholesterol catabolic process);GO:0008387(steroid 7-alpha-hydroxylase activity);GO:0008396(oxysterol 7-alpha-hydroxylase activity);GO:0009055(electron carrier activity);GO:0016705(oxidoreductase activity, acting on paired donors, with incorporation or reduction of molecular oxygen…	00120(Primary bile acid biosynthesis)	chr23:19776641-19860506	DM	GM	OK	4.389	0.945958	2.21404	up	5e-05	0.000488784	yes	TCONS_00048554	u	-	XLOC_031608	-	chr2:65766008-65822294	DM	GM	OK	1.53564	0.305978	2.32734	up	0.01275	0.0529311	yes	bta-miR-206	0.000753	1043	273	13420	2178	3.69	1035	1320	774	13216	11351	15693	UGGAAUGUAAGGAAGUGUGUGG
ENSBTAT00000004736	XLOC_039448	ENSBTAG00000003632	ENSBTAG00000003632	Bos taurus cytochrome P450, family 39, subfamily A, polypeptide 1 (CYP39A1), mRNA. [Source:RefSeq mRNA;Acc:NM_001098938]	GO:0004497(monooxygenase activity);GO:0005506(iron ion binding);GO:0006699(bile acid biosynthetic process);GO:0006707(cholesterol catabolic process);GO:0008387(steroid 7-alpha-hydroxylase activity);GO:0008396(oxysterol 7-alpha-hydroxylase activity);GO:0009055(electron carrier activity);GO:0016705(oxidoreductase activity, acting on paired donors, with incorporation or reduction of molecular oxygen…	00120(Primary bile acid biosynthesis)	chr23:19776641-19860506	DM	GM	OK	4.389	0.945958	2.21404	up	5e-05	0.000488784	yes	TCONS_00058512	u	-	XLOC_038207	-	chr23:3171252-3230137	DM	GM	OK	0.230326	0.498836	-1.11489	down	0.0129	0.0533975	yes	bta-miR-206	0.000753	1043	273	13420	2178	3.69	1035	1320	774	13216	11351	15693	UGGAAUGUAAGGAAGUGUGUGG
ENSBTAT00000004736	XLOC_039448	ENSBTAG00000003632	ENSBTAG00000003632	Bos taurus cytochrome P450, family 39, subfamily A, polypeptide 1 (CYP39A1), mRNA. [Source:RefSeq mRNA;Acc:NM_001098938]	GO:0004497(monooxygenase activity);GO:0005506(iron ion binding);GO:0006699(bile acid biosynthetic process);GO:0006707(cholesterol catabolic process);GO:0008387(steroid 7-alpha-hydroxylase activity);GO:0008396(oxysterol 7-alpha-hydroxylase activity);GO:0009055(electron carrier activity);GO:0016705(oxidoreductase activity, acting on paired donors, with incorporation or reduction of molecular oxygen…	00120(Primary bile acid biosynthesis)	chr23:19776641-19860506	DM	GM	OK	4.389	0.945958	2.21404	up	5e-05	0.000488784	yes	TCONS_00066376	u	-	XLOC_043227	-	chr26:10759137-10766501	DM	GM	OK	0.272441	0.704476	-1.3706	down	5e-05	0.000488784	yes	bta-miR-206	0.000753	1043	273	13420	2178	3.69	1035	1320	774	13216	11351	15693	UGGAAUGUAAGGAAGUGUGUGG
ENSBTAT00000004736	XLOC_039448	ENSBTAG00000003632	ENSBTAG00000003632	Bos taurus cytochrome P450, family 39, subfamily A, polypeptide 1 (CYP39A1), mRNA. [Source:RefSeq mRNA;Acc:NM_001098938]	GO:0004497(monooxygenase activity);GO:0005506(iron ion binding);GO:0006699(bile acid biosynthetic process);GO:0006707(cholesterol catabolic process);GO:0008387(steroid 7-alpha-hydroxylase activity);GO:0008396(oxysterol 7-alpha-hydroxylase activity);GO:0009055(electron carrier activity);GO:0016705(oxidoreductase activity, acting on paired donors, with incorporation or reduction of molecular oxygen…	00120(Primary bile acid biosynthesis)	chr23:19776641-19860506	DM	GM	OK	4.389	0.945958	2.21404	up	5e-05	0.000488784	yes	TCONS_00069466	u	-	XLOC_045295	-	chr27:18828053-18852509	DM	GM	OK	0.575175	1.25033	-1.12024	down	0.0045	0.0231353	yes	bta-miR-206	0.000753	1043	273	13420	2178	3.69	1035	1320	774	13216	11351	15693	UGGAAUGUAAGGAAGUGUGUGG
ENSBTAT00000004736	XLOC_039448	ENSBTAG00000003632	ENSBTAG00000003632	Bos taurus cytochrome P450, family 39, subfamily A, polypeptide 1 (CYP39A1), mRNA. [Source:RefSeq mRNA;Acc:NM_001098938]	GO:0004497(monooxygenase activity);GO:0005506(iron ion binding);GO:0006699(bile acid biosynthetic process);GO:0006707(cholesterol catabolic process);GO:0008387(steroid 7-alpha-hydroxylase activity);GO:0008396(oxysterol 7-alpha-hydroxylase activity);GO:0009055(electron carrier activity);GO:0016705(oxidoreductase activity, acting on paired donors, with incorporation or reduction of molecular oxygen…	00120(Primary bile acid biosynthesis)	chr23:19776641-19860506	DM	GM	OK	4.389	0.945958	2.21404	up	5e-05	0.000488784	yes	TCONS_00070803	u	-	XLOC_046249	-	chr28:32676026-32692450	DM	GM	OK	1.12014	0.0867024	3.69146	up	5e-05	0.000488784	yes	bta-miR-206	0.000753	1043	273	13420	2178	3.69	1035	1320	774	13216	11351	15693	UGGAAUGUAAGGAAGUGUGUGG
ENSBTAT00000004736	XLOC_039448	ENSBTAG00000003632	ENSBTAG00000003632	Bos taurus cytochrome P450, family 39, subfamily A, polypeptide 1 (CYP39A1), mRNA. [Source:RefSeq mRNA;Acc:NM_001098938]	GO:0004497(monooxygenase activity);GO:0005506(iron ion binding);GO:0006699(bile acid biosynthetic process);GO:0006707(cholesterol catabolic process);GO:0008387(steroid 7-alpha-hydroxylase activity);GO:0008396(oxysterol 7-alpha-hydroxylase activity);GO:0009055(electron carrier activity);GO:0016705(oxidoreductase activity, acting on paired donors, with incorporation or reduction of molecular oxygen…	00120(Primary bile acid biosynthesis)	chr23:19776641-19860506	DM	GM	OK	4.389	0.945958	2.21404	up	5e-05	0.000488784	yes	TCONS_00072212	u	-	XLOC_047211	-	chr29:10463808-10518354	DM	GM	OK	1.84425	0.463129	1.99355	up	5e-05	0.000488784	yes	bta-miR-206	0.000753	1043	273	13420	2178	3.69	1035	1320	774	13216	11351	15693	UGGAAUGUAAGGAAGUGUGUGG
ENSBTAT00000004736	XLOC_039448	ENSBTAG00000003632	ENSBTAG00000003632	Bos taurus cytochrome P450, family 39, subfamily A, polypeptide 1 (CYP39A1), mRNA. [Source:RefSeq mRNA;Acc:NM_001098938]	GO:0004497(monooxygenase activity);GO:0005506(iron ion binding);GO:0006699(bile acid biosynthetic process);GO:0006707(cholesterol catabolic process);GO:0008387(steroid 7-alpha-hydroxylase activity);GO:0008396(oxysterol 7-alpha-hydroxylase activity);GO:0009055(electron carrier activity);GO:0016705(oxidoreductase activity, acting on paired donors, with incorporation or reduction of molecular oxygen…	00120(Primary bile acid biosynthesis)	chr23:19776641-19860506	DM	GM	OK	4.389	0.945958	2.21404	up	5e-05	0.000488784	yes	TCONS_00072221	u	-	XLOC_047211	-	chr29:10463808-10518354	DM	GM	OK	17.5713	2.73671	2.6827	up	5e-05	0.000488784	yes	bta-miR-206	0.000753	1043	273	13420	2178	3.69	1035	1320	774	13216	11351	15693	UGGAAUGUAAGGAAGUGUGUGG
ENSBTAT00000004736	XLOC_039448	ENSBTAG00000003632	ENSBTAG00000003632	Bos taurus cytochrome P450, family 39, subfamily A, polypeptide 1 (CYP39A1), mRNA. [Source:RefSeq mRNA;Acc:NM_001098938]	GO:0004497(monooxygenase activity);GO:0005506(iron ion binding);GO:0006699(bile acid biosynthetic process);GO:0006707(cholesterol catabolic process);GO:0008387(steroid 7-alpha-hydroxylase activity);GO:0008396(oxysterol 7-alpha-hydroxylase activity);GO:0009055(electron carrier activity);GO:0016705(oxidoreductase activity, acting on paired donors, with incorporation or reduction of molecular oxygen…	00120(Primary bile acid biosynthesis)	chr23:19776641-19860506	DM	GM	OK	4.389	0.945958	2.21404	up	5e-05	0.000488784	yes	TCONS_00085765	x	ENSBTAT00000061005	XLOC_056394	ENSBTAG00000044118	chr5:48049742-48227209	DM	GM	OK	0.0849488	0.33112	-1.96269	down	0.001	0.00674409	yes	bta-miR-206	0.000753	1043	273	13420	2178	3.69	1035	1320	774	13216	11351	15693	UGGAAUGUAAGGAAGUGUGUGG
ENSBTAT00000004736	XLOC_039448	ENSBTAG00000003632	ENSBTAG00000003632	Bos taurus cytochrome P450, family 39, subfamily A, polypeptide 1 (CYP39A1), mRNA. [Source:RefSeq mRNA;Acc:NM_001098938]	GO:0004497(monooxygenase activity);GO:0005506(iron ion binding);GO:0006699(bile acid biosynthetic process);GO:0006707(cholesterol catabolic process);GO:0008387(steroid 7-alpha-hydroxylase activity);GO:0008396(oxysterol 7-alpha-hydroxylase activity);GO:0009055(electron carrier activity);GO:0016705(oxidoreductase activity, acting on paired donors, with incorporation or reduction of molecular oxygen…	00120(Primary bile acid biosynthesis)	chr23:19776641-19860506	DM	GM	OK	4.389	0.945958	2.21404	up	5e-05	0.000488784	yes	TCONS_00085766	x	ENSBTAT00000061005	XLOC_056394	ENSBTAG00000044118	chr5:48049742-48227209	DM	GM	OK	0.151644	0.550406	-1.85981	down	5e-05	0.000488784	yes	bta-miR-206	0.000753	1043	273	13420	2178	3.69	1035	1320	774	13216	11351	15693	UGGAAUGUAAGGAAGUGUGUGG
ENSBTAT00000004736	XLOC_039448	ENSBTAG00000003632	ENSBTAG00000003632	Bos taurus cytochrome P450, family 39, subfamily A, polypeptide 1 (CYP39A1), mRNA. [Source:RefSeq mRNA;Acc:NM_001098938]	GO:0004497(monooxygenase activity);GO:0005506(iron ion binding);GO:0006699(bile acid biosynthetic process);GO:0006707(cholesterol catabolic process);GO:0008387(steroid 7-alpha-hydroxylase activity);GO:0008396(oxysterol 7-alpha-hydroxylase activity);GO:0009055(electron carrier activity);GO:0016705(oxidoreductase activity, acting on paired donors, with incorporation or reduction of molecular oxygen…	00120(Primary bile acid biosynthesis)	chr23:19776641-19860506	DM	GM	OK	4.389	0.945958	2.21404	up	5e-05	0.000488784	yes	TCONS_00088104	u	-	XLOC_057819	-	chr5:35254776-35292407	DM	GM	OK	1.47232	3.00641	-1.02995	down	5e-05	0.000488784	yes	bta-miR-206	0.000753	1043	273	13420	2178	3.69	1035	1320	774	13216	11351	15693	UGGAAUGUAAGGAAGUGUGUGG
ENSBTAT00000004736	XLOC_039448	ENSBTAG00000003632	ENSBTAG00000003632	Bos taurus cytochrome P450, family 39, subfamily A, polypeptide 1 (CYP39A1), mRNA. [Source:RefSeq mRNA;Acc:NM_001098938]	GO:0004497(monooxygenase activity);GO:0005506(iron ion binding);GO:0006699(bile acid biosynthetic process);GO:0006707(cholesterol catabolic process);GO:0008387(steroid 7-alpha-hydroxylase activity);GO:0008396(oxysterol 7-alpha-hydroxylase activity);GO:0009055(electron carrier activity);GO:0016705(oxidoreductase activity, acting on paired donors, with incorporation or reduction of molecular oxygen…	00120(Primary bile acid biosynthesis)	chr23:19776641-19860506	DM	GM	OK	4.389	0.945958	2.21404	up	5e-05	0.000488784	yes	TCONS_00091409	u	-	XLOC_060076	-	chr6:94518489-94531289	DM	GM	OK	6.20749	1.63	1.92914	up	5e-05	0.000488784	yes	bta-miR-206	0.000753	1043	273	13420	2178	3.69	1035	1320	774	13216	11351	15693	UGGAAUGUAAGGAAGUGUGUGG
ENSBTAT00000004736	XLOC_039448	ENSBTAG00000003632	ENSBTAG00000003632	Bos taurus cytochrome P450, family 39, subfamily A, polypeptide 1 (CYP39A1), mRNA. [Source:RefSeq mRNA;Acc:NM_001098938]	GO:0004497(monooxygenase activity);GO:0005506(iron ion binding);GO:0006699(bile acid biosynthetic process);GO:0006707(cholesterol catabolic process);GO:0008387(steroid 7-alpha-hydroxylase activity);GO:0008396(oxysterol 7-alpha-hydroxylase activity);GO:0009055(electron carrier activity);GO:0016705(oxidoreductase activity, acting on paired donors, with incorporation or reduction of molecular oxygen…	00120(Primary bile acid biosynthesis)	chr23:19776641-19860506	DM	GM	OK	4.389	0.945958	2.21404	up	5e-05	0.000488784	yes	TCONS_00100144	x	ENSBTAT00000028151	XLOC_065992	ENSBTAG00000021127	chr8:53646725-53949026	DM	GM	OK	1.85149	0.900488	1.0399	up	5e-05	0.000488784	yes	bta-miR-206	0.000753	1043	273	13420	2178	3.69	1035	1320	774	13216	11351	15693	UGGAAUGUAAGGAAGUGUGUGG
ENSBTAT00000004736	XLOC_039448	ENSBTAG00000003632	ENSBTAG00000003632	Bos taurus cytochrome P450, family 39, subfamily A, polypeptide 1 (CYP39A1), mRNA. [Source:RefSeq mRNA;Acc:NM_001098938]	GO:0004497(monooxygenase activity);GO:0005506(iron ion binding);GO:0006699(bile acid biosynthetic process);GO:0006707(cholesterol catabolic process);GO:0008387(steroid 7-alpha-hydroxylase activity);GO:0008396(oxysterol 7-alpha-hydroxylase activity);GO:0009055(electron carrier activity);GO:0016705(oxidoreductase activity, acting on paired donors, with incorporation or reduction of molecular oxygen…	00120(Primary bile acid biosynthesis)	chr23:19776641-19860506	DM	GM	OK	4.389	0.945958	2.21404	up	5e-05	0.000488784	yes	TCONS_00100204	u	-	XLOC_066042	-	chr8:54867190-54929333	DM	GM	OK	0.328728	0.0259659	3.6622	up	5e-05	0.000488784	yes	bta-miR-206	0.000753	1043	273	13420	2178	3.69	1035	1320	774	13216	11351	15693	UGGAAUGUAAGGAAGUGUGUGG
ENSBTAT00000004736	XLOC_039448	ENSBTAG00000003632	ENSBTAG00000003632	Bos taurus cytochrome P450, family 39, subfamily A, polypeptide 1 (CYP39A1), mRNA. [Source:RefSeq mRNA;Acc:NM_001098938]	GO:0004497(monooxygenase activity);GO:0005506(iron ion binding);GO:0006699(bile acid biosynthetic process);GO:0006707(cholesterol catabolic process);GO:0008387(steroid 7-alpha-hydroxylase activity);GO:0008396(oxysterol 7-alpha-hydroxylase activity);GO:0009055(electron carrier activity);GO:0016705(oxidoreductase activity, acting on paired donors, with incorporation or reduction of molecular oxygen…	00120(Primary bile acid biosynthesis)	chr23:19776641-19860506	DM	GM	OK	4.389	0.945958	2.21404	up	5e-05	0.000488784	yes	TCONS_00105545	u	-	XLOC_069813	-	chr9:15311434-15348220	DM	GM	OK	1.50976	0.380783	1.98727	up	0.0031	0.0170781	yes	bta-miR-206	0.000753	1043	273	13420	2178	3.69	1035	1320	774	13216	11351	15693	UGGAAUGUAAGGAAGUGUGUGG
ENSBTAT00000004736	XLOC_039448	ENSBTAG00000003632	ENSBTAG00000003632	Bos taurus cytochrome P450, family 39, subfamily A, polypeptide 1 (CYP39A1), mRNA. [Source:RefSeq mRNA;Acc:NM_001098938]	GO:0004497(monooxygenase activity);GO:0005506(iron ion binding);GO:0006699(bile acid biosynthetic process);GO:0006707(cholesterol catabolic process);GO:0008387(steroid 7-alpha-hydroxylase activity);GO:0008396(oxysterol 7-alpha-hydroxylase activity);GO:0009055(electron carrier activity);GO:0016705(oxidoreductase activity, acting on paired donors, with incorporation or reduction of molecular oxygen…	00120(Primary bile acid biosynthesis)	chr23:19776641-19860506	DM	GM	OK	4.389	0.945958	2.21404	up	5e-05	0.000488784	yes	TCONS_00109062	u	-	XLOC_072273	-	chrX:103428566-103449292	DM	GM	OK	0.0362055	0.651895	-4.17036	down	5e-05	0.000488784	yes	bta-miR-206	0.000753	1043	273	13420	2178	3.69	1035	1320	774	13216	11351	15693	UGGAAUGUAAGGAAGUGUGUGG
ENSBTAT00000004736	XLOC_039448	ENSBTAG00000003632	ENSBTAG00000003632	Bos taurus cytochrome P450, family 39, subfamily A, polypeptide 1 (CYP39A1), mRNA. [Source:RefSeq mRNA;Acc:NM_001098938]	GO:0004497(monooxygenase activity);GO:0005506(iron ion binding);GO:0006699(bile acid biosynthetic process);GO:0006707(cholesterol catabolic process);GO:0008387(steroid 7-alpha-hydroxylase activity);GO:0008396(oxysterol 7-alpha-hydroxylase activity);GO:0009055(electron carrier activity);GO:0016705(oxidoreductase activity, acting on paired donors, with incorporation or reduction of molecular oxygen…	00120(Primary bile acid biosynthesis)	chr23:19776641-19860506	DM	GM	OK	4.389	0.945958	2.21404	up	5e-05	0.000488784	yes	TCONS_00109495	u	-	XLOC_072654	-	chrX:117349470-117382723	DM	GM	OK	0.35873	0.0521393	2.78246	up	0.0001	0.000915277	yes	bta-miR-206	0.000753	1043	273	13420	2178	3.69	1035	1320	774	13216	11351	15693	UGGAAUGUAAGGAAGUGUGUGG
ENSBTAT00000006354	XLOC_073686	ENSBTAG00000004836	ENSBTAG00000004836	Nik related kinase [Source:HGNC Symbol;Acc:25391]	GO:0005083(small GTPase regulator activity);GO:0007256(activation of JNKK activity);GO:0007567(parturition);GO:0008285(negative regulation of cell proliferation);GO:0060721(regulation of spongiotrophoblast cell proliferation)	NA	chrX:53481284-53508483	DM	GM	OK	53.6663	22.7177	1.2402	up	5e-05	0.000488784	yes	TCONS_00000475	x	ENSBTAT00000018161	XLOC_000375	ENSBTAG00000013664	chr1:43730027-44124487	DM	GM	OK	0.511313	1.4261	-1.47979	down	5e-05	0.000488784	yes	bta-miR-206	0.000753	1043	273	13420	2178	3.69	1035	1320	774	13216	11351	15693	UGGAAUGUAAGGAAGUGUGUGG
ENSBTAT00000006354	XLOC_073686	ENSBTAG00000004836	ENSBTAG00000004836	Nik related kinase [Source:HGNC Symbol;Acc:25391]	GO:0005083(small GTPase regulator activity);GO:0007256(activation of JNKK activity);GO:0007567(parturition);GO:0008285(negative regulation of cell proliferation);GO:0060721(regulation of spongiotrophoblast cell proliferation)	NA	chrX:53481284-53508483	DM	GM	OK	53.6663	22.7177	1.2402	up	5e-05	0.000488784	yes	TCONS_00007104	u	-	XLOC_005004	-	chr10:73477675-73491408	DM	GM	OK	0.717172	0.287791	1.3173	up	5e-05	0.000488784	yes	bta-miR-206	0.000753	1043	273	13420	2178	3.69	1035	1320	774	13216	11351	15693	UGGAAUGUAAGGAAGUGUGUGG
ENSBTAT00000006354	XLOC_073686	ENSBTAG00000004836	ENSBTAG00000004836	Nik related kinase [Source:HGNC Symbol;Acc:25391]	GO:0005083(small GTPase regulator activity);GO:0007256(activation of JNKK activity);GO:0007567(parturition);GO:0008285(negative regulation of cell proliferation);GO:0060721(regulation of spongiotrophoblast cell proliferation)	NA	chrX:53481284-53508483	DM	GM	OK	53.6663	22.7177	1.2402	up	5e-05	0.000488784	yes	TCONS_00019706	u	-	XLOC_013263	-	chr13:82651527-82673328	DM	GM	OK	0.162298	0.345202	-1.0888	down	0.0013	0.00838556	yes	bta-miR-206	0.000753	1043	273	13420	2178	3.69	1035	1320	774	13216	11351	15693	UGGAAUGUAAGGAAGUGUGUGG
ENSBTAT00000006354	XLOC_073686	ENSBTAG00000004836	ENSBTAG00000004836	Nik related kinase [Source:HGNC Symbol;Acc:25391]	GO:0005083(small GTPase regulator activity);GO:0007256(activation of JNKK activity);GO:0007567(parturition);GO:0008285(negative regulation of cell proliferation);GO:0060721(regulation of spongiotrophoblast cell proliferation)	NA	chrX:53481284-53508483	DM	GM	OK	53.6663	22.7177	1.2402	up	5e-05	0.000488784	yes	TCONS_00024351	u	-	XLOC_016375	-	chr14:59727883-59745042	DM	GM	OK	1.04585	0.0107601	6.60284	up	0.0387	0.122436	yes	bta-miR-206	0.000753	1043	273	13420	2178	3.69	1035	1320	774	13216	11351	15693	UGGAAUGUAAGGAAGUGUGUGG
ENSBTAT00000006354	XLOC_073686	ENSBTAG00000004836	ENSBTAG00000004836	Nik related kinase [Source:HGNC Symbol;Acc:25391]	GO:0005083(small GTPase regulator activity);GO:0007256(activation of JNKK activity);GO:0007567(parturition);GO:0008285(negative regulation of cell proliferation);GO:0060721(regulation of spongiotrophoblast cell proliferation)	NA	chrX:53481284-53508483	DM	GM	OK	53.6663	22.7177	1.2402	up	5e-05	0.000488784	yes	TCONS_00034424	u	-	XLOC_023150	-	chr17:40936425-41205755	DM	GM	OK	0.88584	2.29886	-1.3758	down	5e-05	0.000488784	yes	bta-miR-206	0.000753	1043	273	13420	2178	3.69	1035	1320	774	13216	11351	15693	UGGAAUGUAAGGAAGUGUGUGG
ENSBTAT00000006354	XLOC_073686	ENSBTAG00000004836	ENSBTAG00000004836	Nik related kinase [Source:HGNC Symbol;Acc:25391]	GO:0005083(small GTPase regulator activity);GO:0007256(activation of JNKK activity);GO:0007567(parturition);GO:0008285(negative regulation of cell proliferation);GO:0060721(regulation of spongiotrophoblast cell proliferation)	NA	chrX:53481284-53508483	DM	GM	OK	53.6663	22.7177	1.2402	up	5e-05	0.000488784	yes	TCONS_00042276	u	-	XLOC_027669	-	chr19:55863589-55875777	DM	GM	OK	0.585155	0.0392649	3.89751	up	0.01585	0.0626295	yes	bta-miR-206	0.000753	1043	273	13420	2178	3.69	1035	1320	774	13216	11351	15693	UGGAAUGUAAGGAAGUGUGUGG
ENSBTAT00000006354	XLOC_073686	ENSBTAG00000004836	ENSBTAG00000004836	Nik related kinase [Source:HGNC Symbol;Acc:25391]	GO:0005083(small GTPase regulator activity);GO:0007256(activation of JNKK activity);GO:0007567(parturition);GO:0008285(negative regulation of cell proliferation);GO:0060721(regulation of spongiotrophoblast cell proliferation)	NA	chrX:53481284-53508483	DM	GM	OK	53.6663	22.7177	1.2402	up	5e-05	0.000488784	yes	TCONS_00048554	u	-	XLOC_031608	-	chr2:65766008-65822294	DM	GM	OK	1.53564	0.305978	2.32734	up	0.01275	0.0529311	yes	bta-miR-206	0.000753	1043	273	13420	2178	3.69	1035	1320	774	13216	11351	15693	UGGAAUGUAAGGAAGUGUGUGG
ENSBTAT00000006354	XLOC_073686	ENSBTAG00000004836	ENSBTAG00000004836	Nik related kinase [Source:HGNC Symbol;Acc:25391]	GO:0005083(small GTPase regulator activity);GO:0007256(activation of JNKK activity);GO:0007567(parturition);GO:0008285(negative regulation of cell proliferation);GO:0060721(regulation of spongiotrophoblast cell proliferation)	NA	chrX:53481284-53508483	DM	GM	OK	53.6663	22.7177	1.2402	up	5e-05	0.000488784	yes	TCONS_00058512	u	-	XLOC_038207	-	chr23:3171252-3230137	DM	GM	OK	0.230326	0.498836	-1.11489	down	0.0129	0.0533975	yes	bta-miR-206	0.000753	1043	273	13420	2178	3.69	1035	1320	774	13216	11351	15693	UGGAAUGUAAGGAAGUGUGUGG
ENSBTAT00000006354	XLOC_073686	ENSBTAG00000004836	ENSBTAG00000004836	Nik related kinase [Source:HGNC Symbol;Acc:25391]	GO:0005083(small GTPase regulator activity);GO:0007256(activation of JNKK activity);GO:0007567(parturition);GO:0008285(negative regulation of cell proliferation);GO:0060721(regulation of spongiotrophoblast cell proliferation)	NA	chrX:53481284-53508483	DM	GM	OK	53.6663	22.7177	1.2402	up	5e-05	0.000488784	yes	TCONS_00066376	u	-	XLOC_043227	-	chr26:10759137-10766501	DM	GM	OK	0.272441	0.704476	-1.3706	down	5e-05	0.000488784	yes	bta-miR-206	0.000753	1043	273	13420	2178	3.69	1035	1320	774	13216	11351	15693	UGGAAUGUAAGGAAGUGUGUGG
ENSBTAT00000006354	XLOC_073686	ENSBTAG00000004836	ENSBTAG00000004836	Nik related kinase [Source:HGNC Symbol;Acc:25391]	GO:0005083(small GTPase regulator activity);GO:0007256(activation of JNKK activity);GO:0007567(parturition);GO:0008285(negative regulation of cell proliferation);GO:0060721(regulation of spongiotrophoblast cell proliferation)	NA	chrX:53481284-53508483	DM	GM	OK	53.6663	22.7177	1.2402	up	5e-05	0.000488784	yes	TCONS_00069466	u	-	XLOC_045295	-	chr27:18828053-18852509	DM	GM	OK	0.575175	1.25033	-1.12024	down	0.0045	0.0231353	yes	bta-miR-206	0.000753	1043	273	13420	2178	3.69	1035	1320	774	13216	11351	15693	UGGAAUGUAAGGAAGUGUGUGG
ENSBTAT00000006354	XLOC_073686	ENSBTAG00000004836	ENSBTAG00000004836	Nik related kinase [Source:HGNC Symbol;Acc:25391]	GO:0005083(small GTPase regulator activity);GO:0007256(activation of JNKK activity);GO:0007567(parturition);GO:0008285(negative regulation of cell proliferation);GO:0060721(regulation of spongiotrophoblast cell proliferation)	NA	chrX:53481284-53508483	DM	GM	OK	53.6663	22.7177	1.2402	up	5e-05	0.000488784	yes	TCONS_00070803	u	-	XLOC_046249	-	chr28:32676026-32692450	DM	GM	OK	1.12014	0.0867024	3.69146	up	5e-05	0.000488784	yes	bta-miR-206	0.000753	1043	273	13420	2178	3.69	1035	1320	774	13216	11351	15693	UGGAAUGUAAGGAAGUGUGUGG
ENSBTAT00000006354	XLOC_073686	ENSBTAG00000004836	ENSBTAG00000004836	Nik related kinase [Source:HGNC Symbol;Acc:25391]	GO:0005083(small GTPase regulator activity);GO:0007256(activation of JNKK activity);GO:0007567(parturition);GO:0008285(negative regulation of cell proliferation);GO:0060721(regulation of spongiotrophoblast cell proliferation)	NA	chrX:53481284-53508483	DM	GM	OK	53.6663	22.7177	1.2402	up	5e-05	0.000488784	yes	TCONS_00072212	u	-	XLOC_047211	-	chr29:10463808-10518354	DM	GM	OK	1.84425	0.463129	1.99355	up	5e-05	0.000488784	yes	bta-miR-206	0.000753	1043	273	13420	2178	3.69	1035	1320	774	13216	11351	15693	UGGAAUGUAAGGAAGUGUGUGG
ENSBTAT00000006354	XLOC_073686	ENSBTAG00000004836	ENSBTAG00000004836	Nik related kinase [Source:HGNC Symbol;Acc:25391]	GO:0005083(small GTPase regulator activity);GO:0007256(activation of JNKK activity);GO:0007567(parturition);GO:0008285(negative regulation of cell proliferation);GO:0060721(regulation of spongiotrophoblast cell proliferation)	NA	chrX:53481284-53508483	DM	GM	OK	53.6663	22.7177	1.2402	up	5e-05	0.000488784	yes	TCONS_00072221	u	-	XLOC_047211	-	chr29:10463808-10518354	DM	GM	OK	17.5713	2.73671	2.6827	up	5e-05	0.000488784	yes	bta-miR-206	0.000753	1043	273	13420	2178	3.69	1035	1320	774	13216	11351	15693	UGGAAUGUAAGGAAGUGUGUGG
ENSBTAT00000006354	XLOC_073686	ENSBTAG00000004836	ENSBTAG00000004836	Nik related kinase [Source:HGNC Symbol;Acc:25391]	GO:0005083(small GTPase regulator activity);GO:0007256(activation of JNKK activity);GO:0007567(parturition);GO:0008285(negative regulation of cell proliferation);GO:0060721(regulation of spongiotrophoblast cell proliferation)	NA	chrX:53481284-53508483	DM	GM	OK	53.6663	22.7177	1.2402	up	5e-05	0.000488784	yes	TCONS_00085765	x	ENSBTAT00000061005	XLOC_056394	ENSBTAG00000044118	chr5:48049742-48227209	DM	GM	OK	0.0849488	0.33112	-1.96269	down	0.001	0.00674409	yes	bta-miR-206	0.000753	1043	273	13420	2178	3.69	1035	1320	774	13216	11351	15693	UGGAAUGUAAGGAAGUGUGUGG
[truncated: 536 more rows]

## Sheet: network map
source	type	target
mir-206	1	TCONS_00000475
mir-206	1	TCONS_00007104
mir-206	1	TCONS_00019706
mir-206	1	TCONS_00024351
mir-206	1	TCONS_00034424
mir-206	1	TCONS_00042276
mir-206	1	TCONS_00048554(LncA2B1)
mir-206	1	TCONS_00058512
mir-206	1	TCONS_00066376
mir-206	1	TCONS_00069466
mir-206	1	TCONS_00070803
mir-206	1	TCONS_00072212
mir-206	1	TCONS_00072221
mir-206	1	TCONS_00085765
mir-206	1	TCONS_00085766
mir-206	1	TCONS_00088104
mir-206	1	TCONS_00091409
mir-206	1	TCONS_00100144
mir-206	1	TCONS_00100204
mir-206	1	TCONS_00105545
[truncated: 2 more rows]

## Sheet: heat map
tracking_id	GM_1	GM_2	GM_3	DM_1	DM_2	DM_3
[truncated: 22 more rows]

[truncated: 1 more sheets: lncRNAs]
