# Supplementary material for: Bta-miR-206 and a Novel lncRNA-lncA2B1 Promote Myogenesis of Skeletal Muscle Satellite Cells via Common Binding Protein HNRNPA2B1
Source: Cells. 2023 Mar 27;12(7):1028. doi: 10.3390/cells12071028 (PMC10093610; doi:10.3390/cells12071028)
Supplement: Supplementary file 1 [file cells-12-01028-s001.zip › cells-2132393-supplementary/S3 Data.xlsx]

## Sheet: mir206_Total protein
Header	--------------------------------------------------------
Search title
Timestamp	2018-09-20T02:50:40Z
User
Email
Report URI	http://sale-depta-pc/mascot/cgi/master_results.pl?file=../data/20180920/F002238.dat
Peak list data path	SZ_A.mgf
Peak list format	Mascot generic
Search type	MIS
Mascot version	2.3.0
Database	Bovine_uniprot
Fasta file	Bovine_uniprot.fasta
Total sequences	32294
Total residues	15206265
Sequences after taxonomy filter	32294
Number of queries	16186
Decoy	--------------------------------------------------------
Number of matches above identity threshold in search of real database	7353
Number of matches above identity threshold in search of decoy database	130
Number of matches above homology threshold in search of real database	7383
Number of matches above homology threshold in search of decoy database	134
Fixed modifications	--------------------------------------------------------
Identifier	Name	Delta	Neutral loss
1	Carbamidomethyl (C)	57.0215
Variable modifications	--------------------------------------------------------
Identifier	Name	Delta	Neutral loss(es)
1	Oxidation (M)	15.9949	0	63.9983
Search Parameters	--------------------------------------------------------
Taxonomy filter	All entries
Enzyme	Trypsin
Maximum Missed Cleavages	1
Fixed modifications	Carbamidomethyl (C)
Quantitation method	None
Variable modifications	Oxidation (M)
Peptide Mass Tolerance	20
Peptide Mass Tolerance Units	ppm
Fragment Mass Tolerance	0.6
Fragment Mass Tolerance Units	Da
Mass values	Monoisotopic
Instrument type	ESI-FTICR
Isotope error mode	0
Decoy database also searched	1
Format parameters	--------------------------------------------------------
Significance threshold	0.05
Max. number of hits	0
Use MudPIT protein scoring	0
Ions score cut-off	0
Include same-set proteins	0
Include sub-set proteins	0
Include unassigned	1
Require bold red	0
Protein hits	--------------------------------------------------------
检索出的蛋白编号	数据库中蛋白登录号	蛋白描述	蛋白得分	蛋白质量	匹配上蛋白的二级谱数	得分高于阈值的二级谱数	匹配上蛋白的肽段数	得分高于阈值的肽段数	肽段覆盖率	蛋白等电点	二级谱的提交编号	肽段在二级谱中的排名	肽段是否是独有肽段	肽段表观质荷比	肽段表观质量	肽段表观电荷数	肽段理论质量	肽段质量偏差	遗漏酶切位点	肽段得分	肽段置信度阈值（同源）	肽段置信度阈值（特性）	肽段得分期望值	在此肽段之前的氨基酸	肽段序列	在此肽段制后的氨基酸	可变修饰类型	可变修饰位点	同个二级谱检索出的肽段数量	二级谱扫描编号
prot_hit_num	prot_acc	prot_desc	prot_score	prot_mass	prot_matches	prot_matches_sig	prot_sequences	prot_sequences_sig	prot_cover	prot_pi	pep_query	pep_rank	pep_isunique	pep_exp_mz	pep_exp_mr	pep_exp_z	pep_calc_mr	pep_delta	pep_miss	pep_score	pep_homol	pep_ident	pep_expect	pep_res_before	pep_seq	pep_res_after	pep_var_mod	pep_var_mod_pos	pep_num_match	pep_scan_title
prot_hit_num	prot_acc	prot_desc	prot_score	prot_mass	prot_matches	prot_matches_sig	prot_sequences	prot_sequences_sig	prot_cover	prot_pi	pep_query	pep_rank	pep_isunique	pep_exp_mz	pep_exp_mr	pep_exp_z	pep_calc_mr	pep_delta	pep_miss	pep_score	pep_homol	pep_ident	pep_expect	pep_res_before	pep_seq	pep_res_after	pep_var_mod	pep_var_mod_pos	pep_num_match	pep_scan_title
1	A6QPA6_BOVIN	MYH3 protein OS=Bos taurus OX=9913 GN=MYH3 PE=2 SV=1	14173	224576	1308	1130	213	194	76.9	5.62	8	1	0	355.188	708.362	2	708.363	-0.0005	0	32.51		23	0.0059	R	AFMNVK	H			5	File13689 Spectrum3323 scans: 7954
1	A6QPA6_BOVIN	MYH3 protein OS=Bos taurus OX=9913 GN=MYH3 PE=2 SV=1	14173	224576	1308	1130	213	194	76.9	5.62	9	1	0	355.189	708.363	2	708.363	-0.0001	0	27.52		23	0.019	R	AFMNVK	H			5	File13689 Spectrum3234 scans: 7857
1	A6QPA6_BOVIN	MYH3 protein OS=Bos taurus OX=9913 GN=MYH3 PE=2 SV=1	14173	224576	1308	1130	213	194	76.9	5.62	11	1	0	356.26	710.505	2	710.505	-0.0002	0	21.32		16	0.015	K	IKPLLK	S			5	File13689 Spectrum1559 scans: 5799
1	A6QPA6_BOVIN	MYH3 protein OS=Bos taurus OX=9913 GN=MYH3 PE=2 SV=1	14173	224576	1308	1130	213	194	76.9	5.62	12	1	0	356.26	710.505	2	710.505	-0.0001	0	24.89		16	0.0066	K	IKPLLK	S			5	File13689 Spectrum1617 scans: 5871
1	A6QPA6_BOVIN	MYH3 protein OS=Bos taurus OX=9913 GN=MYH3 PE=2 SV=1	14173	224576	1308	1130	213	194	76.9	5.62	33	1	0	363.186	724.357	2	724.358	-0.0005	0	19.64		22	0.11	R	AFMNVK	H	Oxidation (M)	0.001000.0	5	File13689 Spectrum504 scans: 4474
1	A6QPA6_BOVIN	MYH3 protein OS=Bos taurus OX=9913 GN=MYH3 PE=2 SV=1	14173	224576	1308	1130	213	194	76.9	5.62	34	1	0	363.186	724.358	2	724.358	-0.0002	0	20.61		22	0.084	R	AFMNVK	H	Oxidation (M)	0.001000.0	5	File13689 Spectrum463 scans: 4415
1	A6QPA6_BOVIN	MYH3 protein OS=Bos taurus OX=9913 GN=MYH3 PE=2 SV=1	14173	224576	1308	1130	213	194	76.9	5.62	35	1	0	363.186	724.358	2	724.358	0	0	9.14	19	22	1.2	R	AFMNVK	H	Oxidation (M)	0.001000.0	3	File13689 Spectrum429 scans: 4360
1	A6QPA6_BOVIN	MYH3 protein OS=Bos taurus OX=9913 GN=MYH3 PE=2 SV=1	14173	224576	1308	1130	213	194	76.9	5.62	49	1	1	367.205	732.395	2	732.395	-0.0005	0	18.08		28	0.5	K	LMSNLR	T			3	File13689 Spectrum1992 scans: 6357
1	A6QPA6_BOVIN	MYH3 protein OS=Bos taurus OX=9913 GN=MYH3 PE=2 SV=1	14173	224576	1308	1130	213	194	76.9	5.62	50	1	1	367.205	732.395	2	732.395	-0.0004	0	31.39		28	0.023	K	LMSNLR	T			5	File13689 Spectrum1933 scans: 6282
1	A6QPA6_BOVIN	MYH3 protein OS=Bos taurus OX=9913 GN=MYH3 PE=2 SV=1	14173	224576	1308	1130	213	194	76.9	5.62	51	1	1	367.205	732.395	2	732.395	-0.0002	0	19.48		28	0.36	K	LMSNLR	T			4	File13689 Spectrum2341 scans: 6789
1	A6QPA6_BOVIN	MYH3 protein OS=Bos taurus OX=9913 GN=MYH3 PE=2 SV=1	14173	224576	1308	1130	213	194	76.9	5.62	52	1	1	367.205	732.395	2	732.395	-0.0001	0	29.53		28	0.035	K	LMSNLR	T			5	File13689 Spectrum1869 scans: 6203
1	A6QPA6_BOVIN	MYH3 protein OS=Bos taurus OX=9913 GN=MYH3 PE=2 SV=1	14173	224576	1308	1130	213	194	76.9	5.62	53	1	0	367.684	733.353	2	733.354	-0.0009	0	17.14		26	0.45	R	TQAVCR	G			3	File13689 Spectrum14 scans: 3128
1	A6QPA6_BOVIN	MYH3 protein OS=Bos taurus OX=9913 GN=MYH3 PE=2 SV=1	14173	224576	1308	1130	213	194	76.9	5.62	56	1	0	368.205	734.396	2	734.396	-0.0004	0	32.67		26	0.012	K	FQLEAK	I			5	File13689 Spectrum3130 scans: 7731
1	A6QPA6_BOVIN	MYH3 protein OS=Bos taurus OX=9913 GN=MYH3 PE=2 SV=1	14173	224576	1308	1130	213	194	76.9	5.62	57	1	0	368.205	734.396	2	734.396	0.0002	0	37.16		26	0.0047	K	FQLEAK	I			5	File13689 Spectrum3073 scans: 7654
1	A6QPA6_BOVIN	MYH3 protein OS=Bos taurus OX=9913 GN=MYH3 PE=2 SV=1	14173	224576	1308	1130	213	194	76.9	5.62	58	1	0	368.223	734.432	2	734.433	-0.0004	0	14.71	23	24	0.53	R	VTFQLK	A			5	File13689 Spectrum4815 scans: 9733
1	A6QPA6_BOVIN	MYH3 protein OS=Bos taurus OX=9913 GN=MYH3 PE=2 SV=1	14173	224576	1308	1130	213	194	76.9	5.62	59	1	0	368.224	734.433	2	734.433	0.0006	0	15.2		24	0.47	R	VTFQLK	A			5	File13689 Spectrum4901 scans: 9831
1	A6QPA6_BOVIN	MYH3 protein OS=Bos taurus OX=9913 GN=MYH3 PE=2 SV=1	14173	224576	1308	1130	213	194	76.9	5.62	60	1	0	368.224	734.434	2	734.433	0.0011	0	14.56		23	0.35	R	VTFQLK	A			5	File13689 Spectrum4962 scans: 9913
1	A6QPA6_BOVIN	MYH3 protein OS=Bos taurus OX=9913 GN=MYH3 PE=2 SV=1	14173	224576	1308	1130	213	194	76.9	5.62	63	1	0	368.697	735.38	2	735.38	-0.0005	0	30.41		25	0.017	R	EAEFLK	L			5	File13689 Spectrum3165 scans: 7776
1	A6QPA6_BOVIN	MYH3 protein OS=Bos taurus OX=9913 GN=MYH3 PE=2 SV=1	14173	224576	1308	1130	213	194	76.9	5.62	64	1	0	368.697	735.38	2	735.38	-0.0002	0	34.81		25	0.006	R	EAEFLK	L			5	File13689 Spectrum3242 scans: 7866
1	A6QPA6_BOVIN	MYH3 protein OS=Bos taurus OX=9913 GN=MYH3 PE=2 SV=1	14173	224576	1308	1130	213	194	76.9	5.62	76	1	0	373.215	744.416	2	744.417	-0.0008	0	31.59		29	0.034	K	VLAEWK	T			5	File13689 Spectrum4144 scans: 8934
1	A6QPA6_BOVIN	MYH3 protein OS=Bos taurus OX=9913 GN=MYH3 PE=2 SV=1	14173	224576	1308	1130	213	194	76.9	5.62	77	1	0	373.216	744.417	2	744.417	-0.0001	0	31.4		29	0.029	K	VLAEWK	T			5	File13689 Spectrum4064 scans: 8840
1	A6QPA6_BOVIN	MYH3 protein OS=Bos taurus OX=9913 GN=MYH3 PE=2 SV=1	14173	224576	1308	1130	213	194	76.9	5.62	78	1	0	373.216	744.417	2	744.417	-0.0001	0	22.76	28	29	0.21	K	VLAEWK	T			5	File13689 Spectrum3984 scans: 8748
1	A6QPA6_BOVIN	MYH3 protein OS=Bos taurus OX=9913 GN=MYH3 PE=2 SV=1	14173	224576	1308	1130	213	194	76.9	5.62	100	1	1	375.202	748.39	2	748.39	-0.0001	0	15.53		27	0.76	K	LMSNLR	T	Oxidation (M)	0.010000.0	4	File13689 Spectrum389 scans: 4297
1	A6QPA6_BOVIN	MYH3 protein OS=Bos taurus OX=9913 GN=MYH3 PE=2 SV=1	14173	224576	1308	1130	213	194	76.9	5.62	101	1	1	375.202	748.39	2	748.39	-0.0001	0	15.72		27	0.73	K	LMSNLR	T	Oxidation (M)	0.010000.0	5	File13689 Spectrum420 scans: 4346
1	A6QPA6_BOVIN	MYH3 protein OS=Bos taurus OX=9913 GN=MYH3 PE=2 SV=1	14173	224576	1308	1130	213	194	76.9	5.62	102	1	1	375.202	748.39	2	748.39	0	0	25.48		27	0.077	K	LMSNLR	T	Oxidation (M)	0.010000.0	5	File13689 Spectrum453 scans: 4399
1	A6QPA6_BOVIN	MYH3 protein OS=Bos taurus OX=9913 GN=MYH3 PE=2 SV=1	14173	224576	1308	1130	213	194	76.9	5.62	103	2	1	375.202	748.39	2	748.39	0	0	9.72	23	27	2.9	K	LMSNLR	T	Oxidation (M)	0.010000.0	3	File13689 Spectrum539 scans: 4520
1	A6QPA6_BOVIN	MYH3 protein OS=Bos taurus OX=9913 GN=MYH3 PE=2 SV=1	14173	224576	1308	1130	213	194	76.9	5.62	104	1	1	375.202	748.39	2	748.39	0.0001	0	20.66		27	0.23	K	LMSNLR	T	Oxidation (M)	0.010000.0	4	File13689 Spectrum491 scans: 4457
1	A6QPA6_BOVIN	MYH3 protein OS=Bos taurus OX=9913 GN=MYH3 PE=2 SV=1	14173	224576	1308	1130	213	194	76.9	5.62	133	1	0	380.216	758.417	2	758.417	-0.0005	0	27.03		29	0.086	K	QIELEK	A			6	File13689 Spectrum1854 scans: 6184
1	A6QPA6_BOVIN	MYH3 protein OS=Bos taurus OX=9913 GN=MYH3 PE=2 SV=1	14173	224576	1308	1130	213	194	76.9	5.62	134	1	0	380.216	758.418	2	758.417	0.0002	0	28.88		29	0.058	K	QIELEK	A			4	File13689 Spectrum1911 scans: 6257
1	A6QPA6_BOVIN	MYH3 protein OS=Bos taurus OX=9913 GN=MYH3 PE=2 SV=1	14173	224576	1308	1130	213	194	76.9	5.62	136	4	0	380.221	758.428	2	758.429	-0.0003	0	13.14		29	1.9	R	SVQGQLK	D			4	File13689 Spectrum243 scans: 4039
1	A6QPA6_BOVIN	MYH3 protein OS=Bos taurus OX=9913 GN=MYH3 PE=2 SV=1	14173	224576	1308	1130	213	194	76.9	5.62	137	4	0	380.221	758.428	2	758.429	-0.0003	0	13.58		29	1.8	R	SVQGQLK	D			4	File13689 Spectrum200 scans: 3946
1	A6QPA6_BOVIN	MYH3 protein OS=Bos taurus OX=9913 GN=MYH3 PE=2 SV=1	14173	224576	1308	1130	213	194	76.9	5.62	138	3	0	380.221	758.428	2	758.429	-0.0001	0	16.66		29	0.87	R	SVQGQLK	D			4	File13689 Spectrum216 scans: 3989
1	A6QPA6_BOVIN	MYH3 protein OS=Bos taurus OX=9913 GN=MYH3 PE=2 SV=1	14173	224576	1308	1130	213	194	76.9	5.62	153	1	0	382.199	762.384	2	762.385	-0.0007	0	33.93		27	0.011	K	ALCFPR	V			4	File13689 Spectrum4862 scans: 9787
1	A6QPA6_BOVIN	MYH3 protein OS=Bos taurus OX=9913 GN=MYH3 PE=2 SV=1	14173	224576	1308	1130	213	194	76.9	5.62	154	1	0	382.2	762.385	2	762.385	0.0006	0	31.95		26	0.013	K	ALCFPR	V			5	File13689 Spectrum4933 scans: 9874
1	A6QPA6_BOVIN	MYH3 protein OS=Bos taurus OX=9913 GN=MYH3 PE=2 SV=1	14173	224576	1308	1130	213	194	76.9	5.62	155	1	0	382.2	762.385	2	762.385	0.0007	0	18.43	22	26	0.29	K	ALCFPR	V			4	File13689 Spectrum4995 scans: 9957
1	A6QPA6_BOVIN	MYH3 protein OS=Bos taurus OX=9913 GN=MYH3 PE=2 SV=1	14173	224576	1308	1130	213	194	76.9	5.62	171	1	0	384.232	766.449	2	766.449	0.0001	1	28.66		21	0.01	R	FGKFIR	I			4	File13689 Spectrum2837 scans: 7387
1	A6QPA6_BOVIN	MYH3 protein OS=Bos taurus OX=9913 GN=MYH3 PE=2 SV=1	14173	224576	1308	1130	213	194	76.9	5.62	178	1	0	385.19	768.365	2	768.365	-0.0002	0	38.81		23	0.0014	K	ATDTSFK	N			6	File13689 Spectrum297 scans: 4134
1	A6QPA6_BOVIN	MYH3 protein OS=Bos taurus OX=9913 GN=MYH3 PE=2 SV=1	14173	224576	1308	1130	213	194	76.9	5.62	179	1	0	385.19	768.365	2	768.365	0.0001	0	40.33		23	0.001	K	ATDTSFK	N			6	File13689 Spectrum269 scans: 4084
1	A6QPA6_BOVIN	MYH3 protein OS=Bos taurus OX=9913 GN=MYH3 PE=2 SV=1	14173	224576	1308	1130	213	194	76.9	5.62	180	1	0	385.19	768.365	2	768.365	0.0001	0	25.07		23	0.034	K	ATDTSFK	N			5	File13689 Spectrum239 scans: 4033
1	A6QPA6_BOVIN	MYH3 protein OS=Bos taurus OX=9913 GN=MYH3 PE=2 SV=1	14173	224576	1308	1130	213	194	76.9	5.62	193	1	0	387.709	773.403	2	773.403	-0.0003	0	21.71		27	0.2	R	QAAETVR	H			5	File13689 Spectrum29 scans: 3238
1	A6QPA6_BOVIN	MYH3 protein OS=Bos taurus OX=9913 GN=MYH3 PE=2 SV=1	14173	224576	1308	1130	213	194	76.9	5.62	194	1	0	387.709	773.403	2	773.403	-0.0001	0	33.78		28	0.014	R	QAAETVR	H			6	File13689 Spectrum33 scans: 3273
1	A6QPA6_BOVIN	MYH3 protein OS=Bos taurus OX=9913 GN=MYH3 PE=2 SV=1	14173	224576	1308	1130	213	194	76.9	5.62	195	1	0	387.709	773.404	2	773.403	0.0004	0	21.25		28	0.25	R	QAAETVR	H			5	File13689 Spectrum28 scans: 3203
1	A6QPA6_BOVIN	MYH3 protein OS=Bos taurus OX=9913 GN=MYH3 PE=2 SV=1	14173	224576	1308	1130	213	194	76.9	5.62	207	2	0	388.702	775.39	2	775.39	-0.0002	0	14.91		27	0.95	R	CDQLIK	A			4	File13689 Spectrum1377 scans: 5581
1	A6QPA6_BOVIN	MYH3 protein OS=Bos taurus OX=9913 GN=MYH3 PE=2 SV=1	14173	224576	1308	1130	213	194	76.9	5.62	208	1	0	388.702	775.39	2	775.39	-0.0001	0	26.95		27	0.06	R	CDQLIK	A			7	File13689 Spectrum1433 scans: 5650
1	A6QPA6_BOVIN	MYH3 protein OS=Bos taurus OX=9913 GN=MYH3 PE=2 SV=1	14173	224576	1308	1130	213	194	76.9	5.62	209	1	0	388.703	775.391	2	775.39	0.001	0	14.95	26	27	0.95	R	CDQLIK	A			6	File13689 Spectrum1506 scans: 5735
1	A6QPA6_BOVIN	MYH3 protein OS=Bos taurus OX=9913 GN=MYH3 PE=2 SV=1	14173	224576	1308	1130	213	194	76.9	5.62	231	4	0	394.698	787.382	2	787.382	-0.0005	0	6.48	23	25	4.1	K	NEEIQR	S			3	File13689 Spectrum94 scans: 3607
1	A6QPA6_BOVIN	MYH3 protein OS=Bos taurus OX=9913 GN=MYH3 PE=2 SV=1	14173	224576	1308	1130	213	194	76.9	5.62	302	1	0	401.737	801.459	2	801.46	-0.0006	1	18.08		27	0.48	R	KLEGDLK	L			4	File13689 Spectrum199 scans: 3941
1	A6QPA6_BOVIN	MYH3 protein OS=Bos taurus OX=9913 GN=MYH3 PE=2 SV=1	14173	224576	1308	1130	213	194	76.9	5.62	304	1	0	401.737	801.46	2	801.46	-0.0001	1	35.9		27	0.0079	R	KLEGDLK	L			5	File13689 Spectrum237 scans: 4030
1	A6QPA6_BOVIN	MYH3 protein OS=Bos taurus OX=9913 GN=MYH3 PE=2 SV=1	14173	224576	1308	1130	213	194	76.9	5.62	305	1	0	401.737	801.46	2	801.46	0	1	34.22		27	0.012	R	KLEGDLK	L			5	File13689 Spectrum214 scans: 3984
1	A6QPA6_BOVIN	MYH3 protein OS=Bos taurus OX=9913 GN=MYH3 PE=2 SV=1	14173	224576	1308	1130	213	194	76.9	5.62	315	3	0	402.727	803.439	2	803.439	0.0001	1	15.05		28	1	K	TKDELAK	S			8	File13689 Spectrum8 scans: 3110
1	A6QPA6_BOVIN	MYH3 protein OS=Bos taurus OX=9913 GN=MYH3 PE=2 SV=1	14173	224576	1308	1130	213	194	76.9	5.62	316	7	0	402.727	803.44	2	803.439	0.0011	1	5.67	24	28	8.8	K	TKDELAK	S			3	File13689 Spectrum20 scans: 3150
1	A6QPA6_BOVIN	MYH3 protein OS=Bos taurus OX=9913 GN=MYH3 PE=2 SV=1	14173	224576	1308	1130	213	194	76.9	5.62	402	1	0	415.734	829.454	2	829.455	-0.0003	0	45.63		29	0.0012	R	LQDLVDK	L			6	File13689 Spectrum2402 scans: 6857
1	A6QPA6_BOVIN	MYH3 protein OS=Bos taurus OX=9913 GN=MYH3 PE=2 SV=1	14173	224576	1308	1130	213	194	76.9	5.62	404	1	0	415.734	829.454	2	829.455	-0.0002	0	12.09	22	29	2.7	R	LQDLVDK	L			4	File13689 Spectrum2567 scans: 7045
1	A6QPA6_BOVIN	MYH3 protein OS=Bos taurus OX=9913 GN=MYH3 PE=2 SV=1	14173	224576	1308	1130	213	194	76.9	5.62	405	1	0	415.735	829.454	2	829.455	-0.0001	0	43		29	0.0022	R	LQDLVDK	L			6	File13689 Spectrum2477 scans: 6942
1	A6QPA6_BOVIN	MYH3 protein OS=Bos taurus OX=9913 GN=MYH3 PE=2 SV=1	14173	224576	1308	1130	213	194	76.9	5.62	413	1	0	416.232	830.45	2	830.45	-0.0001	0	26.54		28	0.078	K	NLEQTVK	D			6	File13689 Spectrum870 scans: 4951
1	A6QPA6_BOVIN	MYH3 protein OS=Bos taurus OX=9913 GN=MYH3 PE=2 SV=1	14173	224576	1308	1130	213	194	76.9	5.62	414	1	0	416.232	830.45	2	830.45	0.0001	0	24.13		28	0.14	K	NLEQTVK	D			5	File13689 Spectrum916 scans: 5014
1	A6QPA6_BOVIN	MYH3 protein OS=Bos taurus OX=9913 GN=MYH3 PE=2 SV=1	14173	224576	1308	1130	213	194	76.9	5.62	447	2	0	423.233	844.452	2	844.452	0.0005	1	21.04		28	0.28	R	SRNEAIR	I			6	File13689 Spectrum9 scans: 3117
1	A6QPA6_BOVIN	MYH3 protein OS=Bos taurus OX=9913 GN=MYH3 PE=2 SV=1	14173	224576	1308	1130	213	194	76.9	5.62	488	1	0	428.233	854.452	2	854.454	-0.0015	0	26.71		23	0.025	R	ILYGDFK	Q			6	File13689 Spectrum5822 scans: 10957
1	A6QPA6_BOVIN	MYH3 protein OS=Bos taurus OX=9913 GN=MYH3 PE=2 SV=1	14173	224576	1308	1130	213	194	76.9	5.62	489	1	0	428.234	854.453	2	854.454	-0.0009	0	17.61		23	0.2	R	ILYGDFK	Q			6	File13689 Spectrum5981 scans: 11152
1	A6QPA6_BOVIN	MYH3 protein OS=Bos taurus OX=9913 GN=MYH3 PE=2 SV=1	14173	224576	1308	1130	213	194	76.9	5.62	490	1	0	428.234	854.454	2	854.454	0	0	33.35		23	0.0049	R	ILYGDFK	Q			6	File13689 Spectrum5902 scans: 11052
1	A6QPA6_BOVIN	MYH3 protein OS=Bos taurus OX=9913 GN=MYH3 PE=2 SV=1	14173	224576	1308	1130	213	194	76.9	5.62	491	1	0	428.234	854.454	2	854.454	0	0	26.17		23	0.026	R	ILYGDFK	Q			6	File13689 Spectrum5735 scans: 10856
1	A6QPA6_BOVIN	MYH3 protein OS=Bos taurus OX=9913 GN=MYH3 PE=2 SV=1	14173	224576	1308	1130	213	194	76.9	5.62	492	1	0	428.234	854.454	2	854.454	0.0001	0	22.29		23	0.063	R	ILYGDFK	Q			4	File13689 Spectrum6053 scans: 11242
1	A6QPA6_BOVIN	MYH3 protein OS=Bos taurus OX=9913 GN=MYH3 PE=2 SV=1	14173	224576	1308	1130	213	194	76.9	5.62	493	1	0	428.235	854.455	2	854.454	0.0016	0	22.93		23	0.064	R	ILYGDFK	Q			6	File13689 Spectrum6136 scans: 11338
1	A6QPA6_BOVIN	MYH3 protein OS=Bos taurus OX=9913 GN=MYH3 PE=2 SV=1	14173	224576	1308	1130	213	194	76.9	5.62	510	1	0	430.735	859.455	2	859.455	-0.0002	0	39.84		28	0.0038	R	IHFGTTGK	L			6	File13689 Spectrum1286 scans: 5471
1	A6QPA6_BOVIN	MYH3 protein OS=Bos taurus OX=9913 GN=MYH3 PE=2 SV=1	14173	224576	1308	1130	213	194	76.9	5.62	511	1	0	430.735	859.455	2	859.455	0	0	31.93		28	0.024	R	IHFGTTGK	L			6	File13689 Spectrum1223 scans: 5399
1	A6QPA6_BOVIN	MYH3 protein OS=Bos taurus OX=9913 GN=MYH3 PE=2 SV=1	14173	224576	1308	1130	213	194	76.9	5.62	547	1	0	435.24	868.465	2	868.465	-0.0002	0	28.34		23	0.016	K	TIHELEK	S			5	File13689 Spectrum304 scans: 4145
1	A6QPA6_BOVIN	MYH3 protein OS=Bos taurus OX=9913 GN=MYH3 PE=2 SV=1	14173	224576	1308	1130	213	194	76.9	5.62	548	1	0	435.24	868.465	2	868.465	0	0	34.1		23	0.0042	K	TIHELEK	S			5	File13689 Spectrum358 scans: 4243
1	A6QPA6_BOVIN	MYH3 protein OS=Bos taurus OX=9913 GN=MYH3 PE=2 SV=1	14173	224576	1308	1130	213	194	76.9	5.62	549	1	0	435.24	868.465	2	868.465	0	0	34.57		23	0.0038	K	TIHELEK	S			5	File13689 Spectrum331 scans: 4194
1	A6QPA6_BOVIN	MYH3 protein OS=Bos taurus OX=9913 GN=MYH3 PE=2 SV=1	14173	224576	1308	1130	213	194	76.9	5.62	576	1	0	437.753	873.492	2	873.492	-0.0001	1	29.37		27	0.03	K	IKEVTER	A			4	File13689 Spectrum73 scans: 3524
1	A6QPA6_BOVIN	MYH3 protein OS=Bos taurus OX=9913 GN=MYH3 PE=2 SV=1	14173	224576	1308	1130	213	194	76.9	5.62	578	2	0	437.754	873.493	2	873.492	0.001	1	15.37		27	0.75	K	IKEVTER	A			3	File13689 Spectrum64 scans: 3485
1	A6QPA6_BOVIN	MYH3 protein OS=Bos taurus OX=9913 GN=MYH3 PE=2 SV=1	14173	224576	1308	1130	213	194	76.9	5.62	637	1	0	442.715	883.416	2	883.416	-0.0004	0	19.87		24	0.14	K	HWPWMK	L			5	File13689 Spectrum7558 scans: 13071
1	A6QPA6_BOVIN	MYH3 protein OS=Bos taurus OX=9913 GN=MYH3 PE=2 SV=1	14173	224576	1308	1130	213	194	76.9	5.62	638	1	0	442.716	883.416	2	883.416	0.0001	0	23.96		24	0.057	K	HWPWMK	L			5	File13689 Spectrum6992 scans: 12346
1	A6QPA6_BOVIN	MYH3 protein OS=Bos taurus OX=9913 GN=MYH3 PE=2 SV=1	14173	224576	1308	1130	213	194	76.9	5.62	639	1	0	442.716	883.416	2	883.416	0.0001	0	23.63		24	0.061	K	HWPWMK	L			5	File13689 Spectrum7318 scans: 12754
1	A6QPA6_BOVIN	MYH3 protein OS=Bos taurus OX=9913 GN=MYH3 PE=2 SV=1	14173	224576	1308	1130	213	194	76.9	5.62	640	1	0	442.716	883.416	2	883.416	0.0001	0	18.63		24	0.19	K	HWPWMK	L			5	File13689 Spectrum7715 scans: 13258
1	A6QPA6_BOVIN	MYH3 protein OS=Bos taurus OX=9913 GN=MYH3 PE=2 SV=1	14173	224576	1308	1130	213	194	76.9	5.62	641	1	0	442.716	883.417	2	883.416	0.0002	0	20.73		24	0.12	K	HWPWMK	L			5	File13689 Spectrum7475 scans: 12973
1	A6QPA6_BOVIN	MYH3 protein OS=Bos taurus OX=9913 GN=MYH3 PE=2 SV=1	14173	224576	1308	1130	213	194	76.9	5.62	642	1	0	442.716	883.417	2	883.416	0.0002	0	21.88		24	0.091	K	HWPWMK	L			5	File13689 Spectrum7369 scans: 12826
1	A6QPA6_BOVIN	MYH3 protein OS=Bos taurus OX=9913 GN=MYH3 PE=2 SV=1	14173	224576	1308	1130	213	194	76.9	5.62	643	1	0	442.716	883.417	2	883.416	0.0002	0	25.92		24	0.036	K	HWPWMK	L			5	File13689 Spectrum7259 scans: 12674
1	A6QPA6_BOVIN	MYH3 protein OS=Bos taurus OX=9913 GN=MYH3 PE=2 SV=1	14173	224576	1308	1130	213	194	76.9	5.62	644	1	0	442.716	883.417	2	883.416	0.0003	0	18.77	23	24	0.19	K	HWPWMK	L			5	File13689 Spectrum7637 scans: 13164
1	A6QPA6_BOVIN	MYH3 protein OS=Bos taurus OX=9913 GN=MYH3 PE=2 SV=1	14173	224576	1308	1130	213	194	76.9	5.62	645	1	0	442.716	883.417	2	883.416	0.0004	0	23.76		24	0.059	K	HWPWMK	L			5	File13689 Spectrum7415 scans: 12895
1	A6QPA6_BOVIN	MYH3 protein OS=Bos taurus OX=9913 GN=MYH3 PE=2 SV=1	14173	224576	1308	1130	213	194	76.9	5.62	646	1	0	442.716	883.417	2	883.416	0.0005	0	22.3		24	0.083	K	HWPWMK	L			5	File13689 Spectrum7189 scans: 12585
1	A6QPA6_BOVIN	MYH3 protein OS=Bos taurus OX=9913 GN=MYH3 PE=2 SV=1	14173	224576	1308	1130	213	194	76.9	5.62	647	1	0	442.716	883.417	2	883.416	0.0011	0	19.54	24	24	0.16	K	HWPWMK	L			5	File13689 Spectrum6918 scans: 12255
1	A6QPA6_BOVIN	MYH3 protein OS=Bos taurus OX=9913 GN=MYH3 PE=2 SV=1	14173	224576	1308	1130	213	194	76.9	5.62	712	1	0	450.712	899.41	2	899.411	-0.001	0	14.49	21	21	0.28	K	HWPWMK	L	Oxidation (M)	0.000010.0	4	File13689 Spectrum5684 scans: 10800
1	A6QPA6_BOVIN	MYH3 protein OS=Bos taurus OX=9913 GN=MYH3 PE=2 SV=1	14173	224576	1308	1130	213	194	76.9	5.62	713	1	0	450.713	899.411	2	899.411	-0.0005	0	4.15	16	22	3.5	K	HWPWMK	L	Oxidation (M)	0.000010.0	4	File13689 Spectrum6145 scans: 11348
1	A6QPA6_BOVIN	MYH3 protein OS=Bos taurus OX=9913 GN=MYH3 PE=2 SV=1	14173	224576	1308	1130	213	194	76.9	5.62	714	1	0	450.713	899.411	2	899.411	-0.0002	0	21.14		22	0.069	K	HWPWMK	L	Oxidation (M)	0.000010.0	4	File13689 Spectrum5782 scans: 10909
1	A6QPA6_BOVIN	MYH3 protein OS=Bos taurus OX=9913 GN=MYH3 PE=2 SV=1	14173	224576	1308	1130	213	194	76.9	5.62	715	1	0	450.713	899.411	2	899.411	0.0002	0	12.91		22	0.46	K	HWPWMK	L	Oxidation (M)	0.000010.0	5	File13689 Spectrum6246 scans: 11465
1	A6QPA6_BOVIN	MYH3 protein OS=Bos taurus OX=9913 GN=MYH3 PE=2 SV=1	14173	224576	1308	1130	213	194	76.9	5.62	716	1	0	450.713	899.412	2	899.411	0.0003	0	14.44		22	0.32	K	HWPWMK	L	Oxidation (M)	0.000010.0	5	File13689 Spectrum6339 scans: 11569
1	A6QPA6_BOVIN	MYH3 protein OS=Bos taurus OX=9913 GN=MYH3 PE=2 SV=1	14173	224576	1308	1130	213	194	76.9	5.62	717	1	0	450.713	899.412	2	899.411	0.0005	0	5.06	17	22	2.8	K	HWPWMK	L	Oxidation (M)	0.000010.0	4	File13689 Spectrum6049 scans: 11237
1	A6QPA6_BOVIN	MYH3 protein OS=Bos taurus OX=9913 GN=MYH3 PE=2 SV=1	14173	224576	1308	1130	213	194	76.9	5.62	718	1	0	450.713	899.412	2	899.411	0.0009	0	19.7		22	0.096	K	HWPWMK	L	Oxidation (M)	0.000010.0	4	File13689 Spectrum5862 scans: 11004
1	A6QPA6_BOVIN	MYH3 protein OS=Bos taurus OX=9913 GN=MYH3 PE=2 SV=1	14173	224576	1308	1130	213	194	76.9	5.62	719	1	0	450.713	899.412	2	899.411	0.001	0	11.78	22	22	0.6	K	HWPWMK	L	Oxidation (M)	0.000010.0	4	File13689 Spectrum5939 scans: 11098
1	A6QPA6_BOVIN	MYH3 protein OS=Bos taurus OX=9913 GN=MYH3 PE=2 SV=1	14173	224576	1308	1130	213	194	76.9	5.62	720	1	0	450.714	899.413	2	899.411	0.0014	0	12.27	20	22	0.53	K	HWPWMK	L	Oxidation (M)	0.000010.0	5	File13689 Spectrum5592 scans: 10693
1	A6QPA6_BOVIN	MYH3 protein OS=Bos taurus OX=9913 GN=MYH3 PE=2 SV=1	14173	224576	1308	1130	213	194	76.9	5.62	724	4	0	450.766	899.518	2	899.519	-0.0007	1	6.28		26	4.7	K	LRVDLER	N			8	File13689 Spectrum3110 scans: 7702
1	A6QPA6_BOVIN	MYH3 protein OS=Bos taurus OX=9913 GN=MYH3 PE=2 SV=1	14173	224576	1308	1130	213	194	76.9	5.62	725	1	0	450.767	899.519	2	899.519	-0.0002	1	25.41		26	0.058	K	LRVDLER	N			7	File13689 Spectrum3044 scans: 7619
1	A6QPA6_BOVIN	MYH3 protein OS=Bos taurus OX=9913 GN=MYH3 PE=2 SV=1	14173	224576	1308	1130	213	194	76.9	5.62	726	1	0	450.767	899.519	2	899.519	0.0003	1	29.97		25	0.02	K	LRVDLER	N			8	File13689 Spectrum2964 scans: 7532
1	A6QPA6_BOVIN	MYH3 protein OS=Bos taurus OX=9913 GN=MYH3 PE=2 SV=1	14173	224576	1308	1130	213	194	76.9	5.62	796	1	0	455.237	908.459	2	908.46	-0.0011	0	42.2		25	0.001	K	VGNEYVTK	G			7	File13689 Spectrum629 scans: 4647
1	A6QPA6_BOVIN	MYH3 protein OS=Bos taurus OX=9913 GN=MYH3 PE=2 SV=1	14173	224576	1308	1130	213	194	76.9	5.62	797	1	0	455.237	908.46	2	908.46	-0.0002	0	46.98		25	0.00035	K	VGNEYVTK	G			7	File13689 Spectrum679 scans: 4711
1	A6QPA6_BOVIN	MYH3 protein OS=Bos taurus OX=9913 GN=MYH3 PE=2 SV=1	14173	224576	1308	1130	213	194	76.9	5.62	798	1	0	455.238	908.46	2	908.46	0	0	28.6		25	0.024	K	VGNEYVTK	G			6	File13689 Spectrum723 scans: 4771
1	A6QPA6_BOVIN	MYH3 protein OS=Bos taurus OX=9913 GN=MYH3 PE=2 SV=1	14173	224576	1308	1130	213	194	76.9	5.62	876	1	0	460.253	918.491	2	918.492	-0.0012	0	5.44	17	27	7.7	K	SANFQKPK	V			4	File13689 Spectrum75 scans: 3528
1	A6QPA6_BOVIN	MYH3 protein OS=Bos taurus OX=9913 GN=MYH3 PE=2 SV=1	14173	224576	1308	1130	213	194	76.9	5.62	877	1	0	460.253	918.492	2	918.492	-0.0002	0	37.27		27	0.0051	K	SANFQKPK	V			5	File13689 Spectrum96 scans: 3618
1	A6QPA6_BOVIN	MYH3 protein OS=Bos taurus OX=9913 GN=MYH3 PE=2 SV=1	14173	224576	1308	1130	213	194	76.9	5.62	878	1	0	460.253	918.492	2	918.492	-0.0002	0	37.71		27	0.0046	K	SANFQKPK	V			5	File13689 Spectrum87 scans: 3577
1	A6QPA6_BOVIN	MYH3 protein OS=Bos taurus OX=9913 GN=MYH3 PE=2 SV=1	14173	224576	1308	1130	213	194	76.9	5.62	901	1	0	462.755	923.496	2	923.496	-0.0008	0	25.77		25	0.048	R	SLSTELFK	L			6	File13689 Spectrum7537 scans: 13046
1	A6QPA6_BOVIN	MYH3 protein OS=Bos taurus OX=9913 GN=MYH3 PE=2 SV=1	14173	224576	1308	1130	213	194	76.9	5.62	902	1	0	462.755	923.496	2	923.496	-0.0008	0	23.17		25	0.087	R	SLSTELFK	L			6	File13689 Spectrum7013 scans: 12372
1	A6QPA6_BOVIN	MYH3 protein OS=Bos taurus OX=9913 GN=MYH3 PE=2 SV=1	14173	224576	1308	1130	213	194	76.9	5.62	903	1	0	462.755	923.496	2	923.496	-0.0005	0	37.99		25	0.0029	R	SLSTELFK	L			5	File13689 Spectrum7403 scans: 12881
1	A6QPA6_BOVIN	MYH3 protein OS=Bos taurus OX=9913 GN=MYH3 PE=2 SV=1	14173	224576	1308	1130	213	194	76.9	5.62	904	1	0	462.755	923.496	2	923.496	0.0001	0	25.03		25	0.056	R	SLSTELFK	L			5	File13689 Spectrum7613 scans: 13136
1	A6QPA6_BOVIN	MYH3 protein OS=Bos taurus OX=9913 GN=MYH3 PE=2 SV=1	14173	224576	1308	1130	213	194	76.9	5.62	905	1	0	462.756	923.497	2	923.496	0.0003	0	38.6		25	0.0026	R	SLSTELFK	L			6	File13689 Spectrum7462 scans: 12957
1	A6QPA6_BOVIN	MYH3 protein OS=Bos taurus OX=9913 GN=MYH3 PE=2 SV=1	14173	224576	1308	1130	213	194	76.9	5.62	906	1	0	462.756	923.497	2	923.496	0.0005	0	18.78		25	0.25	R	SLSTELFK	L			5	File13689 Spectrum7782 scans: 13343
1	A6QPA6_BOVIN	MYH3 protein OS=Bos taurus OX=9913 GN=MYH3 PE=2 SV=1	14173	224576	1308	1130	213	194	76.9	5.62	907	1	0	462.756	923.497	2	923.496	0.0005	0	12.32	22	25	1.1	R	SLSTELFK	L			5	File13689 Spectrum7882 scans: 13467
1	A6QPA6_BOVIN	MYH3 protein OS=Bos taurus OX=9913 GN=MYH3 PE=2 SV=1	14173	224576	1308	1130	213	194	76.9	5.62	908	1	0	462.756	923.498	2	923.496	0.0013	0	22.02		25	0.1	R	SLSTELFK	L			6	File13689 Spectrum7686 scans: 13224
1	A6QPA6_BOVIN	MYH3 protein OS=Bos taurus OX=9913 GN=MYH3 PE=2 SV=1	14173	224576	1308	1130	213	194	76.9	5.62	909	1	0	462.756	923.498	2	923.496	0.0018	0	28.36		25	0.024	R	SLSTELFK	L			6	File13689 Spectrum7363 scans: 12818
1	A6QPA6_BOVIN	MYH3 protein OS=Bos taurus OX=9913 GN=MYH3 PE=2 SV=1	14173	224576	1308	1130	213	194	76.9	5.62	915	1	0	464.719	927.423	2	927.423	0.0001	0	36.84		23	0.0022	R	HDCDLLR	E			6	File13689 Spectrum1677 scans: 5954
1	A6QPA6_BOVIN	MYH3 protein OS=Bos taurus OX=9913 GN=MYH3 PE=2 SV=1	14173	224576	1308	1130	213	194	76.9	5.62	916	1	0	464.719	927.423	2	927.423	0.0002	0	28.26		23	0.016	R	HDCDLLR	E			5	File13689 Spectrum1625 scans: 5885
1	A6QPA6_BOVIN	MYH3 protein OS=Bos taurus OX=9913 GN=MYH3 PE=2 SV=1	14173	224576	1308	1130	213	194	76.9	5.62	930	1	0	465.287	928.559	2	928.559	-0.0005	0	38.15		24	0.0022	K	LVTLVQEK	N			7	File13689 Spectrum4108 scans: 8891
1	A6QPA6_BOVIN	MYH3 protein OS=Bos taurus OX=9913 GN=MYH3 PE=2 SV=1	14173	224576	1308	1130	213	194	76.9	5.62	931	1	0	465.287	928.559	2	928.559	-0.0003	0	47.81		24	0.00024	K	LVTLVQEK	N			7	File13689 Spectrum4006 scans: 8774
1	A6QPA6_BOVIN	MYH3 protein OS=Bos taurus OX=9913 GN=MYH3 PE=2 SV=1	14173	224576	1308	1130	213	194	76.9	5.62	932	1	0	465.287	928.559	2	928.559	0.0001	0	41.2		24	0.0011	K	LVTLVQEK	N			6	File13689 Spectrum4185 scans: 8985
1	A6QPA6_BOVIN	MYH3 protein OS=Bos taurus OX=9913 GN=MYH3 PE=2 SV=1	14173	224576	1308	1130	213	194	76.9	5.62	933	1	0	465.287	928.56	2	928.559	0.0009	0	48.72		24	0.00019	K	LVTLVQEK	N			6	File13689 Spectrum3930 scans: 8686
1	A6QPA6_BOVIN	MYH3 protein OS=Bos taurus OX=9913 GN=MYH3 PE=2 SV=1	14173	224576	1308	1130	213	194	76.9	5.62	954	1	0	467.771	933.528	2	933.528	-0.0002	1	41.74		24	0.00094	K	AKFQLEAK	I			5	File13689 Spectrum2053 scans: 6434
1	A6QPA6_BOVIN	MYH3 protein OS=Bos taurus OX=9913 GN=MYH3 PE=2 SV=1	14173	224576	1308	1130	213	194	76.9	5.62	955	1	0	467.772	933.529	2	933.528	0.0009	1	25.04		24	0.044	K	AKFQLEAK	I			11	File13689 Spectrum1993 scans: 6358
1	A6QPA6_BOVIN	MYH3 protein OS=Bos taurus OX=9913 GN=MYH3 PE=2 SV=1	14173	224576	1308	1130	213	194	76.9	5.62	1049	1	0	474.243	946.471	2	946.472	-0.0005	0	28.75		26	0.033	R	ATLEQTER	S			5	File13689 Spectrum405 scans: 4322
1	A6QPA6_BOVIN	MYH3 protein OS=Bos taurus OX=9913 GN=MYH3 PE=2 SV=1	14173	224576	1308	1130	213	194	76.9	5.62	1051	1	0	474.243	946.472	2	946.472	-0.0003	0	30.42		27	0.024	R	ATLEQTER	S			5	File13689 Spectrum346 scans: 4219
1	A6QPA6_BOVIN	MYH3 protein OS=Bos taurus OX=9913 GN=MYH3 PE=2 SV=1	14173	224576	1308	1130	213	194	76.9	5.62	1052	1	0	474.243	946.472	2	946.472	-0.0001	0	27.63		27	0.049	R	ATLEQTER	S			5	File13689 Spectrum374 scans: 4269
1	A6QPA6_BOVIN	MYH3 protein OS=Bos taurus OX=9913 GN=MYH3 PE=2 SV=1	14173	224576	1308	1130	213	194	76.9	5.62	1053	1	0	474.244	946.473	2	946.472	0.0008	0	24.23		27	0.11	R	ATLEQTER	S			7	File13689 Spectrum318 scans: 4171
1	A6QPA6_BOVIN	MYH3 protein OS=Bos taurus OX=9913 GN=MYH3 PE=2 SV=1	14173	224576	1308	1130	213	194	76.9	5.62	1060	5	0	474.729	947.443	2	947.445	-0.0013	0	5.52		25	5.2	R	TEELEEAK	K			5	File13689 Spectrum516 scans: 4490
1	A6QPA6_BOVIN	MYH3 protein OS=Bos taurus OX=9913 GN=MYH3 PE=2 SV=1	14173	224576	1308	1130	213	194	76.9	5.62	1061	1	0	474.729	947.444	2	947.445	-0.0007	0	20.54		25	0.16	R	TEELEEAK	K			5	File13689 Spectrum645 scans: 4668
1	A6QPA6_BOVIN	MYH3 protein OS=Bos taurus OX=9913 GN=MYH3 PE=2 SV=1	14173	224576	1308	1130	213	194	76.9	5.62	1063	1	0	474.729	947.444	2	947.445	-0.0002	0	34.11		25	0.0072	R	TEELEEAK	K			6	File13689 Spectrum601 scans: 4607
1	A6QPA6_BOVIN	MYH3 protein OS=Bos taurus OX=9913 GN=MYH3 PE=2 SV=1	14173	224576	1308	1130	213	194	76.9	5.62	1064	1	0	474.73	947.445	2	947.445	-0.0001	0	41.4		25	0.0014	R	TEELEEAK	K			6	File13689 Spectrum562 scans: 4551
1	A6QPA6_BOVIN	MYH3 protein OS=Bos taurus OX=9913 GN=MYH3 PE=2 SV=1	14173	224576	1308	1130	213	194	76.9	5.62	1109	1	0	479.272	956.528	2	956.529	-0.0007	0	38.19		25	0.0029	K	EQLAIVER	R			6	File13689 Spectrum4011 scans: 8780
1	A6QPA6_BOVIN	MYH3 protein OS=Bos taurus OX=9913 GN=MYH3 PE=2 SV=1	14173	224576	1308	1130	213	194	76.9	5.62	1111	1	0	479.272	956.529	2	956.529	-0.0001	0	31.53		26	0.014	K	EQLAIVER	R			6	File13689 Spectrum4096 scans: 8877
1	A6QPA6_BOVIN	MYH3 protein OS=Bos taurus OX=9913 GN=MYH3 PE=2 SV=1	14173	224576	1308	1130	213	194	76.9	5.62	1112	1	0	479.272	956.529	2	956.529	0.0001	0	34.21		26	0.0076	K	EQLAIVER	R			6	File13689 Spectrum3936 scans: 8693
1	A6QPA6_BOVIN	MYH3 protein OS=Bos taurus OX=9913 GN=MYH3 PE=2 SV=1	14173	224576	1308	1130	213	194	76.9	5.62	1123	1	0	480.21	958.406	2	958.407	-0.0005	0	17.53		18	0.062	R	MVVHESEE	-			7	File13689 Spectrum698 scans: 4736
1	A6QPA6_BOVIN	MYH3 protein OS=Bos taurus OX=9913 GN=MYH3 PE=2 SV=1	14173	224576	1308	1130	213	194	76.9	5.62	1124	1	0	480.21	958.406	2	958.407	-0.0003	0	10.39		18	0.32	R	MVVHESEE	-			7	File13689 Spectrum649 scans: 4673
1	A6QPA6_BOVIN	MYH3 protein OS=Bos taurus OX=9913 GN=MYH3 PE=2 SV=1	14173	224576	1308	1130	213	194	76.9	5.62	1131	1	0	480.261	958.508	2	958.508	-0.0002	0	39.31		27	0.0032	R	INQQLDTK	L			7	File13689 Spectrum456 scans: 4405
1	A6QPA6_BOVIN	MYH3 protein OS=Bos taurus OX=9913 GN=MYH3 PE=2 SV=1	14173	224576	1308	1130	213	194	76.9	5.62	1132	1	0	480.261	958.508	2	958.508	0	0	53.6		27	0.00012	R	INQQLDTK	L			7	File13689 Spectrum499 scans: 4467
1	A6QPA6_BOVIN	MYH3 protein OS=Bos taurus OX=9913 GN=MYH3 PE=2 SV=1	14173	224576	1308	1130	213	194	76.9	5.62	1133	1	0	480.262	958.509	2	958.508	0.0007	0	50.9		27	0.00022	R	INQQLDTK	L			6	File13689 Spectrum423 scans: 4352
1	A6QPA6_BOVIN	MYH3 protein OS=Bos taurus OX=9913 GN=MYH3 PE=2 SV=1	14173	224576	1308	1130	213	194	76.9	5.62	1136	1	0	480.28	958.545	2	958.545	0.0004	1	14.79		26	0.79	K	KNLEQTVK	D			4	File13689 Spectrum186 scans: 3908
1	A6QPA6_BOVIN	MYH3 protein OS=Bos taurus OX=9913 GN=MYH3 PE=2 SV=1	14173	224576	1308	1130	213	194	76.9	5.62	1205	1	0	485.24	968.466	2	968.468	-0.001	1	26.29		24	0.034	K	TRDFTSSR	M			5	File13689 Spectrum127 scans: 3742
1	A6QPA6_BOVIN	MYH3 protein OS=Bos taurus OX=9913 GN=MYH3 PE=2 SV=1	14173	224576	1308	1130	213	194	76.9	5.62	1239	1	0	487.257	972.498	2	972.499	-0.0004	1	26.33		26	0.055	R	GKNEEIQR	S			5	File13689 Spectrum24 scans: 3168
1	A6QPA6_BOVIN	MYH3 protein OS=Bos taurus OX=9913 GN=MYH3 PE=2 SV=1	14173	224576	1308	1130	213	194	76.9	5.62	1240	1	0	487.257	972.499	2	972.499	0	1	39.19		26	0.0029	R	GKNEEIQR	S			6	File13689 Spectrum16 scans: 3130
1	A6QPA6_BOVIN	MYH3 protein OS=Bos taurus OX=9913 GN=MYH3 PE=2 SV=1	14173	224576	1308	1130	213	194	76.9	5.62	1241	1	0	487.258	972.502	2	972.503	-0.0008	0	31.02		26	0.018	K	LYDQHLGK	S			6	File13689 Spectrum1015 scans: 5143
1	A6QPA6_BOVIN	MYH3 protein OS=Bos taurus OX=9913 GN=MYH3 PE=2 SV=1	14173	224576	1308	1130	213	194	76.9	5.62	1242	1	0	487.258	972.502	2	972.503	-0.0007	0	22.11		26	0.14	K	LYDQHLGK	S			6	File13689 Spectrum1118 scans: 5278
1	A6QPA6_BOVIN	MYH3 protein OS=Bos taurus OX=9913 GN=MYH3 PE=2 SV=1	14173	224576	1308	1130	213	194	76.9	5.62	1243	1	0	487.259	972.502	2	972.503	-0.0005	0	35.64		26	0.0061	K	LYDQHLGK	S			7	File13689 Spectrum1065 scans: 5209
1	A6QPA6_BOVIN	MYH3 protein OS=Bos taurus OX=9913 GN=MYH3 PE=2 SV=1	14173	224576	1308	1130	213	194	76.9	5.62	1244	1	0	487.259	972.503	2	972.503	-0.0004	0	31.5		26	0.016	K	LYDQHLGK	S			6	File13689 Spectrum1183 scans: 5353
1	A6QPA6_BOVIN	MYH3 protein OS=Bos taurus OX=9913 GN=MYH3 PE=2 SV=1	14173	224576	1308	1130	213	194	76.9	5.62	1245	9	0	487.259	972.503	2	972.503	-0.0001	0	3.29		26	10	K	LYDQHLGK	S			5	File13689 Spectrum1258 scans: 5436
1	A6QPA6_BOVIN	MYH3 protein OS=Bos taurus OX=9913 GN=MYH3 PE=2 SV=1	14173	224576	1308	1130	213	194	76.9	5.62	1246	1	0	487.269	972.524	2	972.524	-0.0005	0	63.59		27	1.2e-05	R	ANSLAAALDK	K			8	File13689 Spectrum4758 scans: 9661
1	A6QPA6_BOVIN	MYH3 protein OS=Bos taurus OX=9913 GN=MYH3 PE=2 SV=1	14173	224576	1308	1130	213	194	76.9	5.62	1247	1	0	487.269	972.524	2	972.524	0.0004	0	75.17		27	8.3e-07	R	ANSLAAALDK	K			9	File13689 Spectrum4692 scans: 9577
1	A6QPA6_BOVIN	MYH3 protein OS=Bos taurus OX=9913 GN=MYH3 PE=2 SV=1	14173	224576	1308	1130	213	194	76.9	5.62	1263	3	0	488.208	974.401	2	974.402	-0.0008	0	1.74		15	1.1	R	MVVHESEE	-	Oxidation (M)	0.10000000.0	2	File13689 Spectrum114 scans: 3700
1	A6QPA6_BOVIN	MYH3 protein OS=Bos taurus OX=9913 GN=MYH3 PE=2 SV=1	14173	224576	1308	1130	213	194	76.9	5.62	1264	2	0	488.208	974.401	2	974.402	-0.0002	0	7.05		16	0.41	R	MVVHESEE	-	Oxidation (M)	0.10000000.0	4	File13689 Spectrum104 scans: 3660
1	A6QPA6_BOVIN	MYH3 protein OS=Bos taurus OX=9913 GN=MYH3 PE=2 SV=1	14173	224576	1308	1130	213	194	76.9	5.62	1302	3	0	489.79	977.565	2	977.566	-0.001	1	7.44		21	1.3	K	SRVTFQLK	A			4	File13689 Spectrum3508 scans: 8171
1	A6QPA6_BOVIN	MYH3 protein OS=Bos taurus OX=9913 GN=MYH3 PE=2 SV=1	14173	224576	1308	1130	213	194	76.9	5.62	1303	1	0	489.79	977.566	2	977.566	-0.0003	1	20.18		21	0.07	K	SRVTFQLK	A			5	File13689 Spectrum3585 scans: 8263
1	A6QPA6_BOVIN	MYH3 protein OS=Bos taurus OX=9913 GN=MYH3 PE=2 SV=1	14173	224576	1308	1130	213	194	76.9	5.62	1398	8	0	496.765	991.515	2	991.519	-0.0037	0	5.59		26	6.7	R	SLSELSTQK	S			2	File13689 Spectrum4820 scans: 9738
1	A6QPA6_BOVIN	MYH3 protein OS=Bos taurus OX=9913 GN=MYH3 PE=2 SV=1	14173	224576	1308	1130	213	194	76.9	5.62	1399	1	0	496.766	991.518	2	991.519	-0.0003	0	34.49		26	0.0084	R	SLSELSTQK	S			7	File13689 Spectrum2072 scans: 6457
1	A6QPA6_BOVIN	MYH3 protein OS=Bos taurus OX=9913 GN=MYH3 PE=2 SV=1	14173	224576	1308	1130	213	194	76.9	5.62	1400	1	0	496.766	991.518	2	991.519	-0.0003	0	46.18		26	0.00057	R	SLSELSTQK	S			7	File13689 Spectrum2181 scans: 6600
1	A6QPA6_BOVIN	MYH3 protein OS=Bos taurus OX=9913 GN=MYH3 PE=2 SV=1	14173	224576	1308	1130	213	194	76.9	5.62	1401	1	0	496.767	991.519	2	991.519	0	0	50.48		26	0.00021	R	SLSELSTQK	S			7	File13689 Spectrum2125 scans: 6527
1	A6QPA6_BOVIN	MYH3 protein OS=Bos taurus OX=9913 GN=MYH3 PE=2 SV=1	14173	224576	1308	1130	213	194	76.9	5.62	1414	1	0	497.764	993.514	2	993.514	-0.0005	0	32.85		26	0.011	R	TTHPHFVR	C			5	File13689 Spectrum175 scans: 3878
1	A6QPA6_BOVIN	MYH3 protein OS=Bos taurus OX=9913 GN=MYH3 PE=2 SV=1	14173	224576	1308	1130	213	194	76.9	5.62	1415	1	0	497.764	993.514	2	993.514	-0.0002	0	28.29		26	0.03	R	TTHPHFVR	C			4	File13689 Spectrum188 scans: 3920
1	A6QPA6_BOVIN	MYH3 protein OS=Bos taurus OX=9913 GN=MYH3 PE=2 SV=1	14173	224576	1308	1130	213	194	76.9	5.62	1419	1	0	498.243	994.472	2	994.472	-0.0003	0	39.12		24	0.0019	K	YETDAIQR	T			5	File13689 Spectrum1438 scans: 5657
1	A6QPA6_BOVIN	MYH3 protein OS=Bos taurus OX=9913 GN=MYH3 PE=2 SV=1	14173	224576	1308	1130	213	194	76.9	5.62	1420	1	0	498.243	994.472	2	994.472	-0.0002	0	52.74		24	8.4e-05	K	YETDAIQR	T			7	File13689 Spectrum1502 scans: 5731
1	A6QPA6_BOVIN	MYH3 protein OS=Bos taurus OX=9913 GN=MYH3 PE=2 SV=1	14173	224576	1308	1130	213	194	76.9	5.62	1421	1	0	498.244	994.473	2	994.472	0.001	0	18.24		24	0.24	K	YETDAIQR	T			5	File13689 Spectrum1564 scans: 5805
1	A6QPA6_BOVIN	MYH3 protein OS=Bos taurus OX=9913 GN=MYH3 PE=2 SV=1	14173	224576	1308	1130	213	194	76.9	5.62	1539	2	0	502.25	1002.48	2	1002.49	-0.0023	0	0.17	13	25	16	K	DEEIEQLK	R			4	File13689 Spectrum3489 scans: 8150
1	A6QPA6_BOVIN	MYH3 protein OS=Bos taurus OX=9913 GN=MYH3 PE=2 SV=1	14173	224576	1308	1130	213	194	76.9	5.62	1542	1	0	502.746	1003.48	2	1003.48	-0.0047	0	28.98		27	0.033	R	ELEELSER	L			6	File13689 Spectrum2608 scans: 7091
1	A6QPA6_BOVIN	MYH3 protein OS=Bos taurus OX=9913 GN=MYH3 PE=2 SV=1	14173	224576	1308	1130	213	194	76.9	5.62	1543	1	0	502.748	1003.48	2	1003.48	-0.0014	0	12.76	24	27	1.5	R	ELEELSER	L			5	File13689 Spectrum2659 scans: 7167
1	A6QPA6_BOVIN	MYH3 protein OS=Bos taurus OX=9913 GN=MYH3 PE=2 SV=1	14173	224576	1308	1130	213	194	76.9	5.62	1544	1	0	502.748	1003.48	2	1003.48	-0.0012	0	21.12		27	0.21	R	ELEELSER	L			5	File13689 Spectrum3156 scans: 7765
1	A6QPA6_BOVIN	MYH3 protein OS=Bos taurus OX=9913 GN=MYH3 PE=2 SV=1	14173	224576	1308	1130	213	194	76.9	5.62	1545	1	0	502.748	1003.48	2	1003.48	-0.0007	0	27.29		27	0.051	R	ELEELSER	L			6	File13689 Spectrum3231 scans: 7854
1	A6QPA6_BOVIN	MYH3 protein OS=Bos taurus OX=9913 GN=MYH3 PE=2 SV=1	14173	224576	1308	1130	213	194	76.9	5.62	1546	1	0	502.748	1003.48	2	1003.48	-0.0006	0	15.31		27	0.8	R	ELEELSER	L			4	File13689 Spectrum3100 scans: 7689
1	A6QPA6_BOVIN	MYH3 protein OS=Bos taurus OX=9913 GN=MYH3 PE=2 SV=1	14173	224576	1308	1130	213	194	76.9	5.62	1554	1	0	503.762	1005.51	2	1005.51	-0.0006	0	27.29		27	0.047	K	ESTVSQLSR	S			6	File13689 Spectrum1492 scans: 5720
1	A6QPA6_BOVIN	MYH3 protein OS=Bos taurus OX=9913 GN=MYH3 PE=2 SV=1	14173	224576	1308	1130	213	194	76.9	5.62	1555	1	0	503.762	1005.51	2	1005.51	-0.0003	0	51.55		27	0.00018	K	ESTVSQLSR	S			6	File13689 Spectrum1432 scans: 5649
1	A6QPA6_BOVIN	MYH3 protein OS=Bos taurus OX=9913 GN=MYH3 PE=2 SV=1	14173	224576	1308	1130	213	194	76.9	5.62	1556	1	0	503.762	1005.51	2	1005.51	-0.0003	0	38.3		27	0.0037	K	ESTVSQLSR	S			7	File13689 Spectrum1376 scans: 5580
1	A6QPA6_BOVIN	MYH3 protein OS=Bos taurus OX=9913 GN=MYH3 PE=2 SV=1	14173	224576	1308	1130	213	194	76.9	5.62	1557	1	0	503.762	1005.51	2	1005.51	0.0011	0	25.82		27	0.066	K	ESTVSQLSR	S			6	File13689 Spectrum1551 scans: 5790
1	A6QPA6_BOVIN	MYH3 protein OS=Bos taurus OX=9913 GN=MYH3 PE=2 SV=1	14173	224576	1308	1130	213	194	76.9	5.62	1616	1	0	509.261	1016.51	2	1016.51	-0.0003	0	46.47		26	0.00054	R	CNGVLEGIR	I			7	File13689 Spectrum4748 scans: 9648
1	A6QPA6_BOVIN	MYH3 protein OS=Bos taurus OX=9913 GN=MYH3 PE=2 SV=1	14173	224576	1308	1130	213	194	76.9	5.62	1617	1	0	509.261	1016.51	2	1016.51	0.0005	0	38.71		26	0.0032	R	CNGVLEGIR	I			7	File13689 Spectrum4685 scans: 9567
1	A6QPA6_BOVIN	MYH3 protein OS=Bos taurus OX=9913 GN=MYH3 PE=2 SV=1	14173	224576	1308	1130	213	194	76.9	5.62	1924	1	0	530.761	1059.51	2	1059.51	-0.0019	0	63.78		25	7.6e-06	K	ANSEVAQWR	T			6	File13689 Spectrum3135 scans: 7738
1	A6QPA6_BOVIN	MYH3 protein OS=Bos taurus OX=9913 GN=MYH3 PE=2 SV=1	14173	224576	1308	1130	213	194	76.9	5.62	1925	1	0	530.762	1059.51	2	1059.51	-0.0006	0	45.73		25	0.00048	K	ANSEVAQWR	T			7	File13689 Spectrum3081 scans: 7664
1	A6QPA6_BOVIN	MYH3 protein OS=Bos taurus OX=9913 GN=MYH3 PE=2 SV=1	14173	224576	1308	1130	213	194	76.9	5.62	1926	1	0	530.762	1059.51	2	1059.51	-0.0005	0	52.19		25	0.00011	K	ANSEVAQWR	T			7	File13689 Spectrum3201 scans: 7820
1	A6QPA6_BOVIN	MYH3 protein OS=Bos taurus OX=9913 GN=MYH3 PE=2 SV=1	14173	224576	1308	1130	213	194	76.9	5.62	1942	3	0	531.278	1060.54	2	1060.54	0.0006	1	4.3	17	26	8.5	R	QLEEESKAK	S			2	File13689 Spectrum22 scans: 3153
1	A6QPA6_BOVIN	MYH3 protein OS=Bos taurus OX=9913 GN=MYH3 PE=2 SV=1	14173	224576	1308	1130	213	194	76.9	5.62	1946	1	0	531.757	1061.5	2	1061.5	-0.0003	0	52.81		25	0.0001	K	VTVETEDNR	T			6	File13689 Spectrum460 scans: 4411
1	A6QPA6_BOVIN	MYH3 protein OS=Bos taurus OX=9913 GN=MYH3 PE=2 SV=1	14173	224576	1308	1130	213	194	76.9	5.62	1947	1	0	531.757	1061.5	2	1061.5	-0.0002	0	52.81		25	0.0001	K	VTVETEDNR	T			6	File13689 Spectrum428 scans: 4359
1	A6QPA6_BOVIN	MYH3 protein OS=Bos taurus OX=9913 GN=MYH3 PE=2 SV=1	14173	224576	1308	1130	213	194	76.9	5.62	1948	1	0	531.757	1061.5	2	1061.5	-0.0002	0	48.94		25	0.00025	K	VTVETEDNR	T			6	File13689 Spectrum398 scans: 4310
1	A6QPA6_BOVIN	MYH3 protein OS=Bos taurus OX=9913 GN=MYH3 PE=2 SV=1	14173	224576	1308	1130	213	194	76.9	5.62	1949	1	0	531.757	1061.5	2	1061.5	0.0011	0	52.77		25	9.8e-05	K	VTVETEDNR	T			6	File13689 Spectrum368 scans: 4259
1	A6QPA6_BOVIN	MYH3 protein OS=Bos taurus OX=9913 GN=MYH3 PE=2 SV=1	14173	224576	1308	1130	213	194	76.9	5.62	1980	1	0	533.298	1064.58	2	1064.58	-0.003	0	4.95	16	25	5.2	K	LFLWMVTR	I			3	File13689 Spectrum15608 scans: 23072
1	A6QPA6_BOVIN	MYH3 protein OS=Bos taurus OX=9913 GN=MYH3 PE=2 SV=1	14173	224576	1308	1130	213	194	76.9	5.62	1981	1	0	533.298	1064.58	2	1064.58	-0.0027	0	23.53		25	0.072	K	LFLWMVTR	I			6	File13689 Spectrum14450 scans: 21406
1	A6QPA6_BOVIN	MYH3 protein OS=Bos taurus OX=9913 GN=MYH3 PE=2 SV=1	14173	224576	1308	1130	213	194	76.9	5.62	1982	1	0	533.298	1064.58	2	1064.58	-0.0022	0	20.05		25	0.16	K	LFLWMVTR	I			6	File13689 Spectrum14560 scans: 21539
1	A6QPA6_BOVIN	MYH3 protein OS=Bos taurus OX=9913 GN=MYH3 PE=2 SV=1	14173	224576	1308	1130	213	194	76.9	5.62	1983	1	0	533.298	1064.58	2	1064.58	-0.0022	0	10.93	14	25	1.3	K	LFLWMVTR	I			3	File13689 Spectrum14755 scans: 21817
1	A6QPA6_BOVIN	MYH3 protein OS=Bos taurus OX=9913 GN=MYH3 PE=2 SV=1	14173	224576	1308	1130	213	194	76.9	5.62	1984	1	0	533.298	1064.58	2	1064.58	-0.0022	0	18.91	22	25	0.21	K	LFLWMVTR	I			4	File13689 Spectrum14502 scans: 21472
1	A6QPA6_BOVIN	MYH3 protein OS=Bos taurus OX=9913 GN=MYH3 PE=2 SV=1	14173	224576	1308	1130	213	194	76.9	5.62	1985	1	0	533.298	1064.58	2	1064.58	-0.0021	0	38.12		25	0.0025	K	LFLWMVTR	I			7	File13689 Spectrum13344 scans: 20097
1	A6QPA6_BOVIN	MYH3 protein OS=Bos taurus OX=9913 GN=MYH3 PE=2 SV=1	14173	224576	1308	1130	213	194	76.9	5.62	1986	1	0	533.298	1064.58	2	1064.58	-0.0021	0	4.73	14	25	5.5	K	LFLWMVTR	I			3	File13689 Spectrum14931 scans: 22035
1	A6QPA6_BOVIN	MYH3 protein OS=Bos taurus OX=9913 GN=MYH3 PE=2 SV=1	14173	224576	1308	1130	213	194	76.9	5.62	1987	1	0	533.298	1064.58	2	1064.58	-0.0016	0	22.39	24	25	0.094	K	LFLWMVTR	I			4	File13689 Spectrum15906 scans: 23566
1	A6QPA6_BOVIN	MYH3 protein OS=Bos taurus OX=9913 GN=MYH3 PE=2 SV=1	14173	224576	1308	1130	213	194	76.9	5.62	1989	1	0	533.299	1064.58	2	1064.58	-0.0014	0	32.74		24	0.0073	K	LFLWMVTR	I			7	File13689 Spectrum13841 scans: 20692
1	A6QPA6_BOVIN	MYH3 protein OS=Bos taurus OX=9913 GN=MYH3 PE=2 SV=1	14173	224576	1308	1130	213	194	76.9	5.62	1990	1	0	533.299	1064.58	2	1064.58	-0.0012	0	14.96	23	24	0.43	K	LFLWMVTR	I			5	File13689 Spectrum16049 scans: 23820
1	A6QPA6_BOVIN	MYH3 protein OS=Bos taurus OX=9913 GN=MYH3 PE=2 SV=1	14173	224576	1308	1130	213	194	76.9	5.62	1991	1	0	533.299	1064.58	2	1064.58	-0.0012	0	32.89		24	0.0069	K	LFLWMVTR	I			7	File13689 Spectrum13399 scans: 20169
1	A6QPA6_BOVIN	MYH3 protein OS=Bos taurus OX=9913 GN=MYH3 PE=2 SV=1	14173	224576	1308	1130	213	194	76.9	5.62	1992	1	0	533.299	1064.58	2	1064.58	-0.0012	0	35.89		24	0.0035	K	LFLWMVTR	I			7	File13689 Spectrum13661 scans: 20478
1	A6QPA6_BOVIN	MYH3 protein OS=Bos taurus OX=9913 GN=MYH3 PE=2 SV=1	14173	224576	1308	1130	213	194	76.9	5.62	1993	1	0	533.299	1064.58	2	1064.58	-0.0012	0	18.48		24	0.19	K	LFLWMVTR	I			4	File13689 Spectrum14389 scans: 21334
1	A6QPA6_BOVIN	MYH3 protein OS=Bos taurus OX=9913 GN=MYH3 PE=2 SV=1	14173	224576	1308	1130	213	194	76.9	5.62	1994	1	0	533.299	1064.58	2	1064.58	-0.0011	0	23.43		24	0.061	K	LFLWMVTR	I			5	File13689 Spectrum15934 scans: 23619
1	A6QPA6_BOVIN	MYH3 protein OS=Bos taurus OX=9913 GN=MYH3 PE=2 SV=1	14173	224576	1308	1130	213	194	76.9	5.62	1995	1	0	533.299	1064.58	2	1064.58	-0.0011	0	36.05		24	0.0033	K	LFLWMVTR	I			5	File13689 Spectrum14659 scans: 21664
1	A6QPA6_BOVIN	MYH3 protein OS=Bos taurus OX=9913 GN=MYH3 PE=2 SV=1	14173	224576	1308	1130	213	194	76.9	5.62	1996	1	0	533.299	1064.58	2	1064.58	-0.001	0	30.87		24	0.011	K	LFLWMVTR	I			5	File13689 Spectrum14255 scans: 21184
1	A6QPA6_BOVIN	MYH3 protein OS=Bos taurus OX=9913 GN=MYH3 PE=2 SV=1	14173	224576	1308	1130	213	194	76.9	5.62	1997	1	0	533.299	1064.58	2	1064.58	-0.0009	0	21.62		24	0.093	K	LFLWMVTR	I			4	File13689 Spectrum14693 scans: 21716
1	A6QPA6_BOVIN	MYH3 protein OS=Bos taurus OX=9913 GN=MYH3 PE=2 SV=1	14173	224576	1308	1130	213	194	76.9	5.62	1998	1	0	533.299	1064.58	2	1064.58	-0.0009	0	31.09		24	0.01	K	LFLWMVTR	I			7	File13689 Spectrum13970 scans: 20848
1	A6QPA6_BOVIN	MYH3 protein OS=Bos taurus OX=9913 GN=MYH3 PE=2 SV=1	14173	224576	1308	1130	213	194	76.9	5.62	2000	1	0	533.299	1064.58	2	1064.58	-0.0005	0	10.93	22	24	1.1	K	LFLWMVTR	I			4	File13689 Spectrum15552 scans: 22990
1	A6QPA6_BOVIN	MYH3 protein OS=Bos taurus OX=9913 GN=MYH3 PE=2 SV=1	14173	224576	1308	1130	213	194	76.9	5.62	2001	3	0	533.299	1064.58	2	1064.58	-0.0005	0	3.27	18	24	6.3	K	LFLWMVTR	I			4	File13689 Spectrum14721 scans: 21766
1	A6QPA6_BOVIN	MYH3 protein OS=Bos taurus OX=9913 GN=MYH3 PE=2 SV=1	14173	224576	1308	1130	213	194	76.9	5.62	2002	1	0	533.299	1064.58	2	1064.58	-0.0004	0	41.1		24	0.001	K	LFLWMVTR	I			7	File13689 Spectrum13598 scans: 20400
1	A6QPA6_BOVIN	MYH3 protein OS=Bos taurus OX=9913 GN=MYH3 PE=2 SV=1	14173	224576	1308	1130	213	194	76.9	5.62	2004	1	0	533.299	1064.58	2	1064.58	-0.0001	0	36.87		24	0.0029	K	LFLWMVTR	I			5	File13689 Spectrum15963 scans: 23669
1	A6QPA6_BOVIN	MYH3 protein OS=Bos taurus OX=9913 GN=MYH3 PE=2 SV=1	14173	224576	1308	1130	213	194	76.9	5.62	2005	1	0	533.299	1064.58	2	1064.58	-0.0001	0	35.47		24	0.0039	K	LFLWMVTR	I			7	File13689 Spectrum13467 scans: 20249
1	A6QPA6_BOVIN	MYH3 protein OS=Bos taurus OX=9913 GN=MYH3 PE=2 SV=1	14173	224576	1308	1130	213	194	76.9	5.62	2006	1	0	533.299	1064.58	2	1064.58	-0.0001	0	34.66		24	0.0048	K	LFLWMVTR	I			7	File13689 Spectrum13535 scans: 20325
1	A6QPA6_BOVIN	MYH3 protein OS=Bos taurus OX=9913 GN=MYH3 PE=2 SV=1	14173	224576	1308	1130	213	194	76.9	5.62	2007	1	0	533.299	1064.58	2	1064.58	0	0	23.94		24	0.056	K	LFLWMVTR	I			5	File13689 Spectrum15997 scans: 23722
1	A6QPA6_BOVIN	MYH3 protein OS=Bos taurus OX=9913 GN=MYH3 PE=2 SV=1	14173	224576	1308	1130	213	194	76.9	5.62	2008	1	0	533.299	1064.58	2	1064.58	0	0	22.46		24	0.078	K	LFLWMVTR	I			6	File13689 Spectrum14616 scans: 21606
1	A6QPA6_BOVIN	MYH3 protein OS=Bos taurus OX=9913 GN=MYH3 PE=2 SV=1	14173	224576	1308	1130	213	194	76.9	5.62	2009	1	0	533.299	1064.58	2	1064.58	0.0001	0	11.7	16	24	0.93	K	LFLWMVTR	I			3	File13689 Spectrum15844 scans: 23459
1	A6QPA6_BOVIN	MYH3 protein OS=Bos taurus OX=9913 GN=MYH3 PE=2 SV=1	14173	224576	1308	1130	213	194	76.9	5.62	2010	1	0	533.299	1064.58	2	1064.58	0.0002	0	21.7		24	0.093	K	LFLWMVTR	I			5	File13689 Spectrum16075 scans: 23871
1	A6QPA6_BOVIN	MYH3 protein OS=Bos taurus OX=9913 GN=MYH3 PE=2 SV=1	14173	224576	1308	1130	213	194	76.9	5.62	2011	1	0	533.299	1064.58	2	1064.58	0.0002	0	10.91	20	24	1.1	K	LFLWMVTR	I			3	File13689 Spectrum15811 scans: 23406
1	A6QPA6_BOVIN	MYH3 protein OS=Bos taurus OX=9913 GN=MYH3 PE=2 SV=1	14173	224576	1308	1130	213	194	76.9	5.62	2012	1	0	533.299	1064.58	2	1064.58	0.0003	0	28.59		24	0.019	K	LFLWMVTR	I			7	File13689 Spectrum13292 scans: 20028
1	A6QPA6_BOVIN	MYH3 protein OS=Bos taurus OX=9913 GN=MYH3 PE=2 SV=1	14173	224576	1308	1130	213	194	76.9	5.62	2013	1	0	533.3	1064.58	2	1064.58	0.0007	0	28.12		24	0.021	K	LFLWMVTR	I			7	File13689 Spectrum14312 scans: 21250
1	A6QPA6_BOVIN	MYH3 protein OS=Bos taurus OX=9913 GN=MYH3 PE=2 SV=1	14173	224576	1308	1130	213	194	76.9	5.62	2014	1	0	533.3	1064.59	2	1064.58	0.0013	0	21.4		24	0.1	K	LFLWMVTR	I			4	File13689 Spectrum15872 scans: 23510
1	A6QPA6_BOVIN	MYH3 protein OS=Bos taurus OX=9913 GN=MYH3 PE=2 SV=1	14173	224576	1308	1130	213	194	76.9	5.62	2016	1	0	533.3	1064.59	2	1064.58	0.002	0	22.71	24	24	0.072	K	LFLWMVTR	I			4	File13689 Spectrum15779 scans: 23350
1	A6QPA6_BOVIN	MYH3 protein OS=Bos taurus OX=9913 GN=MYH3 PE=2 SV=1	14173	224576	1308	1130	213	194	76.9	5.62	2017	1	0	533.301	1064.59	2	1064.58	0.0031	0	5.12	15	23	3.7	K	LFLWMVTR	I			3	File13689 Spectrum15685 scans: 23189
1	A6QPA6_BOVIN	MYH3 protein OS=Bos taurus OX=9913 GN=MYH3 PE=2 SV=1	14173	224576	1308	1130	213	194	76.9	5.62	2018	1	0	533.301	1064.59	2	1064.58	0.0033	0	6.93	18	23	2.4	K	LFLWMVTR	I			3	File13689 Spectrum15724 scans: 23250
1	A6QPA6_BOVIN	MYH3 protein OS=Bos taurus OX=9913 GN=MYH3 PE=2 SV=1	14173	224576	1308	1130	213	194	76.9	5.62	2044	1	0	536.324	1070.63	2	1070.63	-0.0008	0	31		23	0.0089	R	IQLELTQVK	S			8	File13689 Spectrum7384 scans: 12849
1	A6QPA6_BOVIN	MYH3 protein OS=Bos taurus OX=9913 GN=MYH3 PE=2 SV=1	14173	224576	1308	1130	213	194	76.9	5.62	2045	1	0	536.324	1070.63	2	1070.63	-0.0004	0	26		23	0.028	R	IQLELTQVK	S			4	File13689 Spectrum6982 scans: 12334
1	A6QPA6_BOVIN	MYH3 protein OS=Bos taurus OX=9913 GN=MYH3 PE=2 SV=1	14173	224576	1308	1130	213	194	76.9	5.62	2047	1	0	536.324	1070.63	2	1070.63	-0.0003	0	26.92		23	0.023	R	IQLELTQVK	S			8	File13689 Spectrum7277 scans: 12701
1	A6QPA6_BOVIN	MYH3 protein OS=Bos taurus OX=9913 GN=MYH3 PE=2 SV=1	14173	224576	1308	1130	213	194	76.9	5.62	2048	1	0	536.324	1070.63	2	1070.63	-0.0002	0	44.48		23	0.0004	R	IQLELTQVK	S			8	File13689 Spectrum7213 scans: 12615
1	A6QPA6_BOVIN	MYH3 protein OS=Bos taurus OX=9913 GN=MYH3 PE=2 SV=1	14173	224576	1308	1130	213	194	76.9	5.62	2049	1	0	536.324	1070.63	2	1070.63	-0.0002	0	33.76		23	0.0047	R	IQLELTQVK	S			8	File13689 Spectrum7334 scans: 12778
1	A6QPA6_BOVIN	MYH3 protein OS=Bos taurus OX=9913 GN=MYH3 PE=2 SV=1	14173	224576	1308	1130	213	194	76.9	5.62	2050	1	0	536.324	1070.63	2	1070.63	0.0003	0	37.96		23	0.0016	R	IQLELTQVK	S			5	File13689 Spectrum7136 scans: 12520
1	A6QPA6_BOVIN	MYH3 protein OS=Bos taurus OX=9913 GN=MYH3 PE=2 SV=1	14173	224576	1308	1130	213	194	76.9	5.62	2052	1	0	536.324	1070.63	2	1070.63	0.0009	0	29.28		23	0.012	R	IQLELTQVK	S			6	File13689 Spectrum7063 scans: 12430
1	A6QPA6_BOVIN	MYH3 protein OS=Bos taurus OX=9913 GN=MYH3 PE=2 SV=1	14173	224576	1308	1130	213	194	76.9	5.62	2054	1	0	536.325	1070.64	2	1070.63	0.0025	0	36.75		23	0.0022	R	IQLELTQVK	S			8	File13689 Spectrum7439 scans: 12927
1	A6QPA6_BOVIN	MYH3 protein OS=Bos taurus OX=9913 GN=MYH3 PE=2 SV=1	14173	224576	1308	1130	213	194	76.9	5.62	2073	1	0	537.774	1073.53	2	1073.54	-0.001	0	33.55		27	0.013	R	ADIAESQVNK	L			7	File13689 Spectrum884 scans: 4971
1	A6QPA6_BOVIN	MYH3 protein OS=Bos taurus OX=9913 GN=MYH3 PE=2 SV=1	14173	224576	1308	1130	213	194	76.9	5.62	2074	1	0	537.775	1073.54	2	1073.54	-0.0003	0	26.04	26	27	0.072	R	ADIAESQVNK	L			6	File13689 Spectrum776 scans: 4835
1	A6QPA6_BOVIN	MYH3 protein OS=Bos taurus OX=9913 GN=MYH3 PE=2 SV=1	14173	224576	1308	1130	213	194	76.9	5.62	2075	1	0	537.775	1073.54	2	1073.54	0	0	45.29		27	0.00085	R	ADIAESQVNK	L			7	File13689 Spectrum828 scans: 4901
1	A6QPA6_BOVIN	MYH3 protein OS=Bos taurus OX=9913 GN=MYH3 PE=2 SV=1	14173	224576	1308	1130	213	194	76.9	5.62	2086	1	0	538.777	1075.54	2	1075.54	-0.0003	1	21.67		26	0.17	R	TEELEEAKK	K			6	File13689 Spectrum133 scans: 3765
1	A6QPA6_BOVIN	MYH3 protein OS=Bos taurus OX=9913 GN=MYH3 PE=2 SV=1	14173	224576	1308	1130	213	194	76.9	5.62	2134	1	0	541.296	1080.58	2	1080.58	-0.0011	0	28.59		25	0.022	K	LFLWMVTR	I	Oxidation (M)	0.00001000.0	5	File13689 Spectrum11811 scans: 18255
1	A6QPA6_BOVIN	MYH3 protein OS=Bos taurus OX=9913 GN=MYH3 PE=2 SV=1	14173	224576	1308	1130	213	194	76.9	5.62	2135	1	0	541.296	1080.58	2	1080.58	-0.0008	0	35.54		24	0.004	K	LFLWMVTR	I	Oxidation (M)	0.00001000.0	7	File13689 Spectrum11891 scans: 18352
1	A6QPA6_BOVIN	MYH3 protein OS=Bos taurus OX=9913 GN=MYH3 PE=2 SV=1	14173	224576	1308	1130	213	194	76.9	5.62	2136	1	0	541.297	1080.58	2	1080.58	-0.0004	0	40.18		24	0.0014	K	LFLWMVTR	I	Oxidation (M)	0.00001000.0	7	File13689 Spectrum11512 scans: 17881
1	A6QPA6_BOVIN	MYH3 protein OS=Bos taurus OX=9913 GN=MYH3 PE=2 SV=1	14173	224576	1308	1130	213	194	76.9	5.62	2137	1	0	541.297	1080.58	2	1080.58	-0.0003	0	35.69		24	0.004	K	LFLWMVTR	I	Oxidation (M)	0.00001000.0	7	File13689 Spectrum12544 scans: 19147
1	A6QPA6_BOVIN	MYH3 protein OS=Bos taurus OX=9913 GN=MYH3 PE=2 SV=1	14173	224576	1308	1130	213	194	76.9	5.62	2138	1	0	541.297	1080.58	2	1080.58	-0.0001	0	38.94		24	0.0019	K	LFLWMVTR	I	Oxidation (M)	0.00001000.0	7	File13689 Spectrum11440 scans: 17795
1	A6QPA6_BOVIN	MYH3 protein OS=Bos taurus OX=9913 GN=MYH3 PE=2 SV=1	14173	224576	1308	1130	213	194	76.9	5.62	2139	1	0	541.297	1080.58	2	1080.58	-0.0001	0	38.33		24	0.0022	K	LFLWMVTR	I	Oxidation (M)	0.00001000.0	7	File13689 Spectrum12465 scans: 19052
1	A6QPA6_BOVIN	MYH3 protein OS=Bos taurus OX=9913 GN=MYH3 PE=2 SV=1	14173	224576	1308	1130	213	194	76.9	5.62	2140	1	0	541.297	1080.58	2	1080.58	0.0003	0	45.29		24	0.00043	K	LFLWMVTR	I	Oxidation (M)	0.00001000.0	7	File13689 Spectrum11583 scans: 17967
1	A6QPA6_BOVIN	MYH3 protein OS=Bos taurus OX=9913 GN=MYH3 PE=2 SV=1	14173	224576	1308	1130	213	194	76.9	5.62	2141	1	0	541.297	1080.58	2	1080.58	0.0003	0	35.31		24	0.0043	K	LFLWMVTR	I	Oxidation (M)	0.00001000.0	7	File13689 Spectrum12668 scans: 19286
1	A6QPA6_BOVIN	MYH3 protein OS=Bos taurus OX=9913 GN=MYH3 PE=2 SV=1	14173	224576	1308	1130	213	194	76.9	5.62	2142	1	0	541.297	1080.58	2	1080.58	0.0008	0	36.03		24	0.0037	K	LFLWMVTR	I	Oxidation (M)	0.00001000.0	7	File13689 Spectrum12341 scans: 18909
1	A6QPA6_BOVIN	MYH3 protein OS=Bos taurus OX=9913 GN=MYH3 PE=2 SV=1	14173	224576	1308	1130	213	194	76.9	5.62	2143	1	0	541.297	1080.58	2	1080.58	0.0009	0	32.73		24	0.0078	K	LFLWMVTR	I	Oxidation (M)	0.00001000.0	7	File13689 Spectrum12130 scans: 18648
1	A6QPA6_BOVIN	MYH3 protein OS=Bos taurus OX=9913 GN=MYH3 PE=2 SV=1	14173	224576	1308	1130	213	194	76.9	5.62	2144	1	0	541.298	1080.58	2	1080.58	0.0019	0	30.47		24	0.013	K	LFLWMVTR	I	Oxidation (M)	0.00001000.0	6	File13689 Spectrum11650 scans: 18056
1	A6QPA6_BOVIN	MYH3 protein OS=Bos taurus OX=9913 GN=MYH3 PE=2 SV=1	14173	224576	1308	1130	213	194	76.9	5.62	2236	1	0	546.315	1090.61	2	1090.61	0.0014	1	49.3		24	0.00015	R	VTFQLKAER	S			7	File13689 Spectrum3764 scans: 8475
1	A6QPA6_BOVIN	MYH3 protein OS=Bos taurus OX=9913 GN=MYH3 PE=2 SV=1	14173	224576	1308	1130	213	194	76.9	5.62	2302	1	0	367.88	1100.62	3	1100.62	-0.0008	1	34.29		25	0.0067	R	ANSLAAALDKK	Q			5	File13689 Spectrum3379 scans: 8020
1	A6QPA6_BOVIN	MYH3 protein OS=Bos taurus OX=9913 GN=MYH3 PE=2 SV=1	14173	224576	1308	1130	213	194	76.9	5.62	2303	1	0	551.317	1100.62	2	1100.62	-0.0005	1	65.07		25	5.6e-06	R	ANSLAAALDKK	Q			9	File13689 Spectrum3320 scans: 7951
1	A6QPA6_BOVIN	MYH3 protein OS=Bos taurus OX=9913 GN=MYH3 PE=2 SV=1	14173	224576	1308	1130	213	194	76.9	5.62	2304	1	0	367.88	1100.62	3	1100.62	-0.0001	1	33.75		25	0.0075	R	ANSLAAALDKK	Q			5	File13689 Spectrum3302 scans: 7931
1	A6QPA6_BOVIN	MYH3 protein OS=Bos taurus OX=9913 GN=MYH3 PE=2 SV=1	14173	224576	1308	1130	213	194	76.9	5.62	2305	1	0	551.317	1100.62	2	1100.62	-0.0001	1	67.02		25	3.5e-06	R	ANSLAAALDKK	Q			9	File13689 Spectrum3239 scans: 7862
1	A6QPA6_BOVIN	MYH3 protein OS=Bos taurus OX=9913 GN=MYH3 PE=2 SV=1	14173	224576	1308	1130	213	194	76.9	5.62	2306	1	0	551.317	1100.62	2	1100.62	0.0002	1	67.65		25	3.1e-06	R	ANSLAAALDKK	Q			8	File13689 Spectrum3390 scans: 8035
1	A6QPA6_BOVIN	MYH3 protein OS=Bos taurus OX=9913 GN=MYH3 PE=2 SV=1	14173	224576	1308	1130	213	194	76.9	5.62	2314	1	0	552.288	1102.56	2	1102.56	-0.0008	0	45.6		26	0.00065	R	LQTEAGELSR	Q			6	File13689 Spectrum2495 scans: 6962
1	A6QPA6_BOVIN	MYH3 protein OS=Bos taurus OX=9913 GN=MYH3 PE=2 SV=1	14173	224576	1308	1130	213	194	76.9	5.62	2315	1	0	552.288	1102.56	2	1102.56	-0.0006	0	40.03		26	0.0024	R	LQTEAGELSR	Q			7	File13689 Spectrum2301 scans: 6743
1	A6QPA6_BOVIN	MYH3 protein OS=Bos taurus OX=9913 GN=MYH3 PE=2 SV=1	14173	224576	1308	1130	213	194	76.9	5.62	2316	1	0	552.288	1102.56	2	1102.56	0.0002	0	43.5		26	0.0011	R	LQTEAGELSR	Q			7	File13689 Spectrum2233 scans: 6664
1	A6QPA6_BOVIN	MYH3 protein OS=Bos taurus OX=9913 GN=MYH3 PE=2 SV=1	14173	224576	1308	1130	213	194	76.9	5.62	2317	1	0	552.288	1102.56	2	1102.56	0.0002	0	47.05		26	0.00047	R	LQTEAGELSR	Q			6	File13689 Spectrum2171 scans: 6587
1	A6QPA6_BOVIN	MYH3 protein OS=Bos taurus OX=9913 GN=MYH3 PE=2 SV=1	14173	224576	1308	1130	213	194	76.9	5.62	2318	1	0	552.288	1102.56	2	1102.56	0.0004	0	46.52		26	0.00053	R	LQTEAGELSR	Q			6	File13689 Spectrum2406 scans: 6861
1	A6QPA6_BOVIN	MYH3 protein OS=Bos taurus OX=9913 GN=MYH3 PE=2 SV=1	14173	224576	1308	1130	213	194	76.9	5.62	2402	1	0	557.321	1112.63	2	1112.63	-0.0023	1	28.75		24	0.02	K	EQLAIVERR	A			5	File13689 Spectrum2778 scans: 7318
1	A6QPA6_BOVIN	MYH3 protein OS=Bos taurus OX=9913 GN=MYH3 PE=2 SV=1	14173	224576	1308	1130	213	194	76.9	5.62	2427	1	0	559.762	1117.51	2	1117.51	-0.0012	0	33.09		22	0.0047	K	TYCFVVDSK	E			6	File13689 Spectrum5613 scans: 10718
1	A6QPA6_BOVIN	MYH3 protein OS=Bos taurus OX=9913 GN=MYH3 PE=2 SV=1	14173	224576	1308	1130	213	194	76.9	5.62	2428	1	0	559.762	1117.51	2	1117.51	-0.0011	0	26.2		22	0.023	K	TYCFVVDSK	E			6	File13689 Spectrum5533 scans: 10623
1	A6QPA6_BOVIN	MYH3 protein OS=Bos taurus OX=9913 GN=MYH3 PE=2 SV=1	14173	224576	1308	1130	213	194	76.9	5.62	2429	1	0	559.763	1117.51	2	1117.51	0.0007	0	33.32		22	0.0046	K	TYCFVVDSK	E			6	File13689 Spectrum5699 scans: 10817
1	A6QPA6_BOVIN	MYH3 protein OS=Bos taurus OX=9913 GN=MYH3 PE=2 SV=1	14173	224576	1308	1130	213	194	76.9	5.62	2453	1	0	561.755	1121.49	2	1121.49	0.0033	0	32.9		22	0.005	K	LEDECSELK	K			8	File13689 Spectrum1994 scans: 6360
1	A6QPA6_BOVIN	MYH3 protein OS=Bos taurus OX=9913 GN=MYH3 PE=2 SV=1	14173	224576	1308	1130	213	194	76.9	5.62	2480	1	0	375.543	1123.61	3	1123.61	-0.0034	0	43.29		24	0.00071	K	SALAHALQSAR	H			8	File13689 Spectrum3116 scans: 7710
1	A6QPA6_BOVIN	MYH3 protein OS=Bos taurus OX=9913 GN=MYH3 PE=2 SV=1	14173	224576	1308	1130	213	194	76.9	5.62	2481	1	0	375.543	1123.61	3	1123.61	-0.001	0	50.65		24	0.00013	K	SALAHALQSAR	H			8	File13689 Spectrum3180 scans: 7793
1	A6QPA6_BOVIN	MYH3 protein OS=Bos taurus OX=9913 GN=MYH3 PE=2 SV=1	14173	224576	1308	1130	213	194	76.9	5.62	2482	1	0	375.544	1123.61	3	1123.61	-0.0007	0	36.19		24	0.0038	K	SALAHALQSAR	H			7	File13689 Spectrum3256 scans: 7881
1	A6QPA6_BOVIN	MYH3 protein OS=Bos taurus OX=9913 GN=MYH3 PE=2 SV=1	14173	224576	1308	1130	213	194	76.9	5.62	2512	1	0	565.308	1128.6	2	1128.6	-0.0006	0	58.49		26	3e-05	R	LDEAEQLALK	G			8	File13689 Spectrum5266 scans: 10305
1	A6QPA6_BOVIN	MYH3 protein OS=Bos taurus OX=9913 GN=MYH3 PE=2 SV=1	14173	224576	1308	1130	213	194	76.9	5.62	2513	1	0	565.308	1128.6	2	1128.6	-0.0001	0	53.88		26	8.8e-05	R	LDEAEQLALK	G			9	File13689 Spectrum5424 scans: 10495
1	A6QPA6_BOVIN	MYH3 protein OS=Bos taurus OX=9913 GN=MYH3 PE=2 SV=1	14173	224576	1308	1130	213	194	76.9	5.62	2514	1	0	565.309	1128.6	2	1128.6	0	0	41.91		26	0.0016	R	LDEAEQLALK	G			7	File13689 Spectrum5199 scans: 10219
1	A6QPA6_BOVIN	MYH3 protein OS=Bos taurus OX=9913 GN=MYH3 PE=2 SV=1	14173	224576	1308	1130	213	194	76.9	5.62	2516	1	0	565.309	1128.6	2	1128.6	0.0005	0	63.02		26	1.2e-05	R	LDEAEQLALK	G			9	File13689 Spectrum5347 scans: 10403
1	A6QPA6_BOVIN	MYH3 protein OS=Bos taurus OX=9913 GN=MYH3 PE=2 SV=1	14173	224576	1308	1130	213	194	76.9	5.62	2518	1	0	565.309	1128.6	2	1128.6	0.0009	0	45.34		26	0.00073	R	LDEAEQLALK	G			9	File13689 Spectrum5509 scans: 10593
1	A6QPA6_BOVIN	MYH3 protein OS=Bos taurus OX=9913 GN=MYH3 PE=2 SV=1	14173	224576	1308	1130	213	194	76.9	5.62	2519	1	0	565.311	1128.61	2	1128.6	0.0039	0	12.82	25	26	1.3	R	LDEAEQLALK	G			7	File13689 Spectrum5586 scans: 10686
1	A6QPA6_BOVIN	MYH3 protein OS=Bos taurus OX=9913 GN=MYH3 PE=2 SV=1	14173	224576	1308	1130	213	194	76.9	5.62	2617	1	0	568.818	1135.62	2	1135.62	-0.0013	1	35.48		24	0.0039	R	VKVGNEYVTK	G			6	File13689 Spectrum1348 scans: 5547
1	A6QPA6_BOVIN	MYH3 protein OS=Bos taurus OX=9913 GN=MYH3 PE=2 SV=1	14173	224576	1308	1130	213	194	76.9	5.62	2618	1	0	379.548	1135.62	3	1135.62	-0.0005	1	19.75		24	0.15	R	VKVGNEYVTK	G			8	File13689 Spectrum1368 scans: 5570
1	A6QPA6_BOVIN	MYH3 protein OS=Bos taurus OX=9913 GN=MYH3 PE=2 SV=1	14173	224576	1308	1130	213	194	76.9	5.62	2619	1	0	379.548	1135.62	3	1135.62	-0.0002	1	23.84		24	0.064	R	VKVGNEYVTK	G			4	File13689 Spectrum1426 scans: 5642
1	A6QPA6_BOVIN	MYH3 protein OS=Bos taurus OX=9913 GN=MYH3 PE=2 SV=1	14173	224576	1308	1130	213	194	76.9	5.62	2620	1	0	568.819	1135.62	2	1135.62	-0.0001	1	37.84		24	0.0025	R	VKVGNEYVTK	G			6	File13689 Spectrum1407 scans: 5617
1	A6QPA6_BOVIN	MYH3 protein OS=Bos taurus OX=9913 GN=MYH3 PE=2 SV=1	14173	224576	1308	1130	213	194	76.9	5.62	2820	1	0	580.301	1158.59	2	1158.59	0.0001	1	40.3		26	0.002	K	DEEIEQLKR	N			7	File13689 Spectrum2310 scans: 6753
1	A6QPA6_BOVIN	MYH3 protein OS=Bos taurus OX=9913 GN=MYH3 PE=2 SV=1	14173	224576	1308	1130	213	194	76.9	5.62	2836	1	0	581.29	1160.56	2	1160.57	-0.0024	0	41.7		26	0.0017	R	TLEDQLSEAR	G			8	File13689 Spectrum2500 scans: 6968
1	A6QPA6_BOVIN	MYH3 protein OS=Bos taurus OX=9913 GN=MYH3 PE=2 SV=1	14173	224576	1308	1130	213	194	76.9	5.62	2837	1	0	581.29	1160.57	2	1160.57	-0.0015	0	50.96		26	0.00019	R	TLEDQLSEAR	G			8	File13689 Spectrum4791 scans: 9702
1	A6QPA6_BOVIN	MYH3 protein OS=Bos taurus OX=9913 GN=MYH3 PE=2 SV=1	14173	224576	1308	1130	213	194	76.9	5.62	2838	1	0	581.29	1160.57	2	1160.57	-0.0012	0	53.8		26	9.9e-05	R	TLEDQLSEAR	G			8	File13689 Spectrum4653 scans: 9526
1	A6QPA6_BOVIN	MYH3 protein OS=Bos taurus OX=9913 GN=MYH3 PE=2 SV=1	14173	224576	1308	1130	213	194	76.9	5.62	2839	1	0	581.29	1160.57	2	1160.57	-0.0009	0	66.01		26	5.9e-06	R	TLEDQLSEAR	G			9	File13689 Spectrum4715 scans: 9607
1	A6QPA6_BOVIN	MYH3 protein OS=Bos taurus OX=9913 GN=MYH3 PE=2 SV=1	14173	224576	1308	1130	213	194	76.9	5.62	2840	1	0	581.291	1160.57	2	1160.57	-0.0006	0	55.23		26	7.2e-05	R	TLEDQLSEAR	G			8	File13689 Spectrum4579 scans: 9436
1	A6QPA6_BOVIN	MYH3 protein OS=Bos taurus OX=9913 GN=MYH3 PE=2 SV=1	14173	224576	1308	1130	213	194	76.9	5.62	2845	4	0	581.302	1160.59	2	1160.57	0.0213	0	9.46		27	3	R	TLEDQLSEAR	G			7	File13689 Spectrum5824 scans: 10959
1	A6QPA6_BOVIN	MYH3 protein OS=Bos taurus OX=9913 GN=MYH3 PE=2 SV=1	14173	224576	1308	1130	213	194	76.9	5.62	3110	1	0	593.278	1184.54	2	1184.54	-0.0004	0	49.83		22	0.0001	K	EQDTSAHLER	M			8	File13689 Spectrum177 scans: 3887
1	A6QPA6_BOVIN	MYH3 protein OS=Bos taurus OX=9913 GN=MYH3 PE=2 SV=1	14173	224576	1308	1130	213	194	76.9	5.62	3111	1	0	593.278	1184.54	2	1184.54	-0.0003	0	53.38		22	4.6e-05	K	EQDTSAHLER	M			8	File13689 Spectrum194 scans: 3930
1	A6QPA6_BOVIN	MYH3 protein OS=Bos taurus OX=9913 GN=MYH3 PE=2 SV=1	14173	224576	1308	1130	213	194	76.9	5.62	3112	1	0	395.855	1184.54	3	1184.54	-0.0002	0	42.75		22	0.00053	K	EQDTSAHLER	M			11	File13689 Spectrum187 scans: 3910
1	A6QPA6_BOVIN	MYH3 protein OS=Bos taurus OX=9913 GN=MYH3 PE=2 SV=1	14173	224576	1308	1130	213	194	76.9	5.62	3113	1	0	395.855	1184.54	3	1184.54	-0.0002	0	33.55		22	0.0044	K	EQDTSAHLER	M			11	File13689 Spectrum170 scans: 3867
1	A6QPA6_BOVIN	MYH3 protein OS=Bos taurus OX=9913 GN=MYH3 PE=2 SV=1	14173	224576	1308	1130	213	194	76.9	5.62	3176	1	0	595.315	1188.62	2	1188.62	-0.0017	0	55.4		26	6.8e-05	K	AGLLGTLEEMR	D			7	File13689 Spectrum11431 scans: 17785
1	A6QPA6_BOVIN	MYH3 protein OS=Bos taurus OX=9913 GN=MYH3 PE=2 SV=1	14173	224576	1308	1130	213	194	76.9	5.62	3177	1	0	595.316	1188.62	2	1188.62	-0.0002	0	59.53		26	2.4e-05	K	AGLLGTLEEMR	D			7	File13689 Spectrum11580 scans: 17963
1	A6QPA6_BOVIN	MYH3 protein OS=Bos taurus OX=9913 GN=MYH3 PE=2 SV=1	14173	224576	1308	1130	213	194	76.9	5.62	3178	1	0	595.316	1188.62	2	1188.62	-0.0001	0	63.54		26	9.6e-06	K	AGLLGTLEEMR	D			7	File13689 Spectrum11503 scans: 17871
1	A6QPA6_BOVIN	MYH3 protein OS=Bos taurus OX=9913 GN=MYH3 PE=2 SV=1	14173	224576	1308	1130	213	194	76.9	5.62	3448	1	0	603.312	1204.61	2	1204.61	-0.0034	0	37.08		26	0.0044	K	AGLLGTLEEMR	D	Oxidation (M)	0.00000000010.0	6	File13689 Spectrum8542 scans: 14233
1	A6QPA6_BOVIN	MYH3 protein OS=Bos taurus OX=9913 GN=MYH3 PE=2 SV=1	14173	224576	1308	1130	213	194	76.9	5.62	3454	1	0	603.313	1204.61	2	1204.61	-0.0004	0	37.62		26	0.0037	K	AGLLGTLEEMR	D	Oxidation (M)	0.00000000010.0	8	File13689 Spectrum8624 scans: 14329
1	A6QPA6_BOVIN	MYH3 protein OS=Bos taurus OX=9913 GN=MYH3 PE=2 SV=1	14173	224576	1308	1130	213	194	76.9	5.62	3576	5	0	609.343	1216.67	2	1216.67	-0.0003	1	2.24		25	10	K	LITRTQAVCR	G			3	File13689 Spectrum9559 scans: 15453
1	A6QPA6_BOVIN	MYH3 protein OS=Bos taurus OX=9913 GN=MYH3 PE=2 SV=1	14173	224576	1308	1130	213	194	76.9	5.62	3641	1	0	612.814	1223.61	2	1223.61	-0.001	1	31.67		26	0.014	R	TKYETDAIQR	T			7	File13689 Spectrum1300 scans: 5488
1	A6QPA6_BOVIN	MYH3 protein OS=Bos taurus OX=9913 GN=MYH3 PE=2 SV=1	14173	224576	1308	1130	213	194	76.9	5.62	3642	1	0	612.814	1223.61	2	1223.61	-0.0008	1	27.09		26	0.041	R	TKYETDAIQR	T			5	File13689 Spectrum1238 scans: 5415
1	A6QPA6_BOVIN	MYH3 protein OS=Bos taurus OX=9913 GN=MYH3 PE=2 SV=1	14173	224576	1308	1130	213	194	76.9	5.62	3643	1	0	612.814	1223.61	2	1223.61	-0.0005	1	46.15		26	0.00049	R	TKYETDAIQR	T			7	File13689 Spectrum1103 scans: 5259
1	A6QPA6_BOVIN	MYH3 protein OS=Bos taurus OX=9913 GN=MYH3 PE=2 SV=1	14173	224576	1308	1130	213	194	76.9	5.62	3644	1	0	612.814	1223.61	2	1223.61	-0.0005	1	42.16		26	0.0012	R	TKYETDAIQR	T			5	File13689 Spectrum1056 scans: 5196
1	A6QPA6_BOVIN	MYH3 protein OS=Bos taurus OX=9913 GN=MYH3 PE=2 SV=1	14173	224576	1308	1130	213	194	76.9	5.62	3645	1	0	408.879	1223.61	3	1223.61	-0.0004	1	38.68		26	0.0028	R	TKYETDAIQR	T			10	File13689 Spectrum1025 scans: 5155
1	A6QPA6_BOVIN	MYH3 protein OS=Bos taurus OX=9913 GN=MYH3 PE=2 SV=1	14173	224576	1308	1130	213	194	76.9	5.62	3646	1	0	612.814	1223.61	2	1223.61	-0.0002	1	36.16		26	0.0049	R	TKYETDAIQR	T			5	File13689 Spectrum1164 scans: 5330
1	A6QPA6_BOVIN	MYH3 protein OS=Bos taurus OX=9913 GN=MYH3 PE=2 SV=1	14173	224576	1308	1130	213	194	76.9	5.62	3647	1	0	612.814	1223.61	2	1223.61	-0.0001	1	28.01		26	0.032	R	TKYETDAIQR	T			6	File13689 Spectrum626 scans: 4643
1	A6QPA6_BOVIN	MYH3 protein OS=Bos taurus OX=9913 GN=MYH3 PE=2 SV=1	14173	224576	1308	1130	213	194	76.9	5.62	3648	1	0	408.879	1223.61	3	1223.61	0.0002	1	44.08		26	0.00079	R	TKYETDAIQR	T			10	File13689 Spectrum1070 scans: 5218
1	A6QPA6_BOVIN	MYH3 protein OS=Bos taurus OX=9913 GN=MYH3 PE=2 SV=1	14173	224576	1308	1130	213	194	76.9	5.62	3649	1	0	612.815	1223.62	2	1223.61	0.0006	1	30.33		26	0.019	R	TKYETDAIQR	T			5	File13689 Spectrum1004 scans: 5130
1	A6QPA6_BOVIN	MYH3 protein OS=Bos taurus OX=9913 GN=MYH3 PE=2 SV=1	14173	224576	1308	1130	213	194	76.9	5.62	3897	1	0	623.331	1244.65	2	1244.65	-0.0024	0	43.35		26	0.001	K	DIDDLELTLAK	V			7	File13689 Spectrum9852 scans: 15800
1	A6QPA6_BOVIN	MYH3 protein OS=Bos taurus OX=9913 GN=MYH3 PE=2 SV=1	14173	224576	1308	1130	213	194	76.9	5.62	3899	1	0	623.333	1244.65	2	1244.65	0.0007	0	51.67		26	0.00014	K	DIDDLELTLAK	V			8	File13689 Spectrum10682 scans: 16831
1	A6QPA6_BOVIN	MYH3 protein OS=Bos taurus OX=9913 GN=MYH3 PE=2 SV=1	14173	224576	1308	1130	213	194	76.9	5.62	3900	1	0	623.333	1244.65	2	1244.65	0.001	0	55.46		26	6e-05	K	DIDDLELTLAK	V			9	File13689 Spectrum10620 scans: 16750
1	A6QPA6_BOVIN	MYH3 protein OS=Bos taurus OX=9913 GN=MYH3 PE=2 SV=1	14173	224576	1308	1130	213	194	76.9	5.62	3901	1	0	623.333	1244.65	2	1244.65	0.0011	0	46.36		25	0.00045	K	DIDDLELTLAK	V			9	File13689 Spectrum10545 scans: 16664
1	A6QPA6_BOVIN	MYH3 protein OS=Bos taurus OX=9913 GN=MYH3 PE=2 SV=1	14173	224576	1308	1130	213	194	76.9	5.62	3948	1	0	625.334	1248.65	2	1248.65	0.0026	1	39.76		26	0.0024	R	NFDKVLAEWK	T			8	File13689 Spectrum8719 scans: 14441
1	A6QPA6_BOVIN	MYH3 protein OS=Bos taurus OX=9913 GN=MYH3 PE=2 SV=1	14173	224576	1308	1130	213	194	76.9	5.62	3963	1	0	625.8	1249.58	2	1249.59	-0.0014	1	55.86		25	4.7e-05	K	LEDECSELKK	D			8	File13689 Spectrum914 scans: 5011
1	A6QPA6_BOVIN	MYH3 protein OS=Bos taurus OX=9913 GN=MYH3 PE=2 SV=1	14173	224576	1308	1130	213	194	76.9	5.62	3964	1	0	417.536	1249.58	3	1249.59	-0.0012	1	47		25	0.00036	K	LEDECSELKK	D			8	File13689 Spectrum953 scans: 5064
1	A6QPA6_BOVIN	MYH3 protein OS=Bos taurus OX=9913 GN=MYH3 PE=2 SV=1	14173	224576	1308	1130	213	194	76.9	5.62	3965	1	0	625.8	1249.59	2	1249.59	-0.0006	1	64.04		25	7.1e-06	R	KLEDECSELK	K			9	File13689 Spectrum1527 scans: 5760
1	A6QPA6_BOVIN	MYH3 protein OS=Bos taurus OX=9913 GN=MYH3 PE=2 SV=1	14173	224576	1308	1130	213	194	76.9	5.62	3966	1	0	625.8	1249.59	2	1249.59	0	1	44.76		25	0.00058	R	KLEDECSELK	K			8	File13689 Spectrum1591 scans: 5836
1	A6QPA6_BOVIN	MYH3 protein OS=Bos taurus OX=9913 GN=MYH3 PE=2 SV=1	14173	224576	1308	1130	213	194	76.9	5.62	3967	1	0	625.801	1249.59	2	1249.59	0.0009	1	51.38		25	0.00013	K	LEDECSELKK	D			8	File13689 Spectrum964 scans: 5079
1	A6QPA6_BOVIN	MYH3 protein OS=Bos taurus OX=9913 GN=MYH3 PE=2 SV=1	14173	224576	1308	1130	213	194	76.9	5.62	4078	1	0	630.814	1259.61	2	1259.61	-0.0016	0	42.48		26	0.0012	R	IEAQNQPFDAK	T			7	File13689 Spectrum2770 scans: 7308
1	A6QPA6_BOVIN	MYH3 protein OS=Bos taurus OX=9913 GN=MYH3 PE=2 SV=1	14173	224576	1308	1130	213	194	76.9	5.62	4079	1	0	630.814	1259.61	2	1259.61	-0.0008	0	63.16		26	9.9e-06	R	IEAQNQPFDAK	T			9	File13689 Spectrum2651 scans: 7156
1	A6QPA6_BOVIN	MYH3 protein OS=Bos taurus OX=9913 GN=MYH3 PE=2 SV=1	14173	224576	1308	1130	213	194	76.9	5.62	4080	1	0	630.814	1259.61	2	1259.61	-0.0006	0	53.56		26	9e-05	R	IEAQNQPFDAK	T			8	File13689 Spectrum2707 scans: 7230
1	A6QPA6_BOVIN	MYH3 protein OS=Bos taurus OX=9913 GN=MYH3 PE=2 SV=1	14173	224576	1308	1130	213	194	76.9	5.62	4081	1	0	630.815	1259.61	2	1259.61	0.0001	0	53.64		26	8.8e-05	R	IEAQNQPFDAK	T			8	File13689 Spectrum2605 scans: 7088
1	A6QPA6_BOVIN	MYH3 protein OS=Bos taurus OX=9913 GN=MYH3 PE=2 SV=1	14173	224576	1308	1130	213	194	76.9	5.62	4223	1	0	635.283	1268.55	2	1268.55	-0.0006	0	33.61		22	0.0035	K	ELTYQSEEDR	K			6	File13689 Spectrum2047 scans: 6426
1	A6QPA6_BOVIN	MYH3 protein OS=Bos taurus OX=9913 GN=MYH3 PE=2 SV=1	14173	224576	1308	1130	213	194	76.9	5.62	4224	1	0	635.283	1268.55	2	1268.55	-0.0004	0	40.72		22	0.00068	K	ELTYQSEEDR	K			7	File13689 Spectrum2107 scans: 6502
1	A6QPA6_BOVIN	MYH3 protein OS=Bos taurus OX=9913 GN=MYH3 PE=2 SV=1	14173	224576	1308	1130	213	194	76.9	5.62	4358	1	0	641.774	1281.53	2	1281.54	-0.0019	0	24.22		18	0.015	R	EQYEEEQEAK	A			5	File13689 Spectrum351 scans: 4232
1	A6QPA6_BOVIN	MYH3 protein OS=Bos taurus OX=9913 GN=MYH3 PE=2 SV=1	14173	224576	1308	1130	213	194	76.9	5.62	4359	1	0	641.775	1281.54	2	1281.54	-0.0008	0	54.32		19	1.5e-05	R	EQYEEEQEAK	A			8	File13689 Spectrum414 scans: 4336
1	A6QPA6_BOVIN	MYH3 protein OS=Bos taurus OX=9913 GN=MYH3 PE=2 SV=1	14173	224576	1308	1130	213	194	76.9	5.62	4360	1	0	641.775	1281.54	2	1281.54	-0.0007	0	53.69		19	1.7e-05	R	EQYEEEQEAK	A			8	File13689 Spectrum380 scans: 4283
1	A6QPA6_BOVIN	MYH3 protein OS=Bos taurus OX=9913 GN=MYH3 PE=2 SV=1	14173	224576	1308	1130	213	194	76.9	5.62	4454	1	0	645.806	1289.6	2	1289.6	-0.0016	0	42.29		24	0.00085	R	ELESELEGEQK	K			9	File13689 Spectrum3434 scans: 8088
1	A6QPA6_BOVIN	MYH3 protein OS=Bos taurus OX=9913 GN=MYH3 PE=2 SV=1	14173	224576	1308	1130	213	194	76.9	5.62	4455	1	0	645.806	1289.6	2	1289.6	-0.0007	0	62.07		24	8.9e-06	R	ELESELEGEQK	K			9	File13689 Spectrum3513 scans: 8178
1	A6QPA6_BOVIN	MYH3 protein OS=Bos taurus OX=9913 GN=MYH3 PE=2 SV=1	14173	224576	1308	1130	213	194	76.9	5.62	4456	1	0	645.807	1289.6	2	1289.6	0	0	48.41		24	0.00021	R	ELESELEGEQK	K			9	File13689 Spectrum3594 scans: 8273
1	A6QPA6_BOVIN	MYH3 protein OS=Bos taurus OX=9913 GN=MYH3 PE=2 SV=1	14173	224576	1308	1130	213	194	76.9	5.62	4523	1	0	648.83	1295.65	2	1295.65	-0.0012	0	48.4		25	0.00027	K	DTQLHLDDALR	G			7	File13689 Spectrum6551 scans: 11817
1	A6QPA6_BOVIN	MYH3 protein OS=Bos taurus OX=9913 GN=MYH3 PE=2 SV=1	14173	224576	1308	1130	213	194	76.9	5.62	4524	1	0	648.83	1295.65	2	1295.65	-0.001	0	52.53		25	0.00011	K	DTQLHLDDALR	G			12	File13689 Spectrum6387 scans: 11625
1	A6QPA6_BOVIN	MYH3 protein OS=Bos taurus OX=9913 GN=MYH3 PE=2 SV=1	14173	224576	1308	1130	213	194	76.9	5.62	4525	1	0	432.889	1295.65	3	1295.65	-0.0006	0	32.48		26	0.011	K	DTQLHLDDALR	G			7	File13689 Spectrum6304 scans: 11531
1	A6QPA6_BOVIN	MYH3 protein OS=Bos taurus OX=9913 GN=MYH3 PE=2 SV=1	14173	224576	1308	1130	213	194	76.9	5.62	4526	1	0	648.831	1295.65	2	1295.65	-0.0004	0	67.31		26	3.8e-06	K	DTQLHLDDALR	G			9	File13689 Spectrum6468 scans: 11720
1	A6QPA6_BOVIN	MYH3 protein OS=Bos taurus OX=9913 GN=MYH3 PE=2 SV=1	14173	224576	1308	1130	213	194	76.9	5.62	4527	1	0	648.831	1295.65	2	1295.65	0	0	45.51		26	0.00057	K	DTQLHLDDALR	G			8	File13689 Spectrum6631 scans: 11911
1	A6QPA6_BOVIN	MYH3 protein OS=Bos taurus OX=9913 GN=MYH3 PE=2 SV=1	14173	224576	1308	1130	213	194	76.9	5.62	4528	1	0	432.89	1295.65	3	1295.65	0.0001	0	37.04		26	0.004	K	DTQLHLDDALR	G			7	File13689 Spectrum6397 scans: 11636
1	A6QPA6_BOVIN	MYH3 protein OS=Bos taurus OX=9913 GN=MYH3 PE=2 SV=1	14173	224576	1308	1130	213	194	76.9	5.62	4529	1	0	648.831	1295.65	2	1295.65	0.0001	0	66.53		26	4.5e-06	K	DTQLHLDDALR	G			15	File13689 Spectrum6300 scans: 11527
1	A6QPA6_BOVIN	MYH3 protein OS=Bos taurus OX=9913 GN=MYH3 PE=2 SV=1	14173	224576	1308	1130	213	194	76.9	5.62	4530	1	0	432.89	1295.65	3	1295.65	0.0006	0	41.52		26	0.0015	K	DTQLHLDDALR	G			6	File13689 Spectrum6484 scans: 11738
1	A6QPA6_BOVIN	MYH3 protein OS=Bos taurus OX=9913 GN=MYH3 PE=2 SV=1	14173	224576	1308	1130	213	194	76.9	5.62	4531	1	0	648.832	1295.65	2	1295.65	0.0021	0	30.92		25	0.016	K	DTQLHLDDALR	G			7	File13689 Spectrum6146 scans: 11349
1	A6QPA6_BOVIN	MYH3 protein OS=Bos taurus OX=9913 GN=MYH3 PE=2 SV=1	14173	224576	1308	1130	213	194	76.9	5.62	4532	1	0	648.832	1295.65	2	1295.65	0.003	0	28.61		25	0.027	K	DTQLHLDDALR	G			8	File13689 Spectrum5636 scans: 10745
1	A6QPA6_BOVIN	MYH3 protein OS=Bos taurus OX=9913 GN=MYH3 PE=2 SV=1	14173	224576	1308	1130	213	194	76.9	5.62	4561	1	0	650.336	1298.66	2	1298.66	-0.0047	0	22.14		25	0.11	K	GSSFQTVSALFR	E			8	File13689 Spectrum10744 scans: 16906
1	A6QPA6_BOVIN	MYH3 protein OS=Bos taurus OX=9913 GN=MYH3 PE=2 SV=1	14173	224576	1308	1130	213	194	76.9	5.62	4562	1	0	650.336	1298.66	2	1298.66	-0.0041	0	64.01		25	6.9e-06	K	GSSFQTVSALFR	E			9	File13689 Spectrum11371 scans: 17707
1	A6QPA6_BOVIN	MYH3 protein OS=Bos taurus OX=9913 GN=MYH3 PE=2 SV=1	14173	224576	1308	1130	213	194	76.9	5.62	4564	1	0	650.337	1298.66	2	1298.66	-0.0025	0	77.28		25	3.3e-07	K	GSSFQTVSALFR	E			10	File13689 Spectrum11229 scans: 17521
1	A6QPA6_BOVIN	MYH3 protein OS=Bos taurus OX=9913 GN=MYH3 PE=2 SV=1	14173	224576	1308	1130	213	194	76.9	5.62	4565	1	0	650.337	1298.66	2	1298.66	-0.0018	0	59.51		25	2e-05	K	GSSFQTVSALFR	E			9	File13689 Spectrum11091 scans: 17345
1	A6QPA6_BOVIN	MYH3 protein OS=Bos taurus OX=9913 GN=MYH3 PE=2 SV=1	14173	224576	1308	1130	213	194	76.9	5.62	4566	1	0	650.338	1298.66	2	1298.66	-0.0007	0	75.15		25	5.6e-07	K	GSSFQTVSALFR	E			10	File13689 Spectrum10405 scans: 16507
1	A6QPA6_BOVIN	MYH3 protein OS=Bos taurus OX=9913 GN=MYH3 PE=2 SV=1	14173	224576	1308	1130	213	194	76.9	5.62	4568	1	0	650.338	1298.66	2	1298.66	0.0003	0	43.38		25	0.00085	K	GSSFQTVSALFR	E			9	File13689 Spectrum10513 scans: 16629
1	A6QPA6_BOVIN	MYH3 protein OS=Bos taurus OX=9913 GN=MYH3 PE=2 SV=1	14173	224576	1308	1130	213	194	76.9	5.62	4569	1	0	650.339	1298.66	2	1298.66	0.0008	0	75.86		25	4.7e-07	K	GSSFQTVSALFR	E			10	File13689 Spectrum10990 scans: 17205
1	A6QPA6_BOVIN	MYH3 protein OS=Bos taurus OX=9913 GN=MYH3 PE=2 SV=1	14173	224576	1308	1130	213	194	76.9	5.62	4570	1	0	650.339	1298.66	2	1298.66	0.0015	0	79.77		25	1.9e-07	K	GSSFQTVSALFR	E			9	File13689 Spectrum11035 scans: 17271
1	A6QPA6_BOVIN	MYH3 protein OS=Bos taurus OX=9913 GN=MYH3 PE=2 SV=1	14173	224576	1308	1130	213	194	76.9	5.62	4571	1	0	650.339	1298.66	2	1298.66	0.0016	0	67.31		25	3.3e-06	K	GSSFQTVSALFR	E			10	File13689 Spectrum11154 scans: 17425
1	A6QPA6_BOVIN	MYH3 protein OS=Bos taurus OX=9913 GN=MYH3 PE=2 SV=1	14173	224576	1308	1130	213	194	76.9	5.62	4572	1	0	650.341	1298.67	2	1298.66	0.006	0	63.37		25	7.9e-06	K	GSSFQTVSALFR	E			10	File13689 Spectrum10939 scans: 17133
1	A6QPA6_BOVIN	MYH3 protein OS=Bos taurus OX=9913 GN=MYH3 PE=2 SV=1	14173	224576	1308	1130	213	194	76.9	5.62	4746	1	0	659.292	1316.57	2	1316.57	-0.0021	0	43.89		21	0.00031	K	DFEYCQLQSK	V			7	File13689 Spectrum5378 scans: 10439
1	A6QPA6_BOVIN	MYH3 protein OS=Bos taurus OX=9913 GN=MYH3 PE=2 SV=1	14173	224576	1308	1130	213	194	76.9	5.62	4747	1	0	659.292	1316.57	2	1316.57	-0.0011	0	39.42		21	0.0009	K	DFEYCQLQSK	V			7	File13689 Spectrum5455 scans: 10530
1	A6QPA6_BOVIN	MYH3 protein OS=Bos taurus OX=9913 GN=MYH3 PE=2 SV=1	14173	224576	1308	1130	213	194	76.9	5.62	4787	1	0	441.218	1320.63	3	1320.63	-0.0006	0	41.22		26	0.0015	K	LTGAVMHYGNMK	F			13	File13689 Spectrum3588 scans: 8266
1	A6QPA6_BOVIN	MYH3 protein OS=Bos taurus OX=9913 GN=MYH3 PE=2 SV=1	14173	224576	1308	1130	213	194	76.9	5.62	4788	1	0	661.323	1320.63	2	1320.63	-0.0003	0	64.53		26	7.1e-06	K	LTGAVMHYGNMK	F			11	File13689 Spectrum3587 scans: 8265
1	A6QPA6_BOVIN	MYH3 protein OS=Bos taurus OX=9913 GN=MYH3 PE=2 SV=1	14173	224576	1308	1130	213	194	76.9	5.62	4789	1	0	661.323	1320.63	2	1320.63	0.0003	0	33.76		26	0.0084	K	LTGAVMHYGNMK	F			9	File13689 Spectrum3741 scans: 8448
1	A6QPA6_BOVIN	MYH3 protein OS=Bos taurus OX=9913 GN=MYH3 PE=2 SV=1	14173	224576	1308	1130	213	194	76.9	5.62	4790	1	0	661.324	1320.63	2	1320.63	0.0015	0	70.97		25	1.6e-06	K	LTGAVMHYGNMK	F			10	File13689 Spectrum3660 scans: 8355
1	A6QPA6_BOVIN	MYH3 protein OS=Bos taurus OX=9913 GN=MYH3 PE=2 SV=1	14173	224576	1308	1130	213	194	76.9	5.62	4791	1	0	441.219	1320.63	3	1320.63	0.002	0	41.04		25	0.0015	K	LTGAVMHYGNMK	F			12	File13689 Spectrum3661 scans: 8356
1	A6QPA6_BOVIN	MYH3 protein OS=Bos taurus OX=9913 GN=MYH3 PE=2 SV=1	14173	224576	1308	1130	213	194	76.9	5.62	4824	1	0	442.59	1324.75	3	1324.75	0.0009	1	53.16		22	4.7e-05	R	INQQLDTKLPR	Q			8	File13689 Spectrum3291 scans: 7918
1	A6QPA6_BOVIN	MYH3 protein OS=Bos taurus OX=9913 GN=MYH3 PE=2 SV=1	14173	224576	1308	1130	213	194	76.9	5.62	4825	1	0	663.381	1324.75	2	1324.75	0.0018	1	73.14		22	4.4e-07	R	INQQLDTKLPR	Q			8	File13689 Spectrum3270 scans: 7895
1	A6QPA6_BOVIN	MYH3 protein OS=Bos taurus OX=9913 GN=MYH3 PE=2 SV=1	14173	224576	1308	1130	213	194	76.9	5.62	4860	1	0	665.873	1329.73	2	1329.73	-0.002	1	66.74		24	3.3e-06	R	LQDLVDKLQMK	V			9	File13689 Spectrum7001 scans: 12357
1	A6QPA6_BOVIN	MYH3 protein OS=Bos taurus OX=9913 GN=MYH3 PE=2 SV=1	14173	224576	1308	1130	213	194	76.9	5.62	4861	1	0	665.873	1329.73	2	1329.73	-0.0003	1	69.18		24	1.8e-06	R	LQDLVDKLQMK	V			9	File13689 Spectrum7150 scans: 12538
1	A6QPA6_BOVIN	MYH3 protein OS=Bos taurus OX=9913 GN=MYH3 PE=2 SV=1	14173	224576	1308	1130	213	194	76.9	5.62	4862	1	0	665.873	1329.73	2	1329.73	-0.0003	1	66.14		24	3.6e-06	R	LQDLVDKLQMK	V			9	File13689 Spectrum7080 scans: 12450
1	A6QPA6_BOVIN	MYH3 protein OS=Bos taurus OX=9913 GN=MYH3 PE=2 SV=1	14173	224576	1308	1130	213	194	76.9	5.62	4863	1	0	665.874	1329.73	2	1329.73	-0.0002	1	52.14		24	9e-05	R	LQDLVDKLQMK	V			9	File13689 Spectrum7223 scans: 12628
1	A6QPA6_BOVIN	MYH3 protein OS=Bos taurus OX=9913 GN=MYH3 PE=2 SV=1	14173	224576	1308	1130	213	194	76.9	5.62	4864	1	0	444.252	1329.73	3	1329.73	-0.0001	1	49.24		24	0.00018	R	LQDLVDKLQMK	V			7	File13689 Spectrum7099 scans: 12474
1	A6QPA6_BOVIN	MYH3 protein OS=Bos taurus OX=9913 GN=MYH3 PE=2 SV=1	14173	224576	1308	1130	213	194	76.9	5.62	4865	1	0	444.252	1329.73	3	1329.73	0.0007	1	49.64		24	0.00016	R	LQDLVDKLQMK	V			7	File13689 Spectrum7167 scans: 12560
1	A6QPA6_BOVIN	MYH3 protein OS=Bos taurus OX=9913 GN=MYH3 PE=2 SV=1	14173	224576	1308	1130	213	194	76.9	5.62	4866	1	0	444.252	1329.73	3	1329.73	0.0008	1	26.14		24	0.036	R	LQDLVDKLQMK	V			7	File13689 Spectrum7499 scans: 13000
1	A6QPA6_BOVIN	MYH3 protein OS=Bos taurus OX=9913 GN=MYH3 PE=2 SV=1	14173	224576	1308	1130	213	194	76.9	5.62	4867	1	0	444.252	1329.73	3	1329.73	0.0016	1	33.32		24	0.0065	R	LQDLVDKLQMK	V			6	File13689 Spectrum7017 scans: 12376
1	A6QPA6_BOVIN	MYH3 protein OS=Bos taurus OX=9913 GN=MYH3 PE=2 SV=1	14173	224576	1308	1130	213	194	76.9	5.62	4875	5	1	444.579	1330.72	3	1330.7	0.0141	1	3.38	20	25	8.4	R	ENLNKLMSNLR	T			4	File13689 Spectrum7852 scans: 13430
1	A6QPA6_BOVIN	MYH3 protein OS=Bos taurus OX=9913 GN=MYH3 PE=2 SV=1	14173	224576	1308	1130	213	194	76.9	5.62	4903	1	0	667.851	1333.69	2	1333.69	-0.0011	0	32.78		26	0.011	K	QAFTQQIEELK	R			6	File13689 Spectrum7610 scans: 13132
1	A6QPA6_BOVIN	MYH3 protein OS=Bos taurus OX=9913 GN=MYH3 PE=2 SV=1	14173	224576	1308	1130	213	194	76.9	5.62	4904	1	0	667.851	1333.69	2	1333.69	-0.0003	0	38.4		26	0.003	K	QAFTQQIEELK	R			9	File13689 Spectrum7530 scans: 13037
1	A6QPA6_BOVIN	MYH3 protein OS=Bos taurus OX=9913 GN=MYH3 PE=2 SV=1	14173	224576	1308	1130	213	194	76.9	5.62	4914	1	0	669.32	1336.63	2	1336.63	-0.0009	0	47.83		25	0.00028	K	LTGAVMHYGNMK	F	Oxidation (M)	0.000000000010.0	9	File13689 Spectrum2358 scans: 6808
1	A6QPA6_BOVIN	MYH3 protein OS=Bos taurus OX=9913 GN=MYH3 PE=2 SV=1	14173	224576	1308	1130	213	194	76.9	5.62	4915	1	0	446.549	1336.63	3	1336.63	-0.0005	0	46.12		25	0.00042	K	LTGAVMHYGNMK	F	Oxidation (M)	0.000000000010.0	14	File13689 Spectrum2277 scans: 6717
1	A6QPA6_BOVIN	MYH3 protein OS=Bos taurus OX=9913 GN=MYH3 PE=2 SV=1	14173	224576	1308	1130	213	194	76.9	5.62	4916	1	0	446.549	1336.63	3	1336.63	-0.0004	0	35.21		25	0.0051	K	LTGAVMHYGNMK	F	Oxidation (M)	0.000001000000.0	11	File13689 Spectrum1938 scans: 6288
1	A6QPA6_BOVIN	MYH3 protein OS=Bos taurus OX=9913 GN=MYH3 PE=2 SV=1	14173	224576	1308	1130	213	194	76.9	5.62	4917	1	0	446.549	1336.63	3	1336.63	-0.0003	0	30.97		25	0.014	K	LTGAVMHYGNMK	F	Oxidation (M)	0.000000000010.0	5	File13689 Spectrum2357 scans: 6807
1	A6QPA6_BOVIN	MYH3 protein OS=Bos taurus OX=9913 GN=MYH3 PE=2 SV=1	14173	224576	1308	1130	213	194	76.9	5.62	4918	1	0	669.321	1336.63	2	1336.63	-0.0002	0	56.8		25	3.6e-05	K	LTGAVMHYGNMK	F	Oxidation (M)	0.000001000000.0	15	File13689 Spectrum1941 scans: 6292
1	A6QPA6_BOVIN	MYH3 protein OS=Bos taurus OX=9913 GN=MYH3 PE=2 SV=1	14173	224576	1308	1130	213	194	76.9	5.62	4919	1	0	669.321	1336.63	2	1336.63	0.0002	0	52.86		25	8.8e-05	K	LTGAVMHYGNMK	F	Oxidation (M)	0.000000000010.0	17	File13689 Spectrum2278 scans: 6718
1	A6QPA6_BOVIN	MYH3 protein OS=Bos taurus OX=9913 GN=MYH3 PE=2 SV=1	14173	224576	1308	1130	213	194	76.9	5.62	4920	1	0	669.321	1336.63	2	1336.63	0.0008	0	56.08		25	4.1e-05	K	LTGAVMHYGNMK	F	Oxidation (M)	0.000001000000.0	8	File13689 Spectrum1878 scans: 6215
1	A6QPA6_BOVIN	MYH3 protein OS=Bos taurus OX=9913 GN=MYH3 PE=2 SV=1	14173	224576	1308	1130	213	194	76.9	5.62	4921	1	0	669.321	1336.63	2	1336.63	0.0011	0	32.52		25	0.0095	K	LTGAVMHYGNMK	F	Oxidation (M)	0.000000000010.0	6	File13689 Spectrum5331 scans: 10384
1	A6QPA6_BOVIN	MYH3 protein OS=Bos taurus OX=9913 GN=MYH3 PE=2 SV=1	14173	224576	1308	1130	213	194	76.9	5.62	4959	1	0	447.541	1339.6	3	1339.6	-0.0006	0	19.08		23	0.14	K	AQHELEEAEER	A			8	File13689 Spectrum796 scans: 4861
1	A6QPA6_BOVIN	MYH3 protein OS=Bos taurus OX=9913 GN=MYH3 PE=2 SV=1	14173	224576	1308	1130	213	194	76.9	5.62	4961	1	0	670.807	1339.6	2	1339.6	-0.0004	0	46.68		23	0.00024	K	AQHELEEAEER	A			8	File13689 Spectrum805 scans: 4872
1	A6QPA6_BOVIN	MYH3 protein OS=Bos taurus OX=9913 GN=MYH3 PE=2 SV=1	14173	224576	1308	1130	213	194	76.9	5.62	4962	1	0	447.541	1339.6	3	1339.6	-0.0001	0	29.89		23	0.012	K	AQHELEEAEER	A			9	File13689 Spectrum857 scans: 4936
1	A6QPA6_BOVIN	MYH3 protein OS=Bos taurus OX=9913 GN=MYH3 PE=2 SV=1	14173	224576	1308	1130	213	194	76.9	5.62	5012	1	0	448.58	1342.72	3	1342.72	-0.001	1	48.1		25	0.00031	R	ADIAESQVNKLR	A			9	File13689 Spectrum3286 scans: 7912
1	A6QPA6_BOVIN	MYH3 protein OS=Bos taurus OX=9913 GN=MYH3 PE=2 SV=1	14173	224576	1308	1130	213	194	76.9	5.62	5013	1	0	672.368	1342.72	2	1342.72	0.0017	1	64		25	7.9e-06	R	ADIAESQVNKLR	A			10	File13689 Spectrum3268 scans: 7893
1	A6QPA6_BOVIN	MYH3 protein OS=Bos taurus OX=9913 GN=MYH3 PE=2 SV=1	14173	224576	1308	1130	213	194	76.9	5.62	5032	1	0	449.572	1345.69	3	1345.69	-0.001	1	41.79		26	0.0015	K	SRLQTEAGELSR	Q			12	File13689 Spectrum2485 scans: 6951
1	A6QPA6_BOVIN	MYH3 protein OS=Bos taurus OX=9913 GN=MYH3 PE=2 SV=1	14173	224576	1308	1130	213	194	76.9	5.62	5033	1	0	673.855	1345.69	2	1345.69	-0.0002	1	67.51		26	4.1e-06	K	SRLQTEAGELSR	Q			15	File13689 Spectrum2461 scans: 6923
1	A6QPA6_BOVIN	MYH3 protein OS=Bos taurus OX=9913 GN=MYH3 PE=2 SV=1	14173	224576	1308	1130	213	194	76.9	5.62	5034	1	0	449.572	1345.7	3	1345.69	0.0005	1	55.73		26	6.2e-05	K	SRLQTEAGELSR	Q			12	File13689 Spectrum2408 scans: 6863
1	A6QPA6_BOVIN	MYH3 protein OS=Bos taurus OX=9913 GN=MYH3 PE=2 SV=1	14173	224576	1308	1130	213	194	76.9	5.62	5036	1	0	673.87	1345.73	2	1345.73	-0.0017	1	46.95		26	0.00041	R	LQDLVDKLQMK	V	Oxidation (M)	0.00000000010.0	8	File13689 Spectrum5339 scans: 10394
1	A6QPA6_BOVIN	MYH3 protein OS=Bos taurus OX=9913 GN=MYH3 PE=2 SV=1	14173	224576	1308	1130	213	194	76.9	5.62	5037	1	0	449.583	1345.73	3	1345.73	-0.0014	1	26.48		25	0.042	R	LQDLVDKLQMK	V	Oxidation (M)	0.00000000010.0	12	File13689 Spectrum5334 scans: 10388
1	A6QPA6_BOVIN	MYH3 protein OS=Bos taurus OX=9913 GN=MYH3 PE=2 SV=1	14173	224576	1308	1130	213	194	76.9	5.62	5038	1	0	673.87	1345.73	2	1345.73	-0.0014	1	2.97	19	25	9.4	R	LQDLVDKLQMK	V	Oxidation (M)	0.00000000010.0	5	File13689 Spectrum5507 scans: 10590
1	A6QPA6_BOVIN	MYH3 protein OS=Bos taurus OX=9913 GN=MYH3 PE=2 SV=1	14173	224576	1308	1130	213	194	76.9	5.62	5039	1	0	673.871	1345.73	2	1345.73	-0.0007	1	66.69		25	4e-06	R	LQDLVDKLQMK	V	Oxidation (M)	0.00000000010.0	9	File13689 Spectrum5420 scans: 10490
1	A6QPA6_BOVIN	MYH3 protein OS=Bos taurus OX=9913 GN=MYH3 PE=2 SV=1	14173	224576	1308	1130	213	194	76.9	5.62	5040	1	0	449.583	1345.73	3	1345.73	-0.0004	1	26.98		25	0.038	R	LQDLVDKLQMK	V	Oxidation (M)	0.00000000010.0	11	File13689 Spectrum5413 scans: 10482
1	A6QPA6_BOVIN	MYH3 protein OS=Bos taurus OX=9913 GN=MYH3 PE=2 SV=1	14173	224576	1308	1130	213	194	76.9	5.62	5096	1	0	451.881	1352.62	3	1352.62	-0.0004	0	30.58		24	0.012	K	LTGAVMHYGNMK	F	2 Oxidation (M)	0.000001000010.0	10	File13689 Spectrum722 scans: 4769
1	A6QPA6_BOVIN	MYH3 protein OS=Bos taurus OX=9913 GN=MYH3 PE=2 SV=1	14173	224576	1308	1130	213	194	76.9	5.62	5097	1	0	451.881	1352.62	3	1352.62	0.0006	0	5.52	21	24	3.9	K	LTGAVMHYGNMK	F	2 Oxidation (M)	0.000001000010.0	6	File13689 Spectrum677 scans: 4708
1	A6QPA6_BOVIN	MYH3 protein OS=Bos taurus OX=9913 GN=MYH3 PE=2 SV=1	14173	224576	1308	1130	213	194	76.9	5.62	5132	1	0	452.544	1354.61	3	1354.61	-0.0006	1	63.74		23	4.6e-06	K	SAETEKEMATMK	E			7	File13689 Spectrum1310 scans: 5501
1	A6QPA6_BOVIN	MYH3 protein OS=Bos taurus OX=9913 GN=MYH3 PE=2 SV=1	14173	224576	1308	1130	213	194	76.9	5.62	5133	1	0	452.544	1354.61	3	1354.61	-0.0005	1	44.88		23	0.00037	K	SAETEKEMATMK	E			12	File13689 Spectrum1253 scans: 5431
1	A6QPA6_BOVIN	MYH3 protein OS=Bos taurus OX=9913 GN=MYH3 PE=2 SV=1	14173	224576	1308	1130	213	194	76.9	5.62	5134	1	0	678.312	1354.61	2	1354.61	-0.0004	1	85.74		23	3e-08	K	SAETEKEMATMK	E			10	File13689 Spectrum1291 scans: 5477
1	A6QPA6_BOVIN	MYH3 protein OS=Bos taurus OX=9913 GN=MYH3 PE=2 SV=1	14173	224576	1308	1130	213	194	76.9	5.62	5135	1	0	678.313	1354.61	2	1354.61	0.001	1	58.02		23	1.8e-05	K	SAETEKEMATMK	E			9	File13689 Spectrum1231 scans: 5407
1	A6QPA6_BOVIN	MYH3 protein OS=Bos taurus OX=9913 GN=MYH3 PE=2 SV=1	14173	224576	1308	1130	213	194	76.9	5.62	5275	1	0	457.88	1370.62	3	1370.62	-0.0023	1	37.65		22	0.0016	K	EMATMKEEFQK	T			12	File13689 Spectrum3136 scans: 7739
1	A6QPA6_BOVIN	MYH3 protein OS=Bos taurus OX=9913 GN=MYH3 PE=2 SV=1	14173	224576	1308	1130	213	194	76.9	5.62	5276	1	0	686.317	1370.62	2	1370.62	-0.002	1	59.26		22	1.1e-05	K	EMATMKEEFQK	T			9	File13689 Spectrum3077 scans: 7659
1	A6QPA6_BOVIN	MYH3 protein OS=Bos taurus OX=9913 GN=MYH3 PE=2 SV=1	14173	224576	1308	1130	213	194	76.9	5.62	5277	1	0	457.881	1370.62	3	1370.62	-0.0011	1	31.55		22	0.0068	K	EMATMKEEFQK	T			11	File13689 Spectrum3080 scans: 7663
1	A6QPA6_BOVIN	MYH3 protein OS=Bos taurus OX=9913 GN=MYH3 PE=2 SV=1	14173	224576	1308	1130	213	194	76.9	5.62	5278	1	0	686.317	1370.62	2	1370.62	-0.001	1	56.91		22	2e-05	K	EMATMKEEFQK	T			9	File13689 Spectrum3132 scans: 7734
1	A6QPA6_BOVIN	MYH3 protein OS=Bos taurus OX=9913 GN=MYH3 PE=2 SV=1	14173	224576	1308	1130	213	194	76.9	5.62	5279	1	0	686.318	1370.62	2	1370.62	0.0015	1	54.96		22	3e-05	K	EMATMKEEFQK	T			9	File13689 Spectrum3200 scans: 7818
1	A6QPA6_BOVIN	MYH3 protein OS=Bos taurus OX=9913 GN=MYH3 PE=2 SV=1	14173	224576	1308	1130	213	194	76.9	5.62	5283	1	0	686.378	1370.74	2	1370.74	0.0004	1	56.07		25	4.9e-05	R	LDEAEQLALKGGK	K			11	File13689 Spectrum3784 scans: 8500
1	A6QPA6_BOVIN	MYH3 protein OS=Bos taurus OX=9913 GN=MYH3 PE=2 SV=1	14173	224576	1308	1130	213	194	76.9	5.62	5284	1	0	457.921	1370.74	3	1370.74	0.0012	1	50.96		26	0.00016	R	LDEAEQLALKGGK	K			8	File13689 Spectrum3779 scans: 8494
1	A6QPA6_BOVIN	MYH3 protein OS=Bos taurus OX=9913 GN=MYH3 PE=2 SV=1	14173	224576	1308	1130	213	194	76.9	5.62	5298	1	0	687.348	1372.68	2	1372.68	-0.0019	0	74.27		26	7.8e-07	K	IAEQELLDASER	V			10	File13689 Spectrum6293 scans: 11520
1	A6QPA6_BOVIN	MYH3 protein OS=Bos taurus OX=9913 GN=MYH3 PE=2 SV=1	14173	224576	1308	1130	213	194	76.9	5.62	5300	1	0	687.349	1372.68	2	1372.68	-0.0007	0	74.66		26	7.5e-07	K	IAEQELLDASER	V			11	File13689 Spectrum6214 scans: 11428
1	A6QPA6_BOVIN	MYH3 protein OS=Bos taurus OX=9913 GN=MYH3 PE=2 SV=1	14173	224576	1308	1130	213	194	76.9	5.62	5302	1	0	687.349	1372.68	2	1372.68	-0.0001	0	69.28		26	2.5e-06	K	IAEQELLDASER	V			10	File13689 Spectrum6131 scans: 11332
1	A6QPA6_BOVIN	MYH3 protein OS=Bos taurus OX=9913 GN=MYH3 PE=2 SV=1	14173	224576	1308	1130	213	194	76.9	5.62	5303	1	0	687.349	1372.68	2	1372.68	0.0005	0	57.53		26	3.7e-05	K	IAEQELLDASER	V			10	File13689 Spectrum6566 scans: 11835
1	A6QPA6_BOVIN	MYH3 protein OS=Bos taurus OX=9913 GN=MYH3 PE=2 SV=1	14173	224576	1308	1130	213	194	76.9	5.62	5304	1	0	687.35	1372.69	2	1372.68	0.0023	0	73.01		26	1.1e-06	K	IAEQELLDASER	V			8	File13689 Spectrum6470 scans: 11722
1	A6QPA6_BOVIN	MYH3 protein OS=Bos taurus OX=9913 GN=MYH3 PE=2 SV=1	14173	224576	1308	1130	213	194	76.9	5.62	5305	1	0	687.351	1372.69	2	1372.68	0.0034	0	70.27		26	2e-06	K	IAEQELLDASER	V			10	File13689 Spectrum6385 scans: 11622
1	A6QPA6_BOVIN	MYH3 protein OS=Bos taurus OX=9913 GN=MYH3 PE=2 SV=1	14173	224576	1308	1130	213	194	76.9	5.62	5308	1	0	458.589	1372.74	3	1372.74	-0.0003	1	41.93		25	0.0012	K	KDIDDLELTLAK	V			13	File13689 Spectrum7785 scans: 13346
1	A6QPA6_BOVIN	MYH3 protein OS=Bos taurus OX=9913 GN=MYH3 PE=2 SV=1	14173	224576	1308	1130	213	194	76.9	5.62	5309	1	0	687.381	1372.75	2	1372.74	0.0024	1	101.97		25	1e-09	K	KDIDDLELTLAK	V			11	File13689 Spectrum7842 scans: 13417
1	A6QPA6_BOVIN	MYH3 protein OS=Bos taurus OX=9913 GN=MYH3 PE=2 SV=1	14173	224576	1308	1130	213	194	76.9	5.62	5310	1	0	687.381	1372.75	2	1372.74	0.0032	1	98.71		25	2.3e-09	K	KDIDDLELTLAK	V			9	File13689 Spectrum7768 scans: 13326
1	A6QPA6_BOVIN	MYH3 protein OS=Bos taurus OX=9913 GN=MYH3 PE=2 SV=1	14173	224576	1308	1130	213	194	76.9	5.62	5422	1	0	692.874	1383.73	2	1383.74	-0.0024	0	8.43		24	2.2	R	ANLLQAEVEELR	A			4	File13689 Spectrum15722 scans: 23247
1	A6QPA6_BOVIN	MYH3 protein OS=Bos taurus OX=9913 GN=MYH3 PE=2 SV=1	14173	224576	1308	1130	213	194	76.9	5.62	5423	1	0	692.874	1383.73	2	1383.74	-0.002	0	79.75		24	1.6e-07	R	ANLLQAEVEELR	A			8	File13689 Spectrum11055 scans: 17299
1	A6QPA6_BOVIN	MYH3 protein OS=Bos taurus OX=9913 GN=MYH3 PE=2 SV=1	14173	224576	1308	1130	213	194	76.9	5.62	5424	1	0	692.874	1383.73	2	1383.74	-0.002	0	76.01		24	3.8e-07	R	ANLLQAEVEELR	A			10	File13689 Spectrum10888 scans: 17072
1	A6QPA6_BOVIN	MYH3 protein OS=Bos taurus OX=9913 GN=MYH3 PE=2 SV=1	14173	224576	1308	1130	213	194	76.9	5.62	5425	1	0	692.874	1383.73	2	1383.74	-0.0019	0	13.94		24	0.61	R	ANLLQAEVEELR	A			4	File13689 Spectrum15623 scans: 23093
1	A6QPA6_BOVIN	MYH3 protein OS=Bos taurus OX=9913 GN=MYH3 PE=2 SV=1	14173	224576	1308	1130	213	194	76.9	5.62	5426	1	0	692.875	1383.74	2	1383.74	-0.0002	0	24.05		24	0.058	R	ANLLQAEVEELR	A			4	File13689 Spectrum15878 scans: 23518
1	A6QPA6_BOVIN	MYH3 protein OS=Bos taurus OX=9913 GN=MYH3 PE=2 SV=1	14173	224576	1308	1130	213	194	76.9	5.62	5427	1	0	692.875	1383.74	2	1383.74	0.0001	0	22.57		24	0.082	R	ANLLQAEVEELR	A			5	File13689 Spectrum16077 scans: 23873
1	A6QPA6_BOVIN	MYH3 protein OS=Bos taurus OX=9913 GN=MYH3 PE=2 SV=1	14173	224576	1308	1130	213	194	76.9	5.62	5428	1	0	692.875	1383.74	2	1383.74	0.0001	0	77.06		24	2.9e-07	R	ANLLQAEVEELR	A			10	File13689 Spectrum10959 scans: 17160
1	A6QPA6_BOVIN	MYH3 protein OS=Bos taurus OX=9913 GN=MYH3 PE=2 SV=1	14173	224576	1308	1130	213	194	76.9	5.62	5429	1	0	692.876	1383.74	2	1383.74	0.001	0	86.08		24	3.6e-08	R	ANLLQAEVEELR	A			10	File13689 Spectrum11002 scans: 17225
1	A6QPA6_BOVIN	MYH3 protein OS=Bos taurus OX=9913 GN=MYH3 PE=2 SV=1	14173	224576	1308	1130	213	194	76.9	5.62	5430	1	0	692.876	1383.74	2	1383.74	0.0012	0	29.77		24	0.015	R	ANLLQAEVEELR	A			5	File13689 Spectrum15778 scans: 23347
1	A6QPA6_BOVIN	MYH3 protein OS=Bos taurus OX=9913 GN=MYH3 PE=2 SV=1	14173	224576	1308	1130	213	194	76.9	5.62	5431	1	0	692.876	1383.74	2	1383.74	0.0014	0	31.55		24	0.01	R	ANLLQAEVEELR	A			5	File13689 Spectrum15837 scans: 23449
1	A6QPA6_BOVIN	MYH3 protein OS=Bos taurus OX=9913 GN=MYH3 PE=2 SV=1	14173	224576	1308	1130	213	194	76.9	5.62	5432	1	0	692.876	1383.74	2	1383.74	0.0015	0	28.39		24	0.021	R	ANLLQAEVEELR	A			5	File13689 Spectrum15805 scans: 23398
1	A6QPA6_BOVIN	MYH3 protein OS=Bos taurus OX=9913 GN=MYH3 PE=2 SV=1	14173	224576	1308	1130	213	194	76.9	5.62	5452	1	0	463.212	1386.62	3	1386.62	-0.0008	1	22.66		21	0.043	K	EMATMKEEFQK	T	Oxidation (M)	0.01000000000.0	10	File13689 Spectrum1784 scans: 6102
1	A6QPA6_BOVIN	MYH3 protein OS=Bos taurus OX=9913 GN=MYH3 PE=2 SV=1	14173	224576	1308	1130	213	194	76.9	5.62	5453	1	0	694.315	1386.62	2	1386.62	-0.0005	1	63		21	3.9e-06	K	EMATMKEEFQK	T	Oxidation (M)	0.00001000000.0	9	File13689 Spectrum1066 scans: 5211
1	A6QPA6_BOVIN	MYH3 protein OS=Bos taurus OX=9913 GN=MYH3 PE=2 SV=1	14173	224576	1308	1130	213	194	76.9	5.62	5454	1	0	463.212	1386.62	3	1386.62	-0.0002	1	31.58		21	0.0054	K	EMATMKEEFQK	T	Oxidation (M)	0.01000000000.0	13	File13689 Spectrum1723 scans: 6028
1	A6QPA6_BOVIN	MYH3 protein OS=Bos taurus OX=9913 GN=MYH3 PE=2 SV=1	14173	224576	1308	1130	213	194	76.9	5.62	5455	1	0	694.315	1386.62	2	1386.62	0.0004	1	25.79		21	0.02	K	EMATMKEEFQK	T	Oxidation (M)	0.00001000000.0	8	File13689 Spectrum1171 scans: 5338
1	A6QPA6_BOVIN	MYH3 protein OS=Bos taurus OX=9913 GN=MYH3 PE=2 SV=1	14173	224576	1308	1130	213	194	76.9	5.62	5456	1	0	694.315	1386.62	2	1386.62	0.0004	1	45.31		21	0.00023	K	EMATMKEEFQK	T	Oxidation (M)	0.01000000000.0	8	File13689 Spectrum1765 scans: 6080
1	A6QPA6_BOVIN	MYH3 protein OS=Bos taurus OX=9913 GN=MYH3 PE=2 SV=1	14173	224576	1308	1130	213	194	76.9	5.62	5457	1	0	694.316	1386.62	2	1386.62	0.0011	1	58.96		21	9.8e-06	K	EMATMKEEFQK	T	Oxidation (M)	0.01000000000.0	9	File13689 Spectrum1708 scans: 6008
1	A6QPA6_BOVIN	MYH3 protein OS=Bos taurus OX=9913 GN=MYH3 PE=2 SV=1	14173	224576	1308	1130	213	194	76.9	5.62	5458	1	0	694.316	1386.62	2	1386.62	0.0016	1	58.7		22	1.1e-05	K	EMATMKEEFQK	T	Oxidation (M)	0.00001000000.0	9	File13689 Spectrum1016 scans: 5144
1	A6QPA6_BOVIN	MYH3 protein OS=Bos taurus OX=9913 GN=MYH3 PE=2 SV=1	14173	224576	1308	1130	213	194	76.9	5.62	5492	1	1	695.838	1389.66	2	1389.66	-0.0017	0	86.45		25	3.6e-08	K	GEESQAELEASLK	E			9	File13689 Spectrum4657 scans: 9531
1	A6QPA6_BOVIN	MYH3 protein OS=Bos taurus OX=9913 GN=MYH3 PE=2 SV=1	14173	224576	1308	1130	213	194	76.9	5.62	5493	1	1	695.838	1389.66	2	1389.66	-0.0008	0	77.32		25	3.1e-07	K	GEESQAELEASLK	E			8	File13689 Spectrum4776 scans: 9683
1	A6QPA6_BOVIN	MYH3 protein OS=Bos taurus OX=9913 GN=MYH3 PE=2 SV=1	14173	224576	1308	1130	213	194	76.9	5.62	5526	1	0	697.338	1392.66	2	1392.66	-0.0013	0	73.43		25	8.1e-07	K	AITDAAMMAEELK	K			11	File13689 Spectrum9333 scans: 15182
1	A6QPA6_BOVIN	MYH3 protein OS=Bos taurus OX=9913 GN=MYH3 PE=2 SV=1	14173	224576	1308	1130	213	194	76.9	5.62	5527	1	0	697.34	1392.67	2	1392.66	0.0034	0	51.29		25	0.00013	K	AITDAAMMAEELK	K			11	File13689 Spectrum9246 scans: 15082
1	A6QPA6_BOVIN	MYH3 protein OS=Bos taurus OX=9913 GN=MYH3 PE=2 SV=1	14173	224576	1308	1130	213	194	76.9	5.62	5569	1	0	699.33	1396.65	2	1396.65	-0.0009	1	50.9		24	0.0001	K	ELTYQSEEDRK	N			9	File13689 Spectrum1136 scans: 5298
1	A6QPA6_BOVIN	MYH3 protein OS=Bos taurus OX=9913 GN=MYH3 PE=2 SV=1	14173	224576	1308	1130	213	194	76.9	5.62	5570	1	0	699.33	1396.65	2	1396.65	-0.0007	1	54.57		24	4.5e-05	K	ELTYQSEEDRK	N			8	File13689 Spectrum1196 scans: 5367
1	A6QPA6_BOVIN	MYH3 protein OS=Bos taurus OX=9913 GN=MYH3 PE=2 SV=1	14173	224576	1308	1130	213	194	76.9	5.62	5571	1	0	466.556	1396.65	3	1396.65	-0.0002	1	40.84		24	0.0011	K	ELTYQSEEDRK	N			12	File13689 Spectrum1142 scans: 5305
1	A6QPA6_BOVIN	MYH3 protein OS=Bos taurus OX=9913 GN=MYH3 PE=2 SV=1	14173	224576	1308	1130	213	194	76.9	5.62	5572	1	0	699.331	1396.65	2	1396.65	-0.0002	1	47.86		24	0.00021	K	ELTYQSEEDRK	N			9	File13689 Spectrum1072 scans: 5222
1	A6QPA6_BOVIN	MYH3 protein OS=Bos taurus OX=9913 GN=MYH3 PE=2 SV=1	14173	224576	1308	1130	213	194	76.9	5.62	5573	1	0	466.556	1396.65	3	1396.65	0.0001	1	33.3		24	0.0061	K	ELTYQSEEDRK	N			5	File13689 Spectrum1080 scans: 5232
1	A6QPA6_BOVIN	MYH3 protein OS=Bos taurus OX=9913 GN=MYH3 PE=2 SV=1	14173	224576	1308	1130	213	194	76.9	5.62	5574	1	0	466.556	1396.65	3	1396.65	0.0002	1	33.53		24	0.0058	K	ELTYQSEEDRK	N			10	File13689 Spectrum1202 scans: 5374
1	A6QPA6_BOVIN	MYH3 protein OS=Bos taurus OX=9913 GN=MYH3 PE=2 SV=1	14173	224576	1308	1130	213	194	76.9	5.62	5629	4	0	468.544	1402.61	3	1402.61	0.0001	1	2.13		20	3.7	K	EMATMKEEFQK	T	2 Oxidation (M)	0.01001000000.0	2	File13689 Spectrum321 scans: 4175
1	A6QPA6_BOVIN	MYH3 protein OS=Bos taurus OX=9913 GN=MYH3 PE=2 SV=1	14173	224576	1308	1130	213	194	76.9	5.62	5783	1	0	709.854	1417.69	2	1417.69	-0.0009	1	63.13		26	9.8e-06	R	ELESELEGEQKK	N			9	File13689 Spectrum2401 scans: 6856
1	A6QPA6_BOVIN	MYH3 protein OS=Bos taurus OX=9913 GN=MYH3 PE=2 SV=1	14173	224576	1308	1130	213	194	76.9	5.62	5784	1	0	473.572	1417.69	3	1417.69	-0.0006	1	34.88		26	0.0066	R	ELESELEGEQKK	N			7	File13689 Spectrum2430 scans: 6888
1	A6QPA6_BOVIN	MYH3 protein OS=Bos taurus OX=9913 GN=MYH3 PE=2 SV=1	14173	224576	1308	1130	213	194	76.9	5.62	5785	1	0	473.572	1417.69	3	1417.69	-0.0003	1	39.41		26	0.0023	R	ELESELEGEQKK	N			7	File13689 Spectrum2351 scans: 6800
1	A6QPA6_BOVIN	MYH3 protein OS=Bos taurus OX=9913 GN=MYH3 PE=2 SV=1	14173	224576	1308	1130	213	194	76.9	5.62	5786	1	0	709.854	1417.69	2	1417.69	-0.0002	1	58.33		26	3e-05	R	ELESELEGEQKK	N			9	File13689 Spectrum2479 scans: 6944
1	A6QPA6_BOVIN	MYH3 protein OS=Bos taurus OX=9913 GN=MYH3 PE=2 SV=1	14173	224576	1308	1130	213	194	76.9	5.62	5871	1	0	714.385	1426.76	2	1426.76	-0.001	1	100.59		25	1.5e-09	K	KGSSFQTVSALFR	E			12	File13689 Spectrum8955 scans: 14737
1	A6QPA6_BOVIN	MYH3 protein OS=Bos taurus OX=9913 GN=MYH3 PE=2 SV=1	14173	224576	1308	1130	213	194	76.9	5.62	5872	1	0	476.593	1426.76	3	1426.76	-0.0004	1	55.11		25	5.1e-05	K	KGSSFQTVSALFR	E			13	File13689 Spectrum8984 scans: 14771
1	A6QPA6_BOVIN	MYH3 protein OS=Bos taurus OX=9913 GN=MYH3 PE=2 SV=1	14173	224576	1308	1130	213	194	76.9	5.62	5873	1	0	476.593	1426.76	3	1426.76	0.0001	1	41.45		25	0.0012	K	KGSSFQTVSALFR	E			12	File13689 Spectrum8836 scans: 14590
1	A6QPA6_BOVIN	MYH3 protein OS=Bos taurus OX=9913 GN=MYH3 PE=2 SV=1	14173	224576	1308	1130	213	194	76.9	5.62	5874	1	0	714.386	1426.76	2	1426.76	0.0003	1	97.86		25	2.8e-09	K	KGSSFQTVSALFR	E			12	File13689 Spectrum8813 scans: 14561
1	A6QPA6_BOVIN	MYH3 protein OS=Bos taurus OX=9913 GN=MYH3 PE=2 SV=1	14173	224576	1308	1130	213	194	76.9	5.62	5875	1	0	714.386	1426.76	2	1426.76	0.0007	1	98.53		25	2.4e-09	K	KGSSFQTVSALFR	E			11	File13689 Spectrum8886 scans: 14651
1	A6QPA6_BOVIN	MYH3 protein OS=Bos taurus OX=9913 GN=MYH3 PE=2 SV=1	14173	224576	1308	1130	213	194	76.9	5.62	5876	1	0	476.593	1426.76	3	1426.76	0.0007	1	49.09		25	0.00021	K	KGSSFQTVSALFR	E			7	File13689 Spectrum8906 scans: 14677
1	A6QPA6_BOVIN	MYH3 protein OS=Bos taurus OX=9913 GN=MYH3 PE=2 SV=1	14173	224576	1308	1130	213	194	76.9	5.62	6043	1	0	721.859	1441.7	2	1441.7	0.0005	0	49.27		25	0.00022	R	ESIFCIQYNIR	A			7	File13689 Spectrum10965 scans: 17167
1	A6QPA6_BOVIN	MYH3 protein OS=Bos taurus OX=9913 GN=MYH3 PE=2 SV=1	14173	224576	1308	1130	213	194	76.9	5.62	6077	1	0	723.34	1444.66	2	1444.67	-0.0011	1	77.84		22	1.6e-07	K	KDFEYCQLQSK	V			10	File13689 Spectrum3325 scans: 7956
1	A6QPA6_BOVIN	MYH3 protein OS=Bos taurus OX=9913 GN=MYH3 PE=2 SV=1	14173	224576	1308	1130	213	194	76.9	5.62	6078	1	0	482.563	1444.67	3	1444.67	0.0007	1	43.34		23	0.00049	K	KDFEYCQLQSK	V			11	File13689 Spectrum3307 scans: 7936
1	A6QPA6_BOVIN	MYH3 protein OS=Bos taurus OX=9913 GN=MYH3 PE=2 SV=1	14173	224576	1308	1130	213	194	76.9	5.62	6285	1	0	733.389	1464.76	2	1464.77	-0.007	0	72.58		25	1e-06	K	LASADIETYLLEK	S			9	File13689 Spectrum11558 scans: 17936
1	A6QPA6_BOVIN	MYH3 protein OS=Bos taurus OX=9913 GN=MYH3 PE=2 SV=1	14173	224576	1308	1130	213	194	76.9	5.62	6286	1	0	733.39	1464.77	2	1464.77	-0.0058	0	36.16		25	0.0047	K	LASADIETYLLEK	S			11	File13689 Spectrum11974 scans: 18464
1	A6QPA6_BOVIN	MYH3 protein OS=Bos taurus OX=9913 GN=MYH3 PE=2 SV=1	14173	224576	1308	1130	213	194	76.9	5.62	6288	1	0	733.391	1464.77	2	1464.77	-0.0028	0	7.44	20	25	3.1	K	LASADIETYLLEK	S			3	File13689 Spectrum15867 scans: 23501
1	A6QPA6_BOVIN	MYH3 protein OS=Bos taurus OX=9913 GN=MYH3 PE=2 SV=1	14173	224576	1308	1130	213	194	76.9	5.62	6289	1	0	733.392	1464.77	2	1464.77	-0.0024	0	91.49		25	1.2e-08	K	LASADIETYLLEK	S			10	File13689 Spectrum11280 scans: 17590
1	A6QPA6_BOVIN	MYH3 protein OS=Bos taurus OX=9913 GN=MYH3 PE=2 SV=1	14173	224576	1308	1130	213	194	76.9	5.62	6290	1	0	733.392	1464.77	2	1464.77	-0.0022	0	77.89		25	2.6e-07	K	LASADIETYLLEK	S			9	File13689 Spectrum11094 scans: 17350
1	A6QPA6_BOVIN	MYH3 protein OS=Bos taurus OX=9913 GN=MYH3 PE=2 SV=1	14173	224576	1308	1130	213	194	76.9	5.62	6291	1	0	733.392	1464.77	2	1464.77	-0.0022	0	73.01		25	8e-07	K	LASADIETYLLEK	S			9	File13689 Spectrum11626 scans: 18024
1	A6QPA6_BOVIN	MYH3 protein OS=Bos taurus OX=9913 GN=MYH3 PE=2 SV=1	14173	224576	1308	1130	213	194	76.9	5.62	6292	1	0	733.392	1464.77	2	1464.77	-0.0021	0	3.01	16	25	8	K	LASADIETYLLEK	S			3	File13689 Spectrum15926 scans: 23603
1	A6QPA6_BOVIN	MYH3 protein OS=Bos taurus OX=9913 GN=MYH3 PE=2 SV=1	14173	224576	1308	1130	213	194	76.9	5.62	6293	1	0	733.392	1464.77	2	1464.77	-0.0021	0	92.98		25	8.1e-09	K	LASADIETYLLEK	S			10	File13689 Spectrum11223 scans: 17513
1	A6QPA6_BOVIN	MYH3 protein OS=Bos taurus OX=9913 GN=MYH3 PE=2 SV=1	14173	224576	1308	1130	213	194	76.9	5.62	6294	1	0	733.392	1464.77	2	1464.77	-0.0017	0	9.1	20	25	2	K	LASADIETYLLEK	S			4	File13689 Spectrum15775 scans: 23343
1	A6QPA6_BOVIN	MYH3 protein OS=Bos taurus OX=9913 GN=MYH3 PE=2 SV=1	14173	224576	1308	1130	213	194	76.9	5.62	6295	1	0	733.392	1464.77	2	1464.77	-0.0016	0	13.19	20	25	0.78	K	LASADIETYLLEK	S			5	File13689 Spectrum15955 scans: 23655
1	A6QPA6_BOVIN	MYH3 protein OS=Bos taurus OX=9913 GN=MYH3 PE=2 SV=1	14173	224576	1308	1130	213	194	76.9	5.62	6296	1	0	733.392	1464.77	2	1464.77	-0.0013	0	18.76	24	25	0.22	K	LASADIETYLLEK	S			6	File13689 Spectrum14699 scans: 21725
1	A6QPA6_BOVIN	MYH3 protein OS=Bos taurus OX=9913 GN=MYH3 PE=2 SV=1	14173	224576	1308	1130	213	194	76.9	5.62	6298	1	0	733.393	1464.77	2	1464.77	-0.0003	0	77.98		25	2.6e-07	K	LASADIETYLLEK	S			9	File13689 Spectrum11484 scans: 17846
1	A6QPA6_BOVIN	MYH3 protein OS=Bos taurus OX=9913 GN=MYH3 PE=2 SV=1	14173	224576	1308	1130	213	194	76.9	5.62	6300	1	0	733.393	1464.77	2	1464.77	0.0003	0	62.05		25	1e-05	K	LASADIETYLLEK	S			8	File13689 Spectrum11406 scans: 17755
1	A6QPA6_BOVIN	MYH3 protein OS=Bos taurus OX=9913 GN=MYH3 PE=2 SV=1	14173	224576	1308	1130	213	194	76.9	5.62	6301	1	0	733.393	1464.77	2	1464.77	0.0003	0	72.05		25	1e-06	K	LASADIETYLLEK	S			9	File13689 Spectrum11781 scans: 18219
1	A6QPA6_BOVIN	MYH3 protein OS=Bos taurus OX=9913 GN=MYH3 PE=2 SV=1	14173	224576	1308	1130	213	194	76.9	5.62	6302	1	0	733.393	1464.77	2	1464.77	0.0006	0	56.74		25	3.5e-05	K	LASADIETYLLEK	S			8	File13689 Spectrum11039 scans: 17276
1	A6QPA6_BOVIN	MYH3 protein OS=Bos taurus OX=9913 GN=MYH3 PE=2 SV=1	14173	224576	1308	1130	213	194	76.9	5.62	6304	1	0	733.393	1464.77	2	1464.77	0.0008	0	47.43		25	0.0003	K	LASADIETYLLEK	S			8	File13689 Spectrum16018 scans: 23762
1	A6QPA6_BOVIN	MYH3 protein OS=Bos taurus OX=9913 GN=MYH3 PE=2 SV=1	14173	224576	1308	1130	213	194	76.9	5.62	6305	1	0	733.393	1464.77	2	1464.77	0.0009	0	17.21	16	25	0.32	K	LASADIETYLLEK	S			4	File13689 Spectrum15802 scans: 23392
1	A6QPA6_BOVIN	MYH3 protein OS=Bos taurus OX=9913 GN=MYH3 PE=2 SV=1	14173	224576	1308	1130	213	194	76.9	5.62	6306	1	0	733.393	1464.77	2	1464.77	0.0012	0	38.09		25	0.0025	K	LASADIETYLLEK	S			6	File13689 Spectrum15987 scans: 23708
1	A6QPA6_BOVIN	MYH3 protein OS=Bos taurus OX=9913 GN=MYH3 PE=2 SV=1	14173	224576	1308	1130	213	194	76.9	5.62	6307	1	0	733.393	1464.77	2	1464.77	0.0012	0	7.59	20	25	2.8	K	LASADIETYLLEK	S			5	File13689 Spectrum15833 scans: 23443
1	A6QPA6_BOVIN	MYH3 protein OS=Bos taurus OX=9913 GN=MYH3 PE=2 SV=1	14173	224576	1308	1130	213	194	76.9	5.62	6308	1	0	733.394	1464.77	2	1464.77	0.0013	0	91.65		25	1.1e-08	K	LASADIETYLLEK	S			10	File13689 Spectrum11158 scans: 17430
1	A6QPA6_BOVIN	MYH3 protein OS=Bos taurus OX=9913 GN=MYH3 PE=2 SV=1	14173	224576	1308	1130	213	194	76.9	5.62	6309	1	0	733.394	1464.77	2	1464.77	0.0031	0	71.37		24	1.1e-06	K	LASADIETYLLEK	S			12	File13689 Spectrum11345 scans: 17673
1	A6QPA6_BOVIN	MYH3 protein OS=Bos taurus OX=9913 GN=MYH3 PE=2 SV=1	14173	224576	1308	1130	213	194	76.9	5.62	6311	1	0	733.395	1464.78	2	1464.77	0.0044	0	31.78		24	0.0098	K	LASADIETYLLEK	S			5	File13689 Spectrum15899 scans: 23553
1	A6QPA6_BOVIN	MYH3 protein OS=Bos taurus OX=9913 GN=MYH3 PE=2 SV=1	14173	224576	1308	1130	213	194	76.9	5.62	6323	1	0	490.239	1467.69	3	1467.7	-0.0014	1	42.98		24	0.00078	R	KAQHELEEAEER	A			7	File13689 Spectrum340 scans: 4206
1	A6QPA6_BOVIN	MYH3 protein OS=Bos taurus OX=9913 GN=MYH3 PE=2 SV=1	14173	224576	1308	1130	213	194	76.9	5.62	6324	1	0	490.239	1467.69	3	1467.7	-0.0007	1	55.75		24	4.1e-05	R	KAQHELEEAEER	A			8	File13689 Spectrum366 scans: 4256
1	A6QPA6_BOVIN	MYH3 protein OS=Bos taurus OX=9913 GN=MYH3 PE=2 SV=1	14173	224576	1308	1130	213	194	76.9	5.62	6325	1	0	734.855	1467.7	2	1467.7	-0.0002	1	67.59		24	2.7e-06	R	KAQHELEEAEER	A			8	File13689 Spectrum370 scans: 4262
1	A6QPA6_BOVIN	MYH3 protein OS=Bos taurus OX=9913 GN=MYH3 PE=2 SV=1	14173	224576	1308	1130	213	194	76.9	5.62	6326	1	0	490.239	1467.7	3	1467.7	0.0002	1	32.62		25	0.0087	R	KAQHELEEAEER	A			9	File13689 Spectrum394 scans: 4305
1	A6QPA6_BOVIN	MYH3 protein OS=Bos taurus OX=9913 GN=MYH3 PE=2 SV=1	14173	224576	1308	1130	213	194	76.9	5.62	6327	1	0	734.855	1467.7	2	1467.7	0.0004	1	52.23		24	9.1e-05	R	KAQHELEEAEER	A			7	File13689 Spectrum345 scans: 4213
1	A6QPA6_BOVIN	MYH3 protein OS=Bos taurus OX=9913 GN=MYH3 PE=2 SV=1	14173	224576	1308	1130	213	194	76.9	5.62	6329	1	0	367.931	1467.7	4	1467.7	0.001	1	30.56		24	0.014	R	KAQHELEEAEER	A			12	File13689 Spectrum349 scans: 4229
1	A6QPA6_BOVIN	MYH3 protein OS=Bos taurus OX=9913 GN=MYH3 PE=2 SV=1	14173	224576	1308	1130	213	194	76.9	5.62	6441	1	0	493.572	1477.69	3	1477.7	-0.0025	1	14.71		25	0.57	K	MAEKDEEIEQLK	R	Oxidation (M)	0.100000000000.0	6	File13689 Spectrum2435 scans: 6893
1	A6QPA6_BOVIN	MYH3 protein OS=Bos taurus OX=9913 GN=MYH3 PE=2 SV=1	14173	224576	1308	1130	213	194	76.9	5.62	6442	1	0	739.855	1477.7	2	1477.7	-0.0017	1	47.48		25	0.0003	K	MAEKDEEIEQLK	R	Oxidation (M)	0.100000000000.0	9	File13689 Spectrum2452 scans: 6912
1	A6QPA6_BOVIN	MYH3 protein OS=Bos taurus OX=9913 GN=MYH3 PE=2 SV=1	14173	224576	1308	1130	213	194	76.9	5.62	6528	1	0	744.383	1486.75	2	1486.75	-0.0006	0	72.07		25	1e-06	K	LAQESILDLENDK	Q			8	File13689 Spectrum8612 scans: 14314
1	A6QPA6_BOVIN	MYH3 protein OS=Bos taurus OX=9913 GN=MYH3 PE=2 SV=1	14173	224576	1308	1130	213	194	76.9	5.62	6529	1	0	744.383	1486.75	2	1486.75	-0.0006	0	76.24		25	3.9e-07	K	LAQESILDLENDK	Q			12	File13689 Spectrum8528 scans: 14216
1	A6QPA6_BOVIN	MYH3 protein OS=Bos taurus OX=9913 GN=MYH3 PE=2 SV=1	14173	224576	1308	1130	213	194	76.9	5.62	6535	1	0	744.856	1487.7	2	1487.7	-0.0023	0	62.73		24	8.4e-06	R	IEELEEEIEAER	A			9	File13689 Spectrum14657 scans: 21661
1	A6QPA6_BOVIN	MYH3 protein OS=Bos taurus OX=9913 GN=MYH3 PE=2 SV=1	14173	224576	1308	1130	213	194	76.9	5.62	6536	1	0	744.856	1487.7	2	1487.7	-0.0012	0	55.38		25	4.6e-05	R	IEELEEEIEAER	A			7	File13689 Spectrum8024 scans: 13641
1	A6QPA6_BOVIN	MYH3 protein OS=Bos taurus OX=9913 GN=MYH3 PE=2 SV=1	14173	224576	1308	1130	213	194	76.9	5.62	6537	1	0	744.856	1487.7	2	1487.7	-0.0009	0	25.42		24	0.045	R	IEELEEEIEAER	A			5	File13689 Spectrum16101 scans: 23916
1	A6QPA6_BOVIN	MYH3 protein OS=Bos taurus OX=9913 GN=MYH3 PE=2 SV=1	14173	224576	1308	1130	213	194	76.9	5.62	6538	1	0	744.856	1487.7	2	1487.7	-0.0006	0	60.59		24	1.4e-05	R	IEELEEEIEAER	A			9	File13689 Spectrum7746 scans: 13298
1	A6QPA6_BOVIN	MYH3 protein OS=Bos taurus OX=9913 GN=MYH3 PE=2 SV=1	14173	224576	1308	1130	213	194	76.9	5.62	6539	1	0	744.857	1487.7	2	1487.7	-0.0005	0	68.31		24	2.3e-06	R	IEELEEEIEAER	A			8	File13689 Spectrum8190 scans: 13832
1	A6QPA6_BOVIN	MYH3 protein OS=Bos taurus OX=9913 GN=MYH3 PE=2 SV=1	14173	224576	1308	1130	213	194	76.9	5.62	6540	1	0	744.857	1487.7	2	1487.7	-0.0002	0	51.3		24	0.00011	R	IEELEEEIEAER	A			7	File13689 Spectrum8303 scans: 13960
1	A6QPA6_BOVIN	MYH3 protein OS=Bos taurus OX=9913 GN=MYH3 PE=2 SV=1	14173	224576	1308	1130	213	194	76.9	5.62	6541	1	0	744.857	1487.7	2	1487.7	0	0	13.25		24	0.73	R	IEELEEEIEAER	A			4	File13689 Spectrum16123 scans: 23965
1	A6QPA6_BOVIN	MYH3 protein OS=Bos taurus OX=9913 GN=MYH3 PE=2 SV=1	14173	224576	1308	1130	213	194	76.9	5.62	6542	1	0	744.857	1487.7	2	1487.7	0	0	60.9		24	1.3e-05	R	IEELEEEIEAER	A			9	File13689 Spectrum7887 scans: 13474
1	A6QPA6_BOVIN	MYH3 protein OS=Bos taurus OX=9913 GN=MYH3 PE=2 SV=1	14173	224576	1308	1130	213	194	76.9	5.62	6543	1	0	744.857	1487.7	2	1487.7	0	0	77.24		24	2.9e-07	R	IEELEEEIEAER	A			8	File13689 Spectrum7671 scans: 13207
1	A6QPA6_BOVIN	MYH3 protein OS=Bos taurus OX=9913 GN=MYH3 PE=2 SV=1	14173	224576	1308	1130	213	194	76.9	5.62	6544	1	0	744.857	1487.7	2	1487.7	0.0009	0	61.26		25	1.2e-05	R	IEELEEEIEAER	A			9	File13689 Spectrum8107 scans: 13736
1	A6QPA6_BOVIN	MYH3 protein OS=Bos taurus OX=9913 GN=MYH3 PE=2 SV=1	14173	224576	1308	1130	213	194	76.9	5.62	6545	1	0	744.858	1487.7	2	1487.7	0.0018	0	65.31		25	4.8e-06	R	IEELEEEIEAER	A			10	File13689 Spectrum7818 scans: 13387
1	A6QPA6_BOVIN	MYH3 protein OS=Bos taurus OX=9913 GN=MYH3 PE=2 SV=1	14173	224576	1308	1130	213	194	76.9	5.62	6569	1	0	497.603	1489.79	3	1489.79	-0.0027	1	45.36		25	0.00056	K	QAFTQQIEELKR	Q			6	File13689 Spectrum6035 scans: 11219
1	A6QPA6_BOVIN	MYH3 protein OS=Bos taurus OX=9913 GN=MYH3 PE=2 SV=1	14173	224576	1308	1130	213	194	76.9	5.62	6570	1	0	745.901	1489.79	2	1489.79	-0.0023	1	61.23		25	1.4e-05	K	QAFTQQIEELKR	Q			9	File13689 Spectrum6057 scans: 11247
1	A6QPA6_BOVIN	MYH3 protein OS=Bos taurus OX=9913 GN=MYH3 PE=2 SV=1	14173	224576	1308	1130	213	194	76.9	5.62	6571	1	0	745.901	1489.79	2	1489.79	-0.002	1	84.47		25	6.7e-08	K	QAFTQQIEELKR	Q			11	File13689 Spectrum5987 scans: 11160
1	A6QPA6_BOVIN	MYH3 protein OS=Bos taurus OX=9913 GN=MYH3 PE=2 SV=1	14173	224576	1308	1130	213	194	76.9	5.62	6572	1	0	497.603	1489.79	3	1489.79	-0.0016	1	40.61		25	0.0016	K	QAFTQQIEELKR	Q			6	File13689 Spectrum6319 scans: 11547
1	A6QPA6_BOVIN	MYH3 protein OS=Bos taurus OX=9913 GN=MYH3 PE=2 SV=1	14173	224576	1308	1130	213	194	76.9	5.62	6573	1	0	497.603	1489.79	3	1489.79	-0.0014	1	44.25		25	0.00071	K	QAFTQQIEELKR	Q			6	File13689 Spectrum6219 scans: 11433
1	A6QPA6_BOVIN	MYH3 protein OS=Bos taurus OX=9913 GN=MYH3 PE=2 SV=1	14173	224576	1308	1130	213	194	76.9	5.62	6574	1	0	745.902	1489.79	2	1489.79	0	1	53.74		25	8.1e-05	K	QAFTQQIEELKR	Q			10	File13689 Spectrum5923 scans: 11077
1	A6QPA6_BOVIN	MYH3 protein OS=Bos taurus OX=9913 GN=MYH3 PE=2 SV=1	14173	224576	1308	1130	213	194	76.9	5.62	6575	1	0	497.604	1489.79	3	1489.79	0.0001	1	56.42		25	4.4e-05	K	QAFTQQIEELKR	Q			8	File13689 Spectrum5895 scans: 11043
1	A6QPA6_BOVIN	MYH3 protein OS=Bos taurus OX=9913 GN=MYH3 PE=2 SV=1	14173	224576	1308	1130	213	194	76.9	5.62	6576	1	0	497.604	1489.79	3	1489.79	0.0006	1	56.44		25	4.4e-05	K	QAFTQQIEELKR	Q			8	File13689 Spectrum5966 scans: 11133
1	A6QPA6_BOVIN	MYH3 protein OS=Bos taurus OX=9913 GN=MYH3 PE=2 SV=1	14173	224576	1308	1130	213	194	76.9	5.62	6577	1	0	497.604	1489.79	3	1489.79	0.0022	1	56.9		25	3.7e-05	K	QAFTQQIEELKR	Q			8	File13689 Spectrum6112 scans: 11311
1	A6QPA6_BOVIN	MYH3 protein OS=Bos taurus OX=9913 GN=MYH3 PE=2 SV=1	14173	224576	1308	1130	213	194	76.9	5.62	6615	1	0	499.579	1495.72	3	1495.72	0	1	46.29		25	0.00042	R	VKELTYQSEEDR	K			6	File13689 Spectrum1711 scans: 6013
1	A6QPA6_BOVIN	MYH3 protein OS=Bos taurus OX=9913 GN=MYH3 PE=2 SV=1	14173	224576	1308	1130	213	194	76.9	5.62	6616	1	0	748.865	1495.72	2	1495.72	0.0009	1	59.04		25	2.3e-05	R	VKELTYQSEEDR	K			9	File13689 Spectrum1712 scans: 6014
1	A6QPA6_BOVIN	MYH3 protein OS=Bos taurus OX=9913 GN=MYH3 PE=2 SV=1	14173	224576	1308	1130	213	194	76.9	5.62	6696	1	0	751.396	1500.78	2	1500.78	-0.0008	1	47.32		25	0.00037	R	KIAEQELLDASER	V			11	File13689 Spectrum4784 scans: 9693
1	A6QPA6_BOVIN	MYH3 protein OS=Bos taurus OX=9913 GN=MYH3 PE=2 SV=1	14173	224576	1308	1130	213	194	76.9	5.62	6697	1	0	501.267	1500.78	3	1500.78	-0.0007	1	39.85		25	0.002	R	KIAEQELLDASER	V			6	File13689 Spectrum5019 scans: 9989
1	A6QPA6_BOVIN	MYH3 protein OS=Bos taurus OX=9913 GN=MYH3 PE=2 SV=1	14173	224576	1308	1130	213	194	76.9	5.62	6698	1	0	501.267	1500.78	3	1500.78	0.0009	1	25.98		26	0.052	R	KIAEQELLDASER	V			6	File13689 Spectrum4813 scans: 9731
1	A6QPA6_BOVIN	MYH3 protein OS=Bos taurus OX=9913 GN=MYH3 PE=2 SV=1	14173	224576	1308	1130	213	194	76.9	5.62	6699	1	0	751.397	1500.78	2	1500.78	0.0012	1	97.71		26	3.5e-09	R	KIAEQELLDASER	V			9	File13689 Spectrum4866 scans: 9792
1	A6QPA6_BOVIN	MYH3 protein OS=Bos taurus OX=9913 GN=MYH3 PE=2 SV=1	14173	224576	1308	1130	213	194	76.9	5.62	6700	1	0	501.267	1500.78	3	1500.78	0.0014	1	51.92		26	0.00013	R	KIAEQELLDASER	V			14	File13689 Spectrum4900 scans: 9830
1	A6QPA6_BOVIN	MYH3 protein OS=Bos taurus OX=9913 GN=MYH3 PE=2 SV=1	14173	224576	1308	1130	213	194	76.9	5.62	6701	1	0	751.397	1500.78	2	1500.78	0.0014	1	91.53		26	1.4e-08	R	KIAEQELLDASER	V			9	File13689 Spectrum4937 scans: 9879
1	A6QPA6_BOVIN	MYH3 protein OS=Bos taurus OX=9913 GN=MYH3 PE=2 SV=1	14173	224576	1308	1130	213	194	76.9	5.62	6702	1	0	751.397	1500.78	2	1500.78	0.0016	1	98.51		26	2.9e-09	R	KIAEQELLDASER	V			9	File13689 Spectrum4994 scans: 9956
1	A6QPA6_BOVIN	MYH3 protein OS=Bos taurus OX=9913 GN=MYH3 PE=2 SV=1	14173	224576	1308	1130	213	194	76.9	5.62	6703	1	0	501.267	1500.78	3	1500.78	0.0016	1	52.04		26	0.00013	R	KIAEQELLDASER	V			13	File13689 Spectrum4960 scans: 9911
1	A6QPA6_BOVIN	MYH3 protein OS=Bos taurus OX=9913 GN=MYH3 PE=2 SV=1	14173	224576	1308	1130	213	194	76.9	5.62	6725	1	0	752.385	1502.76	2	1502.76	-0.0013	0	85.5		25	5.6e-08	R	ENQSILITGESGAGK	T			13	File13689 Spectrum4593 scans: 9451
1	A6QPA6_BOVIN	MYH3 protein OS=Bos taurus OX=9913 GN=MYH3 PE=2 SV=1	14173	224576	1308	1130	213	194	76.9	5.62	6726	1	0	752.386	1502.76	2	1502.76	-0.0005	0	65.97	23	25	4.9e-06	R	ENQSILITGESGAGK	T			11	File13689 Spectrum4663 scans: 9539
1	A6QPA6_BOVIN	MYH3 protein OS=Bos taurus OX=9913 GN=MYH3 PE=2 SV=1	14173	224576	1308	1130	213	194	76.9	5.62	6812	1	0	756.895	1511.78	2	1511.78	-0.0016	0	56.04		26	5.2e-05	R	SYHIFYQILSNK	K			10	File13689 Spectrum9710 scans: 15638
1	A6QPA6_BOVIN	MYH3 protein OS=Bos taurus OX=9913 GN=MYH3 PE=2 SV=1	14173	224576	1308	1130	213	194	76.9	5.62	6813	1	0	756.895	1511.78	2	1511.78	-0.0016	0	55.72		26	5.6e-05	R	SYHIFYQILSNK	K			15	File13689 Spectrum9568 scans: 15465
1	A6QPA6_BOVIN	MYH3 protein OS=Bos taurus OX=9913 GN=MYH3 PE=2 SV=1	14173	224576	1308	1130	213	194	76.9	5.62	6814	1	0	504.933	1511.78	3	1511.78	-0.0015	0	38.15		26	0.0032	R	SYHIFYQILSNK	K			11	File13689 Spectrum9581 scans: 15482
1	A6QPA6_BOVIN	MYH3 protein OS=Bos taurus OX=9913 GN=MYH3 PE=2 SV=1	14173	224576	1308	1130	213	194	76.9	5.62	6815	1	0	756.895	1511.78	2	1511.78	-0.0009	0	68.56		26	2.9e-06	R	SYHIFYQILSNK	K			10	File13689 Spectrum9805 scans: 15746
1	A6QPA6_BOVIN	MYH3 protein OS=Bos taurus OX=9913 GN=MYH3 PE=2 SV=1	14173	224576	1308	1130	213	194	76.9	5.62	6816	1	0	504.933	1511.78	3	1511.78	-0.0006	0	33.63		26	0.0091	R	SYHIFYQILSNK	K			9	File13689 Spectrum9520 scans: 15404
1	A6QPA6_BOVIN	MYH3 protein OS=Bos taurus OX=9913 GN=MYH3 PE=2 SV=1	14173	224576	1308	1130	213	194	76.9	5.62	6817	1	0	756.896	1511.78	2	1511.78	-0.0004	0	58.7		26	2.8e-05	R	SYHIFYQILSNK	K			10	File13689 Spectrum9503 scans: 15382
1	A6QPA6_BOVIN	MYH3 protein OS=Bos taurus OX=9913 GN=MYH3 PE=2 SV=1	14173	224576	1308	1130	213	194	76.9	5.62	6818	1	0	504.933	1511.78	3	1511.78	0	0	35.95		26	0.0052	R	SYHIFYQILSNK	K			11	File13689 Spectrum9734 scans: 15665
1	A6QPA6_BOVIN	MYH3 protein OS=Bos taurus OX=9913 GN=MYH3 PE=2 SV=1	14173	224576	1308	1130	213	194	76.9	5.62	6819	1	0	756.896	1511.78	2	1511.78	0.0002	0	55.96		26	5.2e-05	R	SYHIFYQILSNK	K			15	File13689 Spectrum9637 scans: 15550
1	A6QPA6_BOVIN	MYH3 protein OS=Bos taurus OX=9913 GN=MYH3 PE=2 SV=1	14173	224576	1308	1130	213	194	76.9	5.62	6820	1	0	504.933	1511.78	3	1511.78	0.0013	0	35.01		25	0.0062	R	SYHIFYQILSNK	K			9	File13689 Spectrum9822 scans: 15765
1	A6QPA6_BOVIN	MYH3 protein OS=Bos taurus OX=9913 GN=MYH3 PE=2 SV=1	14173	224576	1308	1130	213	194	76.9	5.62	6821	1	0	504.934	1511.78	3	1511.78	0.0018	0	38.75		25	0.0026	R	SYHIFYQILSNK	K			12	File13689 Spectrum9654 scans: 15571
1	A6QPA6_BOVIN	MYH3 protein OS=Bos taurus OX=9913 GN=MYH3 PE=2 SV=1	14173	224576	1308	1130	213	194	76.9	5.62	6938	1	0	758.904	1515.79	2	1515.79	-0.0003	0	28.93	21	25	0.023	K	LLASIDIDHTQYK	F			11	File13689 Spectrum7002 scans: 12358
1	A6QPA6_BOVIN	MYH3 protein OS=Bos taurus OX=9913 GN=MYH3 PE=2 SV=1	14173	224576	1308	1130	213	194	76.9	5.62	6939	1	0	758.904	1515.79	2	1515.79	-0.0002	0	80.54		25	1.6e-07	K	LLASIDIDHTQYK	F			11	File13689 Spectrum6676 scans: 11965
1	A6QPA6_BOVIN	MYH3 protein OS=Bos taurus OX=9913 GN=MYH3 PE=2 SV=1	14173	224576	1308	1130	213	194	76.9	5.62	6940	1	0	506.272	1515.79	3	1515.79	-0.0001	0	56.98		25	3.6e-05	K	LLASIDIDHTQYK	F			9	File13689 Spectrum6677 scans: 11966
1	A6QPA6_BOVIN	MYH3 protein OS=Bos taurus OX=9913 GN=MYH3 PE=2 SV=1	14173	224576	1308	1130	213	194	76.9	5.62	6941	1	0	506.272	1515.79	3	1515.79	0.0001	0	39.91	22	25	0.0018	K	LLASIDIDHTQYK	F			11	File13689 Spectrum6515 scans: 11774
1	A6QPA6_BOVIN	MYH3 protein OS=Bos taurus OX=9913 GN=MYH3 PE=2 SV=1	14173	224576	1308	1130	213	194	76.9	5.62	6942	1	0	758.904	1515.79	2	1515.79	0.0004	0	73.38		25	8.3e-07	K	LLASIDIDHTQYK	F			12	File13689 Spectrum6516 scans: 11775
1	A6QPA6_BOVIN	MYH3 protein OS=Bos taurus OX=9913 GN=MYH3 PE=2 SV=1	14173	224576	1308	1130	213	194	76.9	5.62	6943	1	0	758.904	1515.79	2	1515.79	0.0005	0	72.87		25	9.3e-07	K	LLASIDIDHTQYK	F			10	File13689 Spectrum6596 scans: 11870
1	A6QPA6_BOVIN	MYH3 protein OS=Bos taurus OX=9913 GN=MYH3 PE=2 SV=1	14173	224576	1308	1130	213	194	76.9	5.62	6944	1	0	506.272	1515.8	3	1515.79	0.0019	0	61.62		25	1.2e-05	K	LLASIDIDHTQYK	F			9	File13689 Spectrum6597 scans: 11871
1	A6QPA6_BOVIN	MYH3 protein OS=Bos taurus OX=9913 GN=MYH3 PE=2 SV=1	14173	224576	1308	1130	213	194	76.9	5.62	6948	1	0	759.333	1516.65	2	1516.65	-0.0015	0	51.11		20	3.9e-05	R	EEQAEPDGTEVADK	T			10	File13689 Spectrum922 scans: 5022
1	A6QPA6_BOVIN	MYH3 protein OS=Bos taurus OX=9913 GN=MYH3 PE=2 SV=1	14173	224576	1308	1130	213	194	76.9	5.62	6949	1	0	759.333	1516.65	2	1516.65	-0.0008	0	69.72		20	5.4e-07	R	EEQAEPDGTEVADK	T			11	File13689 Spectrum1039 scans: 5173
1	A6QPA6_BOVIN	MYH3 protein OS=Bos taurus OX=9913 GN=MYH3 PE=2 SV=1	14173	224576	1308	1130	213	194	76.9	5.62	6950	1	0	759.333	1516.65	2	1516.65	-0.0006	0	53.15		20	2.5e-05	R	EEQAEPDGTEVADK	T			10	File13689 Spectrum1082 scans: 5235
1	A6QPA6_BOVIN	MYH3 protein OS=Bos taurus OX=9913 GN=MYH3 PE=2 SV=1	14173	224576	1308	1130	213	194	76.9	5.62	6951	1	0	759.334	1516.65	2	1516.65	0.001	0	42.12		20	0.00033	R	EEQAEPDGTEVADK	T			9	File13689 Spectrum983 scans: 5104
1	A6QPA6_BOVIN	MYH3 protein OS=Bos taurus OX=9913 GN=MYH3 PE=2 SV=1	14173	224576	1308	1130	213	194	76.9	5.62	6952	1	0	759.335	1516.65	2	1516.65	0.0016	0	38.27		20	0.00081	R	EEQAEPDGTEVADK	T			9	File13689 Spectrum876 scans: 4958
1	A6QPA6_BOVIN	MYH3 protein OS=Bos taurus OX=9913 GN=MYH3 PE=2 SV=1	14173	224576	1308	1130	213	194	76.9	5.62	6953	1	0	759.335	1516.65	2	1516.65	0.0017	0	17.91		20	0.088	R	EEQAEPDGTEVADK	T			8	File13689 Spectrum1143 scans: 5306
1	A6QPA6_BOVIN	MYH3 protein OS=Bos taurus OX=9913 GN=MYH3 PE=2 SV=1	14173	224576	1308	1130	213	194	76.9	5.62	6988	1	0	761.386	1520.76	2	1520.76	-0.0004	1	92.94		26	1.2e-08	K	AITDAAMMAEELKK	E			12	File13689 Spectrum7400 scans: 12876
1	A6QPA6_BOVIN	MYH3 protein OS=Bos taurus OX=9913 GN=MYH3 PE=2 SV=1	14173	224576	1308	1130	213	194	76.9	5.62	6989	1	0	761.386	1520.76	2	1520.76	-0.0002	1	84.61		26	8.1e-08	K	AITDAAMMAEELKK	E			12	File13689 Spectrum7307 scans: 12740
1	A6QPA6_BOVIN	MYH3 protein OS=Bos taurus OX=9913 GN=MYH3 PE=2 SV=1	14173	224576	1308	1130	213	194	76.9	5.62	6990	1	0	507.927	1520.76	3	1520.76	0.0001	1	53.71		26	0.0001	K	AITDAAMMAEELKK	E			9	File13689 Spectrum7306 scans: 12738
1	A6QPA6_BOVIN	MYH3 protein OS=Bos taurus OX=9913 GN=MYH3 PE=2 SV=1	14173	224576	1308	1130	213	194	76.9	5.62	6991	1	0	761.386	1520.76	2	1520.76	0.0001	1	93.82		26	9.8e-09	K	AITDAAMMAEELKK	E			12	File13689 Spectrum7358 scans: 12812
1	A6QPA6_BOVIN	MYH3 protein OS=Bos taurus OX=9913 GN=MYH3 PE=2 SV=1	14173	224576	1308	1130	213	194	76.9	5.62	6992	1	0	761.386	1520.76	2	1520.76	0.0004	1	86.19		26	5.7e-08	K	AITDAAMMAEELKK	E			12	File13689 Spectrum7247 scans: 12659
1	A6QPA6_BOVIN	MYH3 protein OS=Bos taurus OX=9913 GN=MYH3 PE=2 SV=1	14173	224576	1308	1130	213	194	76.9	5.62	6993	1	0	507.927	1520.76	3	1520.76	0.0004	1	51.49		26	0.00017	K	AITDAAMMAEELKK	E			10	File13689 Spectrum7402 scans: 12879
1	A6QPA6_BOVIN	MYH3 protein OS=Bos taurus OX=9913 GN=MYH3 PE=2 SV=1	14173	224576	1308	1130	213	194	76.9	5.62	6994	1	0	507.927	1520.76	3	1520.76	0.0004	1	52.61		26	0.00013	K	AITDAAMMAEELKK	E			7	File13689 Spectrum7359 scans: 12813
1	A6QPA6_BOVIN	MYH3 protein OS=Bos taurus OX=9913 GN=MYH3 PE=2 SV=1	14173	224576	1308	1130	213	194	76.9	5.62	6995	1	0	507.927	1520.76	3	1520.76	0.0006	1	49.35		26	0.00027	K	AITDAAMMAEELKK	E			9	File13689 Spectrum7245 scans: 12656
1	A6QPA6_BOVIN	MYH3 protein OS=Bos taurus OX=9913 GN=MYH3 PE=2 SV=1	14173	224576	1308	1130	213	194	76.9	5.62	6996	1	0	761.387	1520.76	2	1520.76	0.0009	1	90.38		26	2.2e-08	K	AITDAAMMAEELKK	E			12	File13689 Spectrum7175 scans: 12569
1	A6QPA6_BOVIN	MYH3 protein OS=Bos taurus OX=9913 GN=MYH3 PE=2 SV=1	14173	224576	1308	1130	213	194	76.9	5.62	6997	1	0	507.927	1520.76	3	1520.76	0.0013	1	46.69	26	26	0.00051	K	AITDAAMMAEELKK	E			7	File13689 Spectrum7170 scans: 12563
1	A6QPA6_BOVIN	MYH3 protein OS=Bos taurus OX=9913 GN=MYH3 PE=2 SV=1	14173	224576	1308	1130	213	194	76.9	5.62	6998	1	0	761.387	1520.76	2	1520.76	0.0016	1	92.23		26	1.4e-08	K	AITDAAMMAEELKK	E			12	File13689 Spectrum7465 scans: 12960
1	A6QPA6_BOVIN	MYH3 protein OS=Bos taurus OX=9913 GN=MYH3 PE=2 SV=1	14173	224576	1308	1130	213	194	76.9	5.62	6999	1	0	507.927	1520.76	3	1520.76	0.0016	1	56.55		26	5.2e-05	K	AITDAAMMAEELKK	E			10	File13689 Spectrum7464 scans: 12959
1	A6QPA6_BOVIN	MYH3 protein OS=Bos taurus OX=9913 GN=MYH3 PE=2 SV=1	14173	224576	1308	1130	213	194	76.9	5.62	7032	1	0	763.399	1524.78	2	1524.79	-0.0017	0	85.28		25	5.1e-08	K	TAYLMGLNSSDLLK	A			12	File13689 Spectrum11572 scans: 17953
1	A6QPA6_BOVIN	MYH3 protein OS=Bos taurus OX=9913 GN=MYH3 PE=2 SV=1	14173	224576	1308	1130	213	194	76.9	5.62	7033	1	0	763.4	1524.79	2	1524.79	-0.0003	0	37.49	21	25	0.003	K	TAYLMGLNSSDLLK	A			8	File13689 Spectrum11313 scans: 17633
1	A6QPA6_BOVIN	MYH3 protein OS=Bos taurus OX=9913 GN=MYH3 PE=2 SV=1	14173	224576	1308	1130	213	194	76.9	5.62	7034	1	0	763.401	1524.79	2	1524.79	0.0026	0	65.78		25	4.5e-06	K	TAYLMGLNSSDLLK	A			8	File13689 Spectrum11693 scans: 18112
1	A6QPA6_BOVIN	MYH3 protein OS=Bos taurus OX=9913 GN=MYH3 PE=2 SV=1	14173	224576	1308	1130	213	194	76.9	5.62	7035	1	0	763.402	1524.79	2	1524.79	0.0027	0	43.59		25	0.00074	K	TAYLMGLNSSDLLK	A			9	File13689 Spectrum11157 scans: 17428
1	A6QPA6_BOVIN	MYH3 protein OS=Bos taurus OX=9913 GN=MYH3 PE=2 SV=1	14173	224576	1308	1130	213	194	76.9	5.62	7036	1	0	763.402	1524.79	2	1524.79	0.0032	0	67.06		25	3.3e-06	K	TAYLMGLNSSDLLK	A			12	File13689 Spectrum11634 scans: 18035
1	A6QPA6_BOVIN	MYH3 protein OS=Bos taurus OX=9913 GN=MYH3 PE=2 SV=1	14173	224576	1308	1130	213	194	76.9	5.62	7037	1	0	763.402	1524.79	2	1524.79	0.0032	0	73.55		25	7.5e-07	K	TAYLMGLNSSDLLK	A			12	File13689 Spectrum11497 scans: 17863
1	A6QPA6_BOVIN	MYH3 protein OS=Bos taurus OX=9913 GN=MYH3 PE=2 SV=1	14173	224576	1308	1130	213	194	76.9	5.62	7152	1	0	767.889	1533.76	2	1533.77	-0.0035	0	76.58		26	4.5e-07	K	VEDEQTLGLQFQK	K			8	File13689 Spectrum7345 scans: 12795
1	A6QPA6_BOVIN	MYH3 protein OS=Bos taurus OX=9913 GN=MYH3 PE=2 SV=1	14173	224576	1308	1130	213	194	76.9	5.62	7156	1	0	767.89	1533.77	2	1533.77	-0.0014	0	89.16		26	2.4e-08	K	VEDEQTLGLQFQK	K			9	File13689 Spectrum7416 scans: 12896
1	A6QPA6_BOVIN	MYH3 protein OS=Bos taurus OX=9913 GN=MYH3 PE=2 SV=1	14173	224576	1308	1130	213	194	76.9	5.62	7157	1	0	767.891	1533.77	2	1533.77	-0.0008	0	89.6		26	2.2e-08	K	VEDEQTLGLQFQK	K			9	File13689 Spectrum7291 scans: 12719
1	A6QPA6_BOVIN	MYH3 protein OS=Bos taurus OX=9913 GN=MYH3 PE=2 SV=1	14173	224576	1308	1130	213	194	76.9	5.62	7158	1	0	767.891	1533.77	2	1533.77	-0.0004	0	85.13		26	6.1e-08	K	VEDEQTLGLQFQK	K			11	File13689 Spectrum7234 scans: 12641
1	A6QPA6_BOVIN	MYH3 protein OS=Bos taurus OX=9913 GN=MYH3 PE=2 SV=1	14173	224576	1308	1130	213	194	76.9	5.62	7159	1	0	767.891	1533.77	2	1533.77	-0.0001	0	83.19		26	9.6e-08	K	VEDEQTLGLQFQK	K			10	File13689 Spectrum7155 scans: 12545
1	A6QPA6_BOVIN	MYH3 protein OS=Bos taurus OX=9913 GN=MYH3 PE=2 SV=1	14173	224576	1308	1130	213	194	76.9	5.62	7160	1	0	767.891	1533.77	2	1533.77	-0.0001	0	67.8		26	3.3e-06	K	VEDEQTLGLQFQK	K			9	File13689 Spectrum7086 scans: 12458
1	A6QPA6_BOVIN	MYH3 protein OS=Bos taurus OX=9913 GN=MYH3 PE=2 SV=1	14173	224576	1308	1130	213	194	76.9	5.62	7162	4	0	384.453	1533.78	4	1533.77	0.0141	0	4.32		25	7.3	K	VEDEQTLGLQFQK	K			4	File13689 Spectrum413 scans: 4334
1	A6QPA6_BOVIN	MYH3 protein OS=Bos taurus OX=9913 GN=MYH3 PE=2 SV=1	14173	224576	1308	1130	213	194	76.9	5.62	7193	1	0	513.257	1536.75	3	1536.75	-0.0028	1	63.45		25	8.6e-06	K	AITDAAMMAEELKK	E	Oxidation (M)	0.00000001000000.0	16	File13689 Spectrum4676 scans: 9555
1	A6QPA6_BOVIN	MYH3 protein OS=Bos taurus OX=9913 GN=MYH3 PE=2 SV=1	14173	224576	1308	1130	213	194	76.9	5.62	7194	1	0	769.383	1536.75	2	1536.75	-0.0014	1	73.78		25	7.9e-07	K	AITDAAMMAEELKK	E	Oxidation (M)	0.00000001000000.0	12	File13689 Spectrum4801 scans: 9715
1	A6QPA6_BOVIN	MYH3 protein OS=Bos taurus OX=9913 GN=MYH3 PE=2 SV=1	14173	224576	1308	1130	213	194	76.9	5.62	7195	1	0	513.258	1536.75	3	1536.75	-0.0013	1	70.01		25	1.9e-06	K	AITDAAMMAEELKK	E	Oxidation (M)	0.00000001000000.0	16	File13689 Spectrum4739 scans: 9637
1	A6QPA6_BOVIN	MYH3 protein OS=Bos taurus OX=9913 GN=MYH3 PE=2 SV=1	14173	224576	1308	1130	213	194	76.9	5.62	7196	1	0	513.258	1536.75	3	1536.75	-0.0013	1	43.82		25	0.00078	K	AITDAAMMAEELKK	E	Oxidation (M)	0.00000010000000.0	10	File13689 Spectrum6572 scans: 11842
1	A6QPA6_BOVIN	MYH3 protein OS=Bos taurus OX=9913 GN=MYH3 PE=2 SV=1	14173	224576	1308	1130	213	194	76.9	5.62	7197	1	0	769.383	1536.75	2	1536.75	-0.0013	1	94.97		25	6e-09	K	AITDAAMMAEELKK	E	Oxidation (M)	0.00000001000000.0	12	File13689 Spectrum4670 scans: 9547
1	A6QPA6_BOVIN	MYH3 protein OS=Bos taurus OX=9913 GN=MYH3 PE=2 SV=1	14173	224576	1308	1130	213	194	76.9	5.62	7198	1	0	769.383	1536.75	2	1536.75	-0.0009	1	96.54		25	4.1e-09	K	AITDAAMMAEELKK	E	Oxidation (M)	0.00000001000000.0	12	File13689 Spectrum4732 scans: 9628
1	A6QPA6_BOVIN	MYH3 protein OS=Bos taurus OX=9913 GN=MYH3 PE=2 SV=1	14173	224576	1308	1130	213	194	76.9	5.62	7199	1	0	513.258	1536.75	3	1536.75	-0.0004	1	73.05		25	9.1e-07	K	AITDAAMMAEELKK	E	Oxidation (M)	0.00000010000000.0	10	File13689 Spectrum6649 scans: 11934
1	A6QPA6_BOVIN	MYH3 protein OS=Bos taurus OX=9913 GN=MYH3 PE=2 SV=1	14173	224576	1308	1130	213	194	76.9	5.62	7200	1	0	769.384	1536.75	2	1536.75	0.0001	1	92.48		25	1e-08	K	AITDAAMMAEELKK	E	Oxidation (M)	0.00000010000000.0	10	File13689 Spectrum6642 scans: 11926
1	A6QPA6_BOVIN	MYH3 protein OS=Bos taurus OX=9913 GN=MYH3 PE=2 SV=1	14173	224576	1308	1130	213	194	76.9	5.62	7201	1	0	513.258	1536.75	3	1536.75	0.0002	1	54.37		25	6.7e-05	K	AITDAAMMAEELKK	E	Oxidation (M)	0.00000001000000.0	10	File13689 Spectrum4807 scans: 9723
1	A6QPA6_BOVIN	MYH3 protein OS=Bos taurus OX=9913 GN=MYH3 PE=2 SV=1	14173	224576	1308	1130	213	194	76.9	5.62	7202	1	0	769.384	1536.75	2	1536.75	0.0002	1	65.95		25	4.6e-06	K	AITDAAMMAEELKK	E	Oxidation (M)	0.00000010000000.0	12	File13689 Spectrum6565 scans: 11834
1	A6QPA6_BOVIN	MYH3 protein OS=Bos taurus OX=9913 GN=MYH3 PE=2 SV=1	14173	224576	1308	1130	213	194	76.9	5.62	7205	1	0	769.396	1536.78	2	1536.75	0.0255	1	2.06	24	25	11	K	KAITDAAMMAEELK	K	Oxidation (M)	0.00000001000000.0	6	File13689 Spectrum3274 scans: 7900
1	A6QPA6_BOVIN	MYH3 protein OS=Bos taurus OX=9913 GN=MYH3 PE=2 SV=1	14173	224576	1308	1130	213	194	76.9	5.62	7208	1	0	769.397	1536.78	2	1536.75	0.0266	1	2.07		25	11	K	KAITDAAMMAEELK	K	Oxidation (M)	0.00000001000000.0	7	File13689 Spectrum2996 scans: 7566
1	A6QPA6_BOVIN	MYH3 protein OS=Bos taurus OX=9913 GN=MYH3 PE=2 SV=1	14173	224576	1308	1130	213	194	76.9	5.62	7251	2	0	770.926	1539.84	2	1539.84	0.0005	1	68.6		24	1.8e-06	R	RANLLQAEVEELR	A			14	File13689 Spectrum8829 scans: 14581
1	A6QPA6_BOVIN	MYH3 protein OS=Bos taurus OX=9913 GN=MYH3 PE=2 SV=1	14173	224576	1308	1130	213	194	76.9	5.62	7252	1	0	770.926	1539.84	2	1539.84	0.0005	1	83		24	6.5e-08	R	RANLLQAEVEELR	A			12	File13689 Spectrum8757 scans: 14490
1	A6QPA6_BOVIN	MYH3 protein OS=Bos taurus OX=9913 GN=MYH3 PE=2 SV=1	14173	224576	1308	1130	213	194	76.9	5.62	7253	2	0	514.287	1539.84	3	1539.84	0.001	1	62.72		24	6.9e-06	R	RANLLQAEVEELR	A			12	File13689 Spectrum8902 scans: 14672
1	A6QPA6_BOVIN	MYH3 protein OS=Bos taurus OX=9913 GN=MYH3 PE=2 SV=1	14173	224576	1308	1130	213	194	76.9	5.62	7254	1	0	514.287	1539.84	3	1539.84	0.001	1	66.52		24	2.9e-06	R	RANLLQAEVEELR	A			12	File13689 Spectrum8830 scans: 14582
1	A6QPA6_BOVIN	MYH3 protein OS=Bos taurus OX=9913 GN=MYH3 PE=2 SV=1	14173	224576	1308	1130	213	194	76.9	5.62	7255	2	0	514.287	1539.84	3	1539.84	0.001	1	59.06		24	1.6e-05	R	RANLLQAEVEELR	A			12	File13689 Spectrum8761 scans: 14495
1	A6QPA6_BOVIN	MYH3 protein OS=Bos taurus OX=9913 GN=MYH3 PE=2 SV=1	14173	224576	1308	1130	213	194	76.9	5.62	7256	2	0	770.926	1539.84	2	1539.84	0.0014	1	71.53		24	9.1e-07	R	RANLLQAEVEELR	A			9	File13689 Spectrum8899 scans: 14668
1	A6QPA6_BOVIN	MYH3 protein OS=Bos taurus OX=9913 GN=MYH3 PE=2 SV=1	14173	224576	1308	1130	213	194	76.9	5.62	7268	1	0	771.396	1540.78	2	1540.78	-0.0037	0	67.66		25	2.9e-06	K	TAYLMGLNSSDLLK	A	Oxidation (M)	0.00001000000000.0	12	File13689 Spectrum9797 scans: 15737
1	A6QPA6_BOVIN	MYH3 protein OS=Bos taurus OX=9913 GN=MYH3 PE=2 SV=1	14173	224576	1308	1130	213	194	76.9	5.62	7269	1	0	771.398	1540.78	2	1540.78	0.001	0	79.79		25	1.8e-07	K	TAYLMGLNSSDLLK	A	Oxidation (M)	0.00001000000000.0	12	File13689 Spectrum9880 scans: 15834
1	A6QPA6_BOVIN	MYH3 protein OS=Bos taurus OX=9913 GN=MYH3 PE=2 SV=1	14173	224576	1308	1130	213	194	76.9	5.62	7318	1	0	515.927	1544.76	3	1544.76	-0.0008	1	52.49		26	0.00011	K	ERIEAQNQPFDAK	T			12	File13689 Spectrum2404 scans: 6859
1	A6QPA6_BOVIN	MYH3 protein OS=Bos taurus OX=9913 GN=MYH3 PE=2 SV=1	14173	224576	1308	1130	213	194	76.9	5.62	7319	1	0	773.386	1544.76	2	1544.76	-0.0006	1	74.35		26	7.4e-07	K	ERIEAQNQPFDAK	T			11	File13689 Spectrum2424 scans: 6881
1	A6QPA6_BOVIN	MYH3 protein OS=Bos taurus OX=9913 GN=MYH3 PE=2 SV=1	14173	224576	1308	1130	213	194	76.9	5.62	7320	1	0	773.386	1544.76	2	1544.76	0	1	66.78		26	4.2e-06	K	ERIEAQNQPFDAK	T			10	File13689 Spectrum2498 scans: 6966
1	A6QPA6_BOVIN	MYH3 protein OS=Bos taurus OX=9913 GN=MYH3 PE=2 SV=1	14173	224576	1308	1130	213	194	76.9	5.62	7321	1	0	515.927	1544.76	3	1544.76	0.0002	1	52.27		26	0.00012	K	ERIEAQNQPFDAK	T			13	File13689 Spectrum2478 scans: 6943
1	A6QPA6_BOVIN	MYH3 protein OS=Bos taurus OX=9913 GN=MYH3 PE=2 SV=1	14173	224576	1308	1130	213	194	76.9	5.62	7363	1	0	775.377	1548.74	2	1548.75	-0.0064	0	93.08		25	8.6e-09	R	TVETMQSALDAEVR	S			10	File13689 Spectrum5498 scans: 10579
1	A6QPA6_BOVIN	MYH3 protein OS=Bos taurus OX=9913 GN=MYH3 PE=2 SV=1	14173	224576	1308	1130	213	194	76.9	5.62	7364	1	0	775.377	1548.74	2	1548.75	-0.0064	0	46.09		25	0.00043	R	TVETMQSALDAEVR	S			11	File13689 Spectrum6700 scans: 11990
1	A6QPA6_BOVIN	MYH3 protein OS=Bos taurus OX=9913 GN=MYH3 PE=2 SV=1	14173	224576	1308	1130	213	194	76.9	5.62	7366	1	0	775.379	1548.74	2	1548.75	-0.0027	0	75.69		25	4.7e-07	R	TVETMQSALDAEVR	S			9	File13689 Spectrum14512 scans: 21485
1	A6QPA6_BOVIN	MYH3 protein OS=Bos taurus OX=9913 GN=MYH3 PE=2 SV=1	14173	224576	1308	1130	213	194	76.9	5.62	7367	1	0	775.379	1548.74	2	1548.75	-0.0022	0	62.95		25	8.9e-06	R	TVETMQSALDAEVR	S			8	File13689 Spectrum14595 scans: 21579
1	A6QPA6_BOVIN	MYH3 protein OS=Bos taurus OX=9913 GN=MYH3 PE=2 SV=1	14173	224576	1308	1130	213	194	76.9	5.62	7368	1	0	775.379	1548.74	2	1548.75	-0.0016	0	83.03		25	8.7e-08	R	TVETMQSALDAEVR	S			9	File13689 Spectrum14674 scans: 21684
1	A6QPA6_BOVIN	MYH3 protein OS=Bos taurus OX=9913 GN=MYH3 PE=2 SV=1	14173	224576	1308	1130	213	194	76.9	5.62	7369	1	0	775.38	1548.74	2	1548.75	-0.0004	0	78.3		25	2.6e-07	R	TVETMQSALDAEVR	S			9	File13689 Spectrum6474 scans: 11726
1	A6QPA6_BOVIN	MYH3 protein OS=Bos taurus OX=9913 GN=MYH3 PE=2 SV=1	14173	224576	1308	1130	213	194	76.9	5.62	7371	1	0	775.38	1548.75	2	1548.75	-0.0003	0	83.8		25	7.4e-08	R	TVETMQSALDAEVR	S			9	File13689 Spectrum16079 scans: 23876
1	A6QPA6_BOVIN	MYH3 protein OS=Bos taurus OX=9913 GN=MYH3 PE=2 SV=1	14173	224576	1308	1130	213	194	76.9	5.62	7372	1	0	775.38	1548.75	2	1548.75	-0.0003	0	84.5		25	6.3e-08	R	TVETMQSALDAEVR	S			12	File13689 Spectrum8172 scans: 13811
1	A6QPA6_BOVIN	MYH3 protein OS=Bos taurus OX=9913 GN=MYH3 PE=2 SV=1	14173	224576	1308	1130	213	194	76.9	5.62	7373	1	0	775.38	1548.75	2	1548.75	0	0	29.54		25	0.02	R	TVETMQSALDAEVR	S			5	File13689 Spectrum16106 scans: 23926
1	A6QPA6_BOVIN	MYH3 protein OS=Bos taurus OX=9913 GN=MYH3 PE=2 SV=1	14173	224576	1308	1130	213	194	76.9	5.62	7374	1	0	775.38	1548.75	2	1548.75	0.0002	0	98.3		25	2.6e-09	R	TVETMQSALDAEVR	S			10	File13689 Spectrum7919 scans: 13513
1	A6QPA6_BOVIN	MYH3 protein OS=Bos taurus OX=9913 GN=MYH3 PE=2 SV=1	14173	224576	1308	1130	213	194	76.9	5.62	7375	1	0	775.38	1548.75	2	1548.75	0.0002	0	29.26	22	25	0.021	R	TVETMQSALDAEVR	S			10	File13689 Spectrum8088 scans: 13714
1	A6QPA6_BOVIN	MYH3 protein OS=Bos taurus OX=9913 GN=MYH3 PE=2 SV=1	14173	224576	1308	1130	213	194	76.9	5.62	7376	1	0	775.38	1548.75	2	1548.75	0.0008	0	98.42		25	2.6e-09	R	TVETMQSALDAEVR	S			10	File13689 Spectrum7846 scans: 13423
1	A6QPA6_BOVIN	MYH3 protein OS=Bos taurus OX=9913 GN=MYH3 PE=2 SV=1	14173	224576	1308	1130	213	194	76.9	5.62	7377	1	0	775.38	1548.75	2	1548.75	0.0009	0	98.35		25	2.6e-09	R	TVETMQSALDAEVR	S			10	File13689 Spectrum7774 scans: 13333
1	A6QPA6_BOVIN	MYH3 protein OS=Bos taurus OX=9913 GN=MYH3 PE=2 SV=1	14173	224576	1308	1130	213	194	76.9	5.62	7378	1	0	775.381	1548.75	2	1548.75	0.0013	0	92.77		25	9.4e-09	R	TVETMQSALDAEVR	S			10	File13689 Spectrum5577 scans: 10675
1	A6QPA6_BOVIN	MYH3 protein OS=Bos taurus OX=9913 GN=MYH3 PE=2 SV=1	14173	224576	1308	1130	213	194	76.9	5.62	7379	1	0	775.381	1548.75	2	1548.75	0.0017	0	21.42		25	0.13	R	TVETMQSALDAEVR	S			4	File13689 Spectrum16124 scans: 23970
1	A6QPA6_BOVIN	MYH3 protein OS=Bos taurus OX=9913 GN=MYH3 PE=2 SV=1	14173	224576	1308	1130	213	194	76.9	5.62	7380	1	0	517.256	1548.75	3	1548.75	0.0019	0	70.11		25	1.7e-06	R	TVETMQSALDAEVR	S			9	File13689 Spectrum7883 scans: 13469
1	A6QPA6_BOVIN	MYH3 protein OS=Bos taurus OX=9913 GN=MYH3 PE=2 SV=1	14173	224576	1308	1130	213	194	76.9	5.62	7381	1	0	517.256	1548.75	3	1548.75	0.0024	0	69.8		25	1.9e-06	R	TVETMQSALDAEVR	S			9	File13689 Spectrum7813 scans: 13381
1	A6QPA6_BOVIN	MYH3 protein OS=Bos taurus OX=9913 GN=MYH3 PE=2 SV=1	14173	224576	1308	1130	213	194	76.9	5.62	7382	1	0	775.381	1548.75	2	1548.75	0.0025	0	102.65		25	1e-09	R	TVETMQSALDAEVR	S			12	File13689 Spectrum7995 scans: 13605
1	A6QPA6_BOVIN	MYH3 protein OS=Bos taurus OX=9913 GN=MYH3 PE=2 SV=1	14173	224576	1308	1130	213	194	76.9	5.62	7383	1	0	775.399	1548.78	2	1548.81	-0.031	1	14.91	23	26	0.68	R	SKQAFTQQIEELK	R			11	File13689 Spectrum5226 scans: 10252
1	A6QPA6_BOVIN	MYH3 protein OS=Bos taurus OX=9913 GN=MYH3 PE=2 SV=1	14173	224576	1308	1130	213	194	76.9	5.62	7420	1	0	518.59	1552.75	3	1552.75	0.0008	1	26.99		25	0.034	K	AITDAAMMAEELKK	E	2 Oxidation (M)	0.00000011000000.0	10	File13689 Spectrum3898 scans: 8649
1	A6QPA6_BOVIN	MYH3 protein OS=Bos taurus OX=9913 GN=MYH3 PE=2 SV=1	14173	224576	1308	1130	213	194	76.9	5.62	7421	1	0	518.59	1552.75	3	1552.75	0.0008	1	36.93		25	0.0034	K	AITDAAMMAEELKK	E	2 Oxidation (M)	0.00000011000000.0	13	File13689 Spectrum3977 scans: 8741
1	A6QPA6_BOVIN	MYH3 protein OS=Bos taurus OX=9913 GN=MYH3 PE=2 SV=1	14173	224576	1308	1130	213	194	76.9	5.62	7422	1	0	777.382	1552.75	2	1552.75	0.0027	1	65.72		25	4.5e-06	K	AITDAAMMAEELKK	E	2 Oxidation (M)	0.00000011000000.0	12	File13689 Spectrum3928 scans: 8684
1	A6QPA6_BOVIN	MYH3 protein OS=Bos taurus OX=9913 GN=MYH3 PE=2 SV=1	14173	224576	1308	1130	213	194	76.9	5.62	7475	1	0	780.38	1558.75	2	1558.75	-0.0019	0	90.94		25	1.3e-08	R	LQDSEEQVEAVNAK	C			12	File13689 Spectrum2629 scans: 7124
1	A6QPA6_BOVIN	MYH3 protein OS=Bos taurus OX=9913 GN=MYH3 PE=2 SV=1	14173	224576	1308	1130	213	194	76.9	5.62	7476	1	0	780.381	1558.75	2	1558.75	-0.0004	0	84.21		25	6.5e-08	R	LQDSEEQVEAVNAK	C			12	File13689 Spectrum2747 scans: 7279
1	A6QPA6_BOVIN	MYH3 protein OS=Bos taurus OX=9913 GN=MYH3 PE=2 SV=1	14173	224576	1308	1130	213	194	76.9	5.62	7477	1	0	780.381	1558.75	2	1558.75	-0.0002	0	84.32		25	6.3e-08	R	LQDSEEQVEAVNAK	C			11	File13689 Spectrum2571 scans: 7050
1	A6QPA6_BOVIN	MYH3 protein OS=Bos taurus OX=9913 GN=MYH3 PE=2 SV=1	14173	224576	1308	1130	213	194	76.9	5.62	7478	1	0	780.381	1558.75	2	1558.75	0	0	84.17		25	6.5e-08	R	LQDSEEQVEAVNAK	C			12	File13689 Spectrum2681 scans: 7196
1	A6QPA6_BOVIN	MYH3 protein OS=Bos taurus OX=9913 GN=MYH3 PE=2 SV=1	14173	224576	1308	1130	213	194	76.9	5.62	7479	1	0	780.382	1558.75	2	1558.75	0.0017	0	97.86		25	2.8e-09	R	LQDSEEQVEAVNAK	C			12	File13689 Spectrum2826 scans: 7374
1	A6QPA6_BOVIN	MYH3 protein OS=Bos taurus OX=9913 GN=MYH3 PE=2 SV=1	14173	224576	1308	1130	213	194	76.9	5.62	7481	1	0	520.601	1558.78	3	1558.78	-0.0013	1	49.69		25	0.0002	R	IRELESELEGEQK	K			11	File13689 Spectrum4230 scans: 9040
1	A6QPA6_BOVIN	MYH3 protein OS=Bos taurus OX=9913 GN=MYH3 PE=2 SV=1	14173	224576	1308	1130	213	194	76.9	5.62	7482	1	0	520.602	1558.78	3	1558.78	-0.0004	1	52.58		25	0.00011	R	IRELESELEGEQK	K			11	File13689 Spectrum4085 scans: 8864
1	A6QPA6_BOVIN	MYH3 protein OS=Bos taurus OX=9913 GN=MYH3 PE=2 SV=1	14173	224576	1308	1130	213	194	76.9	5.62	7483	1	0	780.399	1558.78	2	1558.78	-0.0003	1	64.02		25	7.7e-06	R	IRELESELEGEQK	K			7	File13689 Spectrum4228 scans: 9037
1	A6QPA6_BOVIN	MYH3 protein OS=Bos taurus OX=9913 GN=MYH3 PE=2 SV=1	14173	224576	1308	1130	213	194	76.9	5.62	7484	1	0	780.399	1558.78	2	1558.78	-0.0001	1	63.04		25	9.7e-06	R	IRELESELEGEQK	K			9	File13689 Spectrum4157 scans: 8951
1	A6QPA6_BOVIN	MYH3 protein OS=Bos taurus OX=9913 GN=MYH3 PE=2 SV=1	14173	224576	1308	1130	213	194	76.9	5.62	7485	1	0	520.602	1558.78	3	1558.78	0.0001	1	41.08		25	0.0015	R	IRELESELEGEQK	K			9	File13689 Spectrum4158 scans: 8952
1	A6QPA6_BOVIN	MYH3 protein OS=Bos taurus OX=9913 GN=MYH3 PE=2 SV=1	14173	224576	1308	1130	213	194	76.9	5.62	7486	1	0	780.399	1558.78	2	1558.78	0.0006	1	57.5		25	3.4e-05	R	IRELESELEGEQK	K			11	File13689 Spectrum4086 scans: 8865
1	A6QPA6_BOVIN	MYH3 protein OS=Bos taurus OX=9913 GN=MYH3 PE=2 SV=1	14173	224576	1308	1130	213	194	76.9	5.62	7487	1	0	780.4	1558.79	2	1558.78	0.0022	1	27.31		25	0.036	R	IRELESELEGEQK	K			7	File13689 Spectrum4419 scans: 9255
1	A6QPA6_BOVIN	MYH3 protein OS=Bos taurus OX=9913 GN=MYH3 PE=2 SV=1	14173	224576	1308	1130	213	194	76.9	5.62	7553	1	0	783.376	1564.74	2	1564.74	-0.003	0	95.58		24	4.3e-09	R	TVETMQSALDAEVR	S	Oxidation (M)	0.00001000000000.0	10	File13689 Spectrum4384 scans: 9216
1	A6QPA6_BOVIN	MYH3 protein OS=Bos taurus OX=9913 GN=MYH3 PE=2 SV=1	14173	224576	1308	1130	213	194	76.9	5.62	7554	1	0	783.376	1564.74	2	1564.74	-0.002	0	91.29		24	1.1e-08	R	TVETMQSALDAEVR	S	Oxidation (M)	0.00001000000000.0	10	File13689 Spectrum4197 scans: 9000
1	A6QPA6_BOVIN	MYH3 protein OS=Bos taurus OX=9913 GN=MYH3 PE=2 SV=1	14173	224576	1308	1130	213	194	76.9	5.62	7555	1	0	783.377	1564.74	2	1564.74	-0.0007	0	77.74		25	2.7e-07	R	TVETMQSALDAEVR	S	Oxidation (M)	0.00001000000000.0	12	File13689 Spectrum4482 scans: 9324
1	A6QPA6_BOVIN	MYH3 protein OS=Bos taurus OX=9913 GN=MYH3 PE=2 SV=1	14173	224576	1308	1130	213	194	76.9	5.62	7556	1	0	783.377	1564.74	2	1564.74	-0.0004	0	91.06		25	1.2e-08	R	TVETMQSALDAEVR	S	Oxidation (M)	0.00001000000000.0	10	File13689 Spectrum4277 scans: 9094
1	A6QPA6_BOVIN	MYH3 protein OS=Bos taurus OX=9913 GN=MYH3 PE=2 SV=1	14173	224576	1308	1130	213	194	76.9	5.62	7557	1	0	783.377	1564.74	2	1564.74	0	0	76.68		25	3.4e-07	R	TVETMQSALDAEVR	S	Oxidation (M)	0.00001000000000.0	9	File13689 Spectrum4132 scans: 8918
1	A6QPA6_BOVIN	MYH3 protein OS=Bos taurus OX=9913 GN=MYH3 PE=2 SV=1	14173	224576	1308	1130	213	194	76.9	5.62	7681	1	0	525.597	1573.77	3	1573.77	0.0012	1	31.78		25	0.011	R	AFMNVKHWPWMK	L			6	File13689 Spectrum9371 scans: 15222
1	A6QPA6_BOVIN	MYH3 protein OS=Bos taurus OX=9913 GN=MYH3 PE=2 SV=1	14173	224576	1308	1130	213	194	76.9	5.62	7695	1	0	788.392	1574.77	2	1574.77	-0.0026	1	43.05		26	0.001	K	AGLLGTLEEMRDDR	L			14	File13689 Spectrum10246 scans: 16302
1	A6QPA6_BOVIN	MYH3 protein OS=Bos taurus OX=9913 GN=MYH3 PE=2 SV=1	14173	224576	1308	1130	213	194	76.9	5.62	7696	1	0	788.393	1574.77	2	1574.77	-0.0017	1	29.29		26	0.025	K	AGLLGTLEEMRDDR	L			10	File13689 Spectrum10367 scans: 16462
1	A6QPA6_BOVIN	MYH3 protein OS=Bos taurus OX=9913 GN=MYH3 PE=2 SV=1	14173	224576	1308	1130	213	194	76.9	5.62	7697	1	0	525.931	1574.77	3	1574.77	-0.0012	1	54.19		26	8e-05	K	AGLLGTLEEMRDDR	L			9	File13689 Spectrum10368 scans: 16463
1	A6QPA6_BOVIN	MYH3 protein OS=Bos taurus OX=9913 GN=MYH3 PE=2 SV=1	14173	224576	1308	1130	213	194	76.9	5.62	7698	1	0	525.931	1574.77	3	1574.77	-0.0012	1	55.8		26	5.5e-05	K	AGLLGTLEEMRDDR	L			9	File13689 Spectrum9760 scans: 15695
1	A6QPA6_BOVIN	MYH3 protein OS=Bos taurus OX=9913 GN=MYH3 PE=2 SV=1	14173	224576	1308	1130	213	194	76.9	5.62	7699	1	0	525.931	1574.77	3	1574.77	-0.001	1	47.4		26	0.00039	K	AGLLGTLEEMRDDR	L			9	File13689 Spectrum10247 scans: 16303
1	A6QPA6_BOVIN	MYH3 protein OS=Bos taurus OX=9913 GN=MYH3 PE=2 SV=1	14173	224576	1308	1130	213	194	76.9	5.62	7700	1	0	788.393	1574.77	2	1574.77	-0.0008	1	30.49		26	0.019	K	AGLLGTLEEMRDDR	L			10	File13689 Spectrum10531 scans: 16649
1	A6QPA6_BOVIN	MYH3 protein OS=Bos taurus OX=9913 GN=MYH3 PE=2 SV=1	14173	224576	1308	1130	213	194	76.9	5.62	7701	1	0	525.931	1574.77	3	1574.77	-0.0004	1	50.02		26	0.00021	K	AGLLGTLEEMRDDR	L			9	File13689 Spectrum10530 scans: 16648
1	A6QPA6_BOVIN	MYH3 protein OS=Bos taurus OX=9913 GN=MYH3 PE=2 SV=1	14173	224576	1308	1130	213	194	76.9	5.62	7702	1	0	525.931	1574.77	3	1574.77	-0.0003	1	52.66		26	0.00011	K	AGLLGTLEEMRDDR	L			9	File13689 Spectrum10610 scans: 16737
1	A6QPA6_BOVIN	MYH3 protein OS=Bos taurus OX=9913 GN=MYH3 PE=2 SV=1	14173	224576	1308	1130	213	194	76.9	5.62	7703	1	0	788.394	1574.77	2	1574.77	0.0002	1	29.68		26	0.023	K	AGLLGTLEEMRDDR	L			9	File13689 Spectrum10452 scans: 16559
1	A6QPA6_BOVIN	MYH3 protein OS=Bos taurus OX=9913 GN=MYH3 PE=2 SV=1	14173	224576	1308	1130	213	194	76.9	5.62	7704	1	0	788.394	1574.77	2	1574.77	0.0003	1	43.83		26	0.00087	K	AGLLGTLEEMRDDR	L			13	File13689 Spectrum10301 scans: 16378
1	A6QPA6_BOVIN	MYH3 protein OS=Bos taurus OX=9913 GN=MYH3 PE=2 SV=1	14173	224576	1308	1130	213	194	76.9	5.62	7705	1	0	788.394	1574.77	2	1574.77	0.0003	1	38.23		26	0.0032	K	AGLLGTLEEMRDDR	L			12	File13689 Spectrum10616 scans: 16744
1	A6QPA6_BOVIN	MYH3 protein OS=Bos taurus OX=9913 GN=MYH3 PE=2 SV=1	14173	224576	1308	1130	213	194	76.9	5.62	7706	1	0	525.932	1574.77	3	1574.77	0.0003	1	55.6		26	5.8e-05	K	AGLLGTLEEMRDDR	L			9	File13689 Spectrum10451 scans: 16558
1	A6QPA6_BOVIN	MYH3 protein OS=Bos taurus OX=9913 GN=MYH3 PE=2 SV=1	14173	224576	1308	1130	213	194	76.9	5.62	7707	1	0	525.932	1574.77	3	1574.77	0.0003	1	49.34		26	0.00025	K	AGLLGTLEEMRDDR	L			9	File13689 Spectrum10300 scans: 16377
1	A6QPA6_BOVIN	MYH3 protein OS=Bos taurus OX=9913 GN=MYH3 PE=2 SV=1	14173	224576	1308	1130	213	194	76.9	5.62	7708	1	0	525.933	1574.78	3	1574.77	0.0036	1	35		26	0.0068	K	AGLLGTLEEMRDDR	L			11	File13689 Spectrum10684 scans: 16833
1	A6QPA6_BOVIN	MYH3 protein OS=Bos taurus OX=9913 GN=MYH3 PE=2 SV=1	14173	224576	1308	1130	213	194	76.9	5.62	7750	2	0	790.333	1578.65	2	1578.67	-0.0199	0	2.09		18	2	R	AEDEEEMNAELTAK	K			5	File13689 Spectrum1447 scans: 5668
1	A6QPA6_BOVIN	MYH3 protein OS=Bos taurus OX=9913 GN=MYH3 PE=2 SV=1	14173	224576	1308	1130	213	194	76.9	5.62	7751	1	0	790.342	1578.67	2	1578.67	-0.0025	0	101.49		19	3.4e-10	R	AEDEEEMNAELTAK	K			10	File13689 Spectrum4318 scans: 9140
1	A6QPA6_BOVIN	MYH3 protein OS=Bos taurus OX=9913 GN=MYH3 PE=2 SV=1	14173	224576	1308	1130	213	194	76.9	5.62	7752	1	0	790.343	1578.67	2	1578.67	-0.0005	0	93.21		20	2.5e-09	R	AEDEEEMNAELTAK	K			12	File13689 Spectrum4165 scans: 8961
1	A6QPA6_BOVIN	MYH3 protein OS=Bos taurus OX=9913 GN=MYH3 PE=2 SV=1	14173	224576	1308	1130	213	194	76.9	5.62	7753	1	0	790.343	1578.67	2	1578.67	-0.0003	0	90.49		20	4.8e-09	R	AEDEEEMNAELTAK	K			12	File13689 Spectrum4095 scans: 8875
1	A6QPA6_BOVIN	MYH3 protein OS=Bos taurus OX=9913 GN=MYH3 PE=2 SV=1	14173	224576	1308	1130	213	194	76.9	5.62	7754	1	0	790.343	1578.67	2	1578.67	0.0003	0	53.07		20	2.5e-05	R	AEDEEEMNAELTAK	K			12	File13689 Spectrum4497 scans: 9341
1	A6QPA6_BOVIN	MYH3 protein OS=Bos taurus OX=9913 GN=MYH3 PE=2 SV=1	14173	224576	1308	1130	213	194	76.9	5.62	7755	1	0	790.344	1578.67	2	1578.67	0.0011	0	87.1		20	1e-08	R	AEDEEEMNAELTAK	K			12	File13689 Spectrum4235 scans: 9046
1	A6QPA6_BOVIN	MYH3 protein OS=Bos taurus OX=9913 GN=MYH3 PE=2 SV=1	14173	224576	1308	1130	213	194	76.9	5.62	7756	1	0	790.344	1578.67	2	1578.67	0.0013	0	96.97		20	1.1e-09	R	AEDEEEMNAELTAK	K			12	File13689 Spectrum4406 scans: 9241
1	A6QPA6_BOVIN	MYH3 protein OS=Bos taurus OX=9913 GN=MYH3 PE=2 SV=1	14173	224576	1308	1130	213	194	76.9	5.62	7902	2	0	796.387	1590.76	2	1590.77	-0.0077	1	11.9		25	1.1	K	AGLLGTLEEMRDDR	L	Oxidation (M)	0.00000000010000.0	7	File13689 Spectrum7071 scans: 12438
1	A6QPA6_BOVIN	MYH3 protein OS=Bos taurus OX=9913 GN=MYH3 PE=2 SV=1	14173	224576	1308	1130	213	194	76.9	5.62	7903	1	0	796.391	1590.77	2	1590.77	-0.0003	1	28.11		25	0.029	K	AGLLGTLEEMRDDR	L	Oxidation (M)	0.00000000010000.0	5	File13689 Spectrum7216 scans: 12620
1	A6QPA6_BOVIN	MYH3 protein OS=Bos taurus OX=9913 GN=MYH3 PE=2 SV=1	14173	224576	1308	1130	213	194	76.9	5.62	7904	1	0	796.391	1590.77	2	1590.77	0	1	29.6		25	0.02	K	AGLLGTLEEMRDDR	L	Oxidation (M)	0.00000000010000.0	10	File13689 Spectrum7144 scans: 12530
1	A6QPA6_BOVIN	MYH3 protein OS=Bos taurus OX=9913 GN=MYH3 PE=2 SV=1	14173	224576	1308	1130	213	194	76.9	5.62	7905	1	0	531.263	1590.77	3	1590.77	0.0007	1	49.81		25	0.00019	K	AGLLGTLEEMRDDR	L	Oxidation (M)	0.00000000010000.0	12	File13689 Spectrum7137 scans: 12521
1	A6QPA6_BOVIN	MYH3 protein OS=Bos taurus OX=9913 GN=MYH3 PE=2 SV=1	14173	224576	1308	1130	213	194	76.9	5.62	7906	1	0	531.263	1590.77	3	1590.77	0.001	1	29.36		25	0.021	K	AGLLGTLEEMRDDR	L	Oxidation (M)	0.00000000010000.0	7	File13689 Spectrum7062 scans: 12428
1	A6QPA6_BOVIN	MYH3 protein OS=Bos taurus OX=9913 GN=MYH3 PE=2 SV=1	14173	224576	1308	1130	213	194	76.9	5.62	7907	1	0	531.263	1590.77	3	1590.77	0.0013	1	49.85		25	0.0002	K	AGLLGTLEEMRDDR	L	Oxidation (M)	0.00000000010000.0	9	File13689 Spectrum7214 scans: 12617
1	A6QPA6_BOVIN	MYH3 protein OS=Bos taurus OX=9913 GN=MYH3 PE=2 SV=1	14173	224576	1308	1130	213	194	76.9	5.62	7942	1	0	798.338	1594.66	2	1594.67	-0.0047	0	61.93		18	2.5e-06	R	AEDEEEMNAELTAK	K	Oxidation (M)	0.00000010000000.0	10	File13689 Spectrum2169 scans: 6583
1	A6QPA6_BOVIN	MYH3 protein OS=Bos taurus OX=9913 GN=MYH3 PE=2 SV=1	14173	224576	1308	1130	213	194	76.9	5.62	7943	1	0	798.34	1594.67	2	1594.67	-0.0009	0	99.28		18	4.2e-10	R	AEDEEEMNAELTAK	K	Oxidation (M)	0.00000010000000.0	12	File13689 Spectrum1772 scans: 6088
1	A6QPA6_BOVIN	MYH3 protein OS=Bos taurus OX=9913 GN=MYH3 PE=2 SV=1	14173	224576	1308	1130	213	194	76.9	5.62	7944	1	0	798.34	1594.67	2	1594.67	-0.0009	0	74.23		18	1.4e-07	R	AEDEEEMNAELTAK	K	Oxidation (M)	0.00000010000000.0	11	File13689 Spectrum2048 scans: 6427
1	A6QPA6_BOVIN	MYH3 protein OS=Bos taurus OX=9913 GN=MYH3 PE=2 SV=1	14173	224576	1308	1130	213	194	76.9	5.62	7945	1	0	798.34	1594.67	2	1594.67	-0.0007	0	78.1		18	5.6e-08	R	AEDEEEMNAELTAK	K	Oxidation (M)	0.00000010000000.0	11	File13689 Spectrum1836 scans: 6163
1	A6QPA6_BOVIN	MYH3 protein OS=Bos taurus OX=9913 GN=MYH3 PE=2 SV=1	14173	224576	1308	1130	213	194	76.9	5.62	7946	1	0	798.34	1594.67	2	1594.67	-0.0006	0	96.52		18	8e-10	R	AEDEEEMNAELTAK	K	Oxidation (M)	0.00000010000000.0	12	File13689 Spectrum1901 scans: 6244
1	A6QPA6_BOVIN	MYH3 protein OS=Bos taurus OX=9913 GN=MYH3 PE=2 SV=1	14173	224576	1308	1130	213	194	76.9	5.62	7973	1	0	533.609	1597.8	3	1597.8	0.0001	1	43.84		25	0.00072	R	RESIFCIQYNIR	A			11	File13689 Spectrum8977 scans: 14763
1	A6QPA6_BOVIN	MYH3 protein OS=Bos taurus OX=9913 GN=MYH3 PE=2 SV=1	14173	224576	1308	1130	213	194	76.9	5.62	7974	1	0	533.609	1597.8	3	1597.8	0.0006	1	44.49		25	0.00062	R	RESIFCIQYNIR	A			13	File13689 Spectrum9067 scans: 14866
1	A6QPA6_BOVIN	MYH3 protein OS=Bos taurus OX=9913 GN=MYH3 PE=2 SV=1	14173	224576	1308	1130	213	194	76.9	5.62	7975	1	0	799.909	1597.8	2	1597.8	0.0008	1	58.37		25	2.5e-05	R	RESIFCIQYNIR	A			11	File13689 Spectrum8935 scans: 14712
1	A6QPA6_BOVIN	MYH3 protein OS=Bos taurus OX=9913 GN=MYH3 PE=2 SV=1	14173	224576	1308	1130	213	194	76.9	5.62	7976	1	0	533.609	1597.81	3	1597.8	0.0017	1	36.58		25	0.0039	R	RESIFCIQYNIR	A			11	File13689 Spectrum8901 scans: 14670
1	A6QPA6_BOVIN	MYH3 protein OS=Bos taurus OX=9913 GN=MYH3 PE=2 SV=1	14173	224576	1308	1130	213	194	76.9	5.62	7977	1	0	799.91	1597.81	2	1597.8	0.0023	1	19.7		25	0.19	R	RESIFCIQYNIR	A			10	File13689 Spectrum9027 scans: 14821
1	A6QPA6_BOVIN	MYH3 protein OS=Bos taurus OX=9913 GN=MYH3 PE=2 SV=1	14173	224576	1308	1130	213	194	76.9	5.62	8041	1	0	802.904	1603.79	2	1603.79	-0.0005	0	79.97		25	2e-07	K	LELDDLGSNVESVSK	S			13	File13689 Spectrum8646 scans: 14357
1	A6QPA6_BOVIN	MYH3 protein OS=Bos taurus OX=9913 GN=MYH3 PE=2 SV=1	14173	224576	1308	1130	213	194	76.9	5.62	8042	1	0	802.905	1603.8	2	1603.79	0.0014	0	85.51		25	5.4e-08	K	LELDDLGSNVESVSK	S			13	File13689 Spectrum8726 scans: 14451
1	A6QPA6_BOVIN	MYH3 protein OS=Bos taurus OX=9913 GN=MYH3 PE=2 SV=1	14173	224576	1308	1130	213	194	76.9	5.62	8043	1	0	802.905	1603.8	2	1603.79	0.0017	0	91.03		25	1.5e-08	K	LELDDLGSNVESVSK	S			12	File13689 Spectrum8791 scans: 14534
1	A6QPA6_BOVIN	MYH3 protein OS=Bos taurus OX=9913 GN=MYH3 PE=2 SV=1	14173	224576	1308	1130	213	194	76.9	5.62	8164	1	0	808.918	1615.82	2	1615.83	-0.0087	0	19.5		25	0.22	K	NLTEELAGLDETIAK	L			5	File13689 Spectrum14596 scans: 21580
1	A6QPA6_BOVIN	MYH3 protein OS=Bos taurus OX=9913 GN=MYH3 PE=2 SV=1	14173	224576	1308	1130	213	194	76.9	5.62	8168	1	0	808.92	1615.83	2	1615.83	-0.0049	0	2.7	21	26	11	K	NLTEELAGLDETIAK	L			3	File13689 Spectrum14663 scans: 21669
1	A6QPA6_BOVIN	MYH3 protein OS=Bos taurus OX=9913 GN=MYH3 PE=2 SV=1	14173	224576	1308	1130	213	194	76.9	5.62	8172	1	0	808.921	1615.83	2	1615.83	-0.0036	0	83.9		26	8.5e-08	K	NLTEELAGLDETIAK	L			11	File13689 Spectrum12916 scans: 19578
1	A6QPA6_BOVIN	MYH3 protein OS=Bos taurus OX=9913 GN=MYH3 PE=2 SV=1	14173	224576	1308	1130	213	194	76.9	5.62	8174	1	0	539.616	1615.83	3	1615.83	-0.0031	0	53.31		26	9.7e-05	K	NLTEELAGLDETIAK	L			11	File13689 Spectrum12259 scans: 18805
1	A6QPA6_BOVIN	MYH3 protein OS=Bos taurus OX=9913 GN=MYH3 PE=2 SV=1	14173	224576	1308	1130	213	194	76.9	5.62	8177	1	0	808.922	1615.83	2	1615.83	-0.0021	0	84.34		26	7.8e-08	K	NLTEELAGLDETIAK	L			13	File13689 Spectrum12687 scans: 19307
1	A6QPA6_BOVIN	MYH3 protein OS=Bos taurus OX=9913 GN=MYH3 PE=2 SV=1	14173	224576	1308	1130	213	194	76.9	5.62	8179	1	0	808.922	1615.83	2	1615.83	-0.0019	0	53.16		26	0.0001	K	NLTEELAGLDETIAK	L			12	File13689 Spectrum12248 scans: 18791
1	A6QPA6_BOVIN	MYH3 protein OS=Bos taurus OX=9913 GN=MYH3 PE=2 SV=1	14173	224576	1308	1130	213	194	76.9	5.62	8181	1	0	808.922	1615.83	2	1615.83	-0.0017	0	7.28	20	26	4	K	NLTEELAGLDETIAK	L			6	File13689 Spectrum14320 scans: 21260
1	A6QPA6_BOVIN	MYH3 protein OS=Bos taurus OX=9913 GN=MYH3 PE=2 SV=1	14173	224576	1308	1130	213	194	76.9	5.62	8182	1	0	808.922	1615.83	2	1615.83	-0.0017	0	58.68		26	2.9e-05	K	NLTEELAGLDETIAK	L			13	File13689 Spectrum12321 scans: 18884
1	A6QPA6_BOVIN	MYH3 protein OS=Bos taurus OX=9913 GN=MYH3 PE=2 SV=1	14173	224576	1308	1130	213	194	76.9	5.62	8184	1	0	808.922	1615.83	2	1615.83	-0.0016	0	94.04		26	8.4e-09	K	NLTEELAGLDETIAK	L			11	File13689 Spectrum12531 scans: 19133
1	A6QPA6_BOVIN	MYH3 protein OS=Bos taurus OX=9913 GN=MYH3 PE=2 SV=1	14173	224576	1308	1130	213	194	76.9	5.62	8185	1	0	808.922	1615.83	2	1615.83	-0.0014	0	95.03		26	6.7e-09	K	NLTEELAGLDETIAK	L			13	File13689 Spectrum12255 scans: 18800
1	A6QPA6_BOVIN	MYH3 protein OS=Bos taurus OX=9913 GN=MYH3 PE=2 SV=1	14173	224576	1308	1130	213	194	76.9	5.62	8186	1	0	808.922	1615.83	2	1615.83	-0.0012	0	102.41		26	1.2e-09	K	NLTEELAGLDETIAK	L			12	File13689 Spectrum12317 scans: 18879
1	A6QPA6_BOVIN	MYH3 protein OS=Bos taurus OX=9913 GN=MYH3 PE=2 SV=1	14173	224576	1308	1130	213	194	76.9	5.62	8187	1	0	808.922	1615.83	2	1615.83	-0.0006	0	38.18		26	0.0032	K	NLTEELAGLDETIAK	L			7	File13689 Spectrum14403 scans: 21351
1	A6QPA6_BOVIN	MYH3 protein OS=Bos taurus OX=9913 GN=MYH3 PE=2 SV=1	14173	224576	1308	1130	213	194	76.9	5.62	8188	1	0	808.922	1615.83	2	1615.83	-0.0005	0	95.53		26	5.9e-09	K	NLTEELAGLDETIAK	L			13	File13689 Spectrum12389 scans: 18964
1	A6QPA6_BOVIN	MYH3 protein OS=Bos taurus OX=9913 GN=MYH3 PE=2 SV=1	14173	224576	1308	1130	213	194	76.9	5.62	8189	1	0	808.922	1615.83	2	1615.83	-0.0004	0	100.21		26	2e-09	K	NLTEELAGLDETIAK	L			12	File13689 Spectrum12461 scans: 19048
1	A6QPA6_BOVIN	MYH3 protein OS=Bos taurus OX=9913 GN=MYH3 PE=2 SV=1	14173	224576	1308	1130	213	194	76.9	5.62	8190	1	0	808.923	1615.83	2	1615.83	0.0002	0	72.88		26	1.1e-06	K	NLTEELAGLDETIAK	L			13	File13689 Spectrum12189 scans: 18716
1	A6QPA6_BOVIN	MYH3 protein OS=Bos taurus OX=9913 GN=MYH3 PE=2 SV=1	14173	224576	1308	1130	213	194	76.9	5.62	8192	1	0	808.923	1615.83	2	1615.83	0.0007	0	86.83		26	4.2e-08	K	NLTEELAGLDETIAK	L			12	File13689 Spectrum11771 scans: 18206
1	A6QPA6_BOVIN	MYH3 protein OS=Bos taurus OX=9913 GN=MYH3 PE=2 SV=1	14173	224576	1308	1130	213	194	76.9	5.62	8193	1	0	808.923	1615.83	2	1615.83	0.0007	0	75.89		26	5.2e-07	K	NLTEELAGLDETIAK	L			11	File13689 Spectrum13021 scans: 19693
1	A6QPA6_BOVIN	MYH3 protein OS=Bos taurus OX=9913 GN=MYH3 PE=2 SV=1	14173	224576	1308	1130	213	194	76.9	5.62	8195	1	0	539.618	1615.83	3	1615.83	0.0013	0	58.06		26	3.1e-05	K	NLTEELAGLDETIAK	L			10	File13689 Spectrum12349 scans: 18918
1	A6QPA6_BOVIN	MYH3 protein OS=Bos taurus OX=9913 GN=MYH3 PE=2 SV=1	14173	224576	1308	1130	213	194	76.9	5.62	8196	1	0	808.923	1615.83	2	1615.83	0.0016	0	82.81		25	1e-07	K	NLTEELAGLDETIAK	L			13	File13689 Spectrum12605 scans: 19216
1	A6QPA6_BOVIN	MYH3 protein OS=Bos taurus OX=9913 GN=MYH3 PE=2 SV=1	14173	224576	1308	1130	213	194	76.9	5.62	8197	1	0	808.924	1615.83	2	1615.83	0.0028	0	34.89		26	0.0065	K	NLTEELAGLDETIAK	L			7	File13689 Spectrum14532 scans: 21508
1	A6QPA6_BOVIN	MYH3 protein OS=Bos taurus OX=9913 GN=MYH3 PE=2 SV=1	14173	224576	1308	1130	213	194	76.9	5.62	8229	1	1	810.406	1618.8	2	1618.8	-0.0066	1	94.51		26	7.6e-09	K	TKGEESQAELEASLK	E			13	File13689 Spectrum3921 scans: 8676
1	A6QPA6_BOVIN	MYH3 protein OS=Bos taurus OX=9913 GN=MYH3 PE=2 SV=1	14173	224576	1308	1130	213	194	76.9	5.62	8230	1	1	810.409	1618.8	2	1618.8	-0.0011	1	96.72		26	4.6e-09	K	TKGEESQAELEASLK	E			11	File13689 Spectrum3520 scans: 8187
1	A6QPA6_BOVIN	MYH3 protein OS=Bos taurus OX=9913 GN=MYH3 PE=2 SV=1	14173	224576	1308	1130	213	194	76.9	5.62	8231	1	1	540.609	1618.8	3	1618.8	-0.0009	1	44.36		26	0.0008	K	TKGEESQAELEASLK	E			14	File13689 Spectrum3521 scans: 8188
1	A6QPA6_BOVIN	MYH3 protein OS=Bos taurus OX=9913 GN=MYH3 PE=2 SV=1	14173	224576	1308	1130	213	194	76.9	5.62	8232	1	1	810.41	1618.8	2	1618.8	-0.0002	1	111.59		26	1.5e-10	K	TKGEESQAELEASLK	E			13	File13689 Spectrum3600 scans: 8280
1	A6QPA6_BOVIN	MYH3 protein OS=Bos taurus OX=9913 GN=MYH3 PE=2 SV=1	14173	224576	1308	1130	213	194	76.9	5.62	8233	1	1	540.609	1618.81	3	1618.8	0.0006	1	68.13		26	3.4e-06	K	TKGEESQAELEASLK	E			8	File13689 Spectrum3599 scans: 8279
1	A6QPA6_BOVIN	MYH3 protein OS=Bos taurus OX=9913 GN=MYH3 PE=2 SV=1	14173	224576	1308	1130	213	194	76.9	5.62	8234	1	1	810.411	1618.81	2	1618.8	0.0025	1	123.33		26	9.8e-12	K	TKGEESQAELEASLK	E			13	File13689 Spectrum3669 scans: 8366
1	A6QPA6_BOVIN	MYH3 protein OS=Bos taurus OX=9913 GN=MYH3 PE=2 SV=1	14173	224576	1308	1130	213	194	76.9	5.62	8235	1	1	540.61	1618.81	3	1618.8	0.0028	1	29.81		26	0.022	K	TKGEESQAELEASLK	E			7	File13689 Spectrum3887 scans: 8636
1	A6QPA6_BOVIN	MYH3 protein OS=Bos taurus OX=9913 GN=MYH3 PE=2 SV=1	14173	224576	1308	1130	213	194	76.9	5.62	8236	1	1	810.416	1618.82	2	1618.8	0.0129	1	106.28		26	5.1e-10	K	TKGEESQAELEASLK	E			13	File13689 Spectrum3754 scans: 8463
1	A6QPA6_BOVIN	MYH3 protein OS=Bos taurus OX=9913 GN=MYH3 PE=2 SV=1	14173	224576	1308	1130	213	194	76.9	5.62	8257	1	0	811.897	1621.78	2	1621.78	-0.0037	0	63.32		25	8.2e-06	K	NAYEEALDQLETVK	R			10	File13689 Spectrum11214 scans: 17501
1	A6QPA6_BOVIN	MYH3 protein OS=Bos taurus OX=9913 GN=MYH3 PE=2 SV=1	14173	224576	1308	1130	213	194	76.9	5.62	8258	1	0	811.897	1621.78	2	1621.78	-0.0034	0	77.1		25	3.4e-07	K	NAYEEALDQLETVK	R			12	File13689 Spectrum11272 scans: 17580
1	A6QPA6_BOVIN	MYH3 protein OS=Bos taurus OX=9913 GN=MYH3 PE=2 SV=1	14173	224576	1308	1130	213	194	76.9	5.62	8259	1	0	811.898	1621.78	2	1621.78	-0.0015	0	66.54		25	4.1e-06	K	NAYEEALDQLETVK	R			11	File13689 Spectrum11335 scans: 17661
1	A6QPA6_BOVIN	MYH3 protein OS=Bos taurus OX=9913 GN=MYH3 PE=2 SV=1	14173	224576	1308	1130	213	194	76.9	5.62	8306	1	0	543.293	1626.86	3	1626.86	-0.0017	1	56.91		25	3.2e-05	R	GQEDLKEQLAIVER	R			9	File13689 Spectrum6841 scans: 12151
1	A6QPA6_BOVIN	MYH3 protein OS=Bos taurus OX=9913 GN=MYH3 PE=2 SV=1	14173	224576	1308	1130	213	194	76.9	5.62	8307	1	0	543.293	1626.86	3	1626.86	-0.0002	1	68.39		25	2.3e-06	R	GQEDLKEQLAIVER	R			8	File13689 Spectrum7040 scans: 12403
1	A6QPA6_BOVIN	MYH3 protein OS=Bos taurus OX=9913 GN=MYH3 PE=2 SV=1	14173	224576	1308	1130	213	194	76.9	5.62	8308	1	0	543.293	1626.86	3	1626.86	-0.0002	1	56.34		25	3.7e-05	R	GQEDLKEQLAIVER	R			7	File13689 Spectrum6898 scans: 12228
1	A6QPA6_BOVIN	MYH3 protein OS=Bos taurus OX=9913 GN=MYH3 PE=2 SV=1	14173	224576	1308	1130	213	194	76.9	5.62	8309	1	0	814.436	1626.86	2	1626.86	0	1	103.54		25	7e-10	R	GQEDLKEQLAIVER	R			12	File13689 Spectrum6888 scans: 12215
1	A6QPA6_BOVIN	MYH3 protein OS=Bos taurus OX=9913 GN=MYH3 PE=2 SV=1	14173	224576	1308	1130	213	194	76.9	5.62	8310	1	0	814.436	1626.86	2	1626.86	0.0001	1	109.28		25	1.9e-10	R	GQEDLKEQLAIVER	R			10	File13689 Spectrum7032 scans: 12393
1	A6QPA6_BOVIN	MYH3 protein OS=Bos taurus OX=9913 GN=MYH3 PE=2 SV=1	14173	224576	1308	1130	213	194	76.9	5.62	8311	1	0	814.436	1626.86	2	1626.86	0.0002	1	97.88		24	2.5e-09	R	GQEDLKEQLAIVER	R			12	File13689 Spectrum6949 scans: 12294
1	A6QPA6_BOVIN	MYH3 protein OS=Bos taurus OX=9913 GN=MYH3 PE=2 SV=1	14173	224576	1308	1130	213	194	76.9	5.62	8312	1	0	543.293	1626.86	3	1626.86	0.0003	1	60.46		24	1.4e-05	R	GQEDLKEQLAIVER	R			9	File13689 Spectrum6961 scans: 12309
1	A6QPA6_BOVIN	MYH3 protein OS=Bos taurus OX=9913 GN=MYH3 PE=2 SV=1	14173	224576	1308	1130	213	194	76.9	5.62	8313	1	0	814.436	1626.86	2	1626.86	0.0006	1	75.95		24	4e-07	R	GQEDLKEQLAIVER	R			12	File13689 Spectrum7734 scans: 13283
1	A6QPA6_BOVIN	MYH3 protein OS=Bos taurus OX=9913 GN=MYH3 PE=2 SV=1	14173	224576	1308	1130	213	194	76.9	5.62	8314	1	0	814.437	1626.86	2	1626.86	0.0014	1	98.36		24	2.3e-09	R	GQEDLKEQLAIVER	R			12	File13689 Spectrum6830 scans: 12136
1	A6QPA6_BOVIN	MYH3 protein OS=Bos taurus OX=9913 GN=MYH3 PE=2 SV=1	14173	224576	1308	1130	213	194	76.9	5.62	8361	1	0	816.399	1630.78	2	1630.79	-0.0031	0	73.54		25	8.5e-07	R	LQAEVEDLMVDVDR	A			9	File13689 Spectrum10958 scans: 17158
1	A6QPA6_BOVIN	MYH3 protein OS=Bos taurus OX=9913 GN=MYH3 PE=2 SV=1	14173	224576	1308	1130	213	194	76.9	5.62	8362	1	0	816.4	1630.79	2	1630.79	-0.0021	0	87.64		25	3.3e-08	R	LQAEVEDLMVDVDR	A			10	File13689 Spectrum11053 scans: 17296
1	A6QPA6_BOVIN	MYH3 protein OS=Bos taurus OX=9913 GN=MYH3 PE=2 SV=1	14173	224576	1308	1130	213	194	76.9	5.62	8363	1	0	816.401	1630.79	2	1630.79	-0.0004	0	74.44		25	7e-07	R	LQAEVEDLMVDVDR	A			9	File13689 Spectrum11205 scans: 17490
1	A6QPA6_BOVIN	MYH3 protein OS=Bos taurus OX=9913 GN=MYH3 PE=2 SV=1	14173	224576	1308	1130	213	194	76.9	5.62	8364	1	0	816.402	1630.79	2	1630.79	0.0014	0	97.16		25	3.8e-09	R	LQAEVEDLMVDVDR	A			10	File13689 Spectrum11001 scans: 17224
1	A6QPA6_BOVIN	MYH3 protein OS=Bos taurus OX=9913 GN=MYH3 PE=2 SV=1	14173	224576	1308	1130	213	194	76.9	5.62	8366	1	0	816.402	1630.79	2	1630.79	0.0018	0	96.85		25	4e-09	R	LQAEVEDLMVDVDR	A			10	File13689 Spectrum11107 scans: 17369
1	A6QPA6_BOVIN	MYH3 protein OS=Bos taurus OX=9913 GN=MYH3 PE=2 SV=1	14173	224576	1308	1130	213	194	76.9	5.62	8405	1	0	545.284	1632.83	3	1632.83	-0.0013	1	74.56		25	6.4e-07	R	QLEEKESTVSQLSR	S			8	File13689 Spectrum2442 scans: 6902
1	A6QPA6_BOVIN	MYH3 protein OS=Bos taurus OX=9913 GN=MYH3 PE=2 SV=1	14173	224576	1308	1130	213	194	76.9	5.62	8406	1	0	545.285	1632.83	3	1632.83	0.0002	1	69.32		25	2.1e-06	R	QLEEKESTVSQLSR	S			8	File13689 Spectrum2514 scans: 6985
1	A6QPA6_BOVIN	MYH3 protein OS=Bos taurus OX=9913 GN=MYH3 PE=2 SV=1	14173	224576	1308	1130	213	194	76.9	5.62	8407	1	0	817.423	1632.83	2	1632.83	0.0002	1	94.48		25	6.5e-09	R	QLEEKESTVSQLSR	S			12	File13689 Spectrum2530 scans: 7004
1	A6QPA6_BOVIN	MYH3 protein OS=Bos taurus OX=9913 GN=MYH3 PE=2 SV=1	14173	224576	1308	1130	213	194	76.9	5.62	8408	1	0	817.424	1632.83	2	1632.83	0.0008	1	94.05		25	7.1e-09	R	QLEEKESTVSQLSR	S			12	File13689 Spectrum2460 scans: 6922
1	A6QPA6_BOVIN	MYH3 protein OS=Bos taurus OX=9913 GN=MYH3 PE=2 SV=1	14173	224576	1308	1130	213	194	76.9	5.62	8409	1	0	545.285	1632.83	3	1632.83	0.0011	1	61.9		25	1.2e-05	R	QLEEKESTVSQLSR	S			9	File13689 Spectrum2183 scans: 6602
1	A6QPA6_BOVIN	MYH3 protein OS=Bos taurus OX=9913 GN=MYH3 PE=2 SV=1	14173	224576	1308	1130	213	194	76.9	5.62	8562	1	0	824.398	1646.78	2	1646.78	-0.0017	0	93.12		25	8e-09	R	LQAEVEDLMVDVDR	A	Oxidation (M)	0.00000000100000.0	12	File13689 Spectrum8334 scans: 13995
1	A6QPA6_BOVIN	MYH3 protein OS=Bos taurus OX=9913 GN=MYH3 PE=2 SV=1	14173	224576	1308	1130	213	194	76.9	5.62	8563	1	0	824.399	1646.78	2	1646.78	0.0013	0	79.2		25	2e-07	R	LQAEVEDLMVDVDR	A	Oxidation (M)	0.00000000100000.0	12	File13689 Spectrum8241 scans: 13891
1	A6QPA6_BOVIN	MYH3 protein OS=Bos taurus OX=9913 GN=MYH3 PE=2 SV=1	14173	224576	1308	1130	213	194	76.9	5.62	8565	1	0	824.4	1646.79	2	1646.78	0.003	0	67.41		25	3e-06	R	LQAEVEDLMVDVDR	A	Oxidation (M)	0.00000000100000.0	9	File13689 Spectrum8155 scans: 13793
1	A6QPA6_BOVIN	MYH3 protein OS=Bos taurus OX=9913 GN=MYH3 PE=2 SV=1	14173	224576	1308	1130	213	194	76.9	5.62	8645	1	0	552.26	1653.76	3	1653.76	-0.0019	0	55.98		22	2.5e-05	R	QAEEADEQANAHLTK	F			8	File13689 Spectrum997 scans: 5121
1	A6QPA6_BOVIN	MYH3 protein OS=Bos taurus OX=9913 GN=MYH3 PE=2 SV=1	14173	224576	1308	1130	213	194	76.9	5.62	8646	1	0	552.26	1653.76	3	1653.76	-0.0014	0	18.37		22	0.14	R	QAEEADEQANAHLTK	F			7	File13689 Spectrum1266 scans: 5447
1	A6QPA6_BOVIN	MYH3 protein OS=Bos taurus OX=9913 GN=MYH3 PE=2 SV=1	14173	224576	1308	1130	213	194	76.9	5.62	8647	1	0	827.886	1653.76	2	1653.76	-0.0013	0	105.52		22	2.7e-10	R	QAEEADEQANAHLTK	F			13	File13689 Spectrum993 scans: 5116
1	A6QPA6_BOVIN	MYH3 protein OS=Bos taurus OX=9913 GN=MYH3 PE=2 SV=1	14173	224576	1308	1130	213	194	76.9	5.62	8648	1	0	552.26	1653.76	3	1653.76	-0.001	0	63.04		22	4.9e-06	R	QAEEADEQANAHLTK	F			14	File13689 Spectrum594 scans: 4592
1	A6QPA6_BOVIN	MYH3 protein OS=Bos taurus OX=9913 GN=MYH3 PE=2 SV=1	14173	224576	1308	1130	213	194	76.9	5.62	8649	1	0	552.26	1653.76	3	1653.76	-0.001	0	75.71		22	2.6e-07	R	QAEEADEQANAHLTK	F			10	File13689 Spectrum832 scans: 4907
1	A6QPA6_BOVIN	MYH3 protein OS=Bos taurus OX=9913 GN=MYH3 PE=2 SV=1	14173	224576	1308	1130	213	194	76.9	5.62	8650	1	0	552.26	1653.76	3	1653.76	-0.0005	0	43.6		23	0.00045	R	QAEEADEQANAHLTK	F			7	File13689 Spectrum939 scans: 5044
1	A6QPA6_BOVIN	MYH3 protein OS=Bos taurus OX=9913 GN=MYH3 PE=2 SV=1	14173	224576	1308	1130	213	194	76.9	5.62	8651	1	0	552.26	1653.76	3	1653.76	-0.0001	0	72.15		23	6.2e-07	R	QAEEADEQANAHLTK	F			9	File13689 Spectrum886 scans: 4974
1	A6QPA6_BOVIN	MYH3 protein OS=Bos taurus OX=9913 GN=MYH3 PE=2 SV=1	14173	224576	1308	1130	213	194	76.9	5.62	8652	1	0	827.887	1653.76	2	1653.76	0	0	111.95		23	6.5e-11	R	QAEEADEQANAHLTK	F			12	File13689 Spectrum887 scans: 4976
1	A6QPA6_BOVIN	MYH3 protein OS=Bos taurus OX=9913 GN=MYH3 PE=2 SV=1	14173	224576	1308	1130	213	194	76.9	5.62	8653	1	0	827.887	1653.76	2	1653.76	0	0	104.6		23	3.5e-10	R	QAEEADEQANAHLTK	F			11	File13689 Spectrum834 scans: 4909
1	A6QPA6_BOVIN	MYH3 protein OS=Bos taurus OX=9913 GN=MYH3 PE=2 SV=1	14173	224576	1308	1130	213	194	76.9	5.62	8654	1	0	827.887	1653.76	2	1653.76	0.0005	0	101.33		23	7.6e-10	R	QAEEADEQANAHLTK	F			13	File13689 Spectrum940 scans: 5045
1	A6QPA6_BOVIN	MYH3 protein OS=Bos taurus OX=9913 GN=MYH3 PE=2 SV=1	14173	224576	1308	1130	213	194	76.9	5.62	8655	1	0	552.261	1653.76	3	1653.76	0.0006	0	49.07		23	0.00013	R	QAEEADEQANAHLTK	F			7	File13689 Spectrum1104 scans: 5260
1	A6QPA6_BOVIN	MYH3 protein OS=Bos taurus OX=9913 GN=MYH3 PE=2 SV=1	14173	224576	1308	1130	213	194	76.9	5.62	8656	1	0	827.89	1653.76	2	1653.76	0.0052	0	7.52		23	1.9	R	QAEEADEQANAHLTK	F			7	File13689 Spectrum1294 scans: 5480
1	A6QPA6_BOVIN	MYH3 protein OS=Bos taurus OX=9913 GN=MYH3 PE=2 SV=1	14173	224576	1308	1130	213	194	76.9	5.62	8746	1	0	831.938	1661.86	2	1661.86	0	1	79.47		25	2e-07	K	VEDEQTLGLQFQKK	I			11	File13689 Spectrum5195 scans: 10214
1	A6QPA6_BOVIN	MYH3 protein OS=Bos taurus OX=9913 GN=MYH3 PE=2 SV=1	14173	224576	1308	1130	213	194	76.9	5.62	8747	1	0	831.939	1661.86	2	1661.86	0.002	1	94.49		25	6.1e-09	K	VEDEQTLGLQFQKK	I			12	File13689 Spectrum5132 scans: 10131
1	A6QPA6_BOVIN	MYH3 protein OS=Bos taurus OX=9913 GN=MYH3 PE=2 SV=1	14173	224576	1308	1130	213	194	76.9	5.62	8821	1	0	836.466	1670.92	2	1670.92	-0.0022	1	87.18		23	2.1e-08	R	IQLELTQVKSEIDR	K			9	File13689 Spectrum8319 scans: 13978
1	A6QPA6_BOVIN	MYH3 protein OS=Bos taurus OX=9913 GN=MYH3 PE=2 SV=1	14173	224576	1308	1130	213	194	76.9	5.62	8822	1	0	557.982	1670.92	3	1670.92	0.0026	1	31.96		22	0.0061	R	IQLELTQVKSEIDR	K			13	File13689 Spectrum8357 scans: 14020
1	A6QPA6_BOVIN	MYH3 protein OS=Bos taurus OX=9913 GN=MYH3 PE=2 SV=1	14173	224576	1308	1130	213	194	76.9	5.62	8823	1	0	557.982	1670.92	3	1670.92	0.0031	1	57.06		22	1.9e-05	R	IQLELTQVKSEIDR	K			9	File13689 Spectrum8261 scans: 13913
1	A6QPA6_BOVIN	MYH3 protein OS=Bos taurus OX=9913 GN=MYH3 PE=2 SV=1	14173	224576	1308	1130	213	194	76.9	5.62	8908	1	0	560.267	1677.78	3	1677.78	-0.0011	1	67.6		24	2.6e-06	K	STQDGKVTVETEDNR	T			8	File13689 Spectrum663 scans: 4691
1	A6QPA6_BOVIN	MYH3 protein OS=Bos taurus OX=9913 GN=MYH3 PE=2 SV=1	14173	224576	1308	1130	213	194	76.9	5.62	8909	1	0	839.897	1677.78	2	1677.78	-0.001	1	90.16		24	1.5e-08	K	STQDGKVTVETEDNR	T			10	File13689 Spectrum597 scans: 4600
1	A6QPA6_BOVIN	MYH3 protein OS=Bos taurus OX=9913 GN=MYH3 PE=2 SV=1	14173	224576	1308	1130	213	194	76.9	5.62	8910	1	0	839.897	1677.78	2	1677.78	-0.0007	1	77.79		24	2.5e-07	K	STQDGKVTVETEDNR	T			10	File13689 Spectrum637 scans: 4658
1	A6QPA6_BOVIN	MYH3 protein OS=Bos taurus OX=9913 GN=MYH3 PE=2 SV=1	14173	224576	1308	1130	213	194	76.9	5.62	8911	1	0	560.267	1677.78	3	1677.78	-0.0006	1	68.19		24	2.3e-06	K	STQDGKVTVETEDNR	T			8	File13689 Spectrum614 scans: 4627
1	A6QPA6_BOVIN	MYH3 protein OS=Bos taurus OX=9913 GN=MYH3 PE=2 SV=1	14173	224576	1308	1130	213	194	76.9	5.62	8912	1	0	839.897	1677.78	2	1677.78	-0.0005	1	81.59		24	1e-07	K	STQDGKVTVETEDNR	T			11	File13689 Spectrum557 scans: 4544
1	A6QPA6_BOVIN	MYH3 protein OS=Bos taurus OX=9913 GN=MYH3 PE=2 SV=1	14173	224576	1308	1130	213	194	76.9	5.62	8913	1	0	560.267	1677.78	3	1677.78	-0.0002	1	68.74		24	2e-06	K	STQDGKVTVETEDNR	T			8	File13689 Spectrum729 scans: 4777
1	A6QPA6_BOVIN	MYH3 protein OS=Bos taurus OX=9913 GN=MYH3 PE=2 SV=1	14173	224576	1308	1130	213	194	76.9	5.62	8914	1	0	560.268	1677.78	3	1677.78	0	1	68.16		24	2.3e-06	K	STQDGKVTVETEDNR	T			8	File13689 Spectrum532 scans: 4511
1	A6QPA6_BOVIN	MYH3 protein OS=Bos taurus OX=9913 GN=MYH3 PE=2 SV=1	14173	224576	1308	1130	213	194	76.9	5.62	8915	1	0	560.268	1677.78	3	1677.78	0.0002	1	67.74		24	2.5e-06	K	STQDGKVTVETEDNR	T			8	File13689 Spectrum575 scans: 4569
1	A6QPA6_BOVIN	MYH3 protein OS=Bos taurus OX=9913 GN=MYH3 PE=2 SV=1	14173	224576	1308	1130	213	194	76.9	5.62	8933	1	0	841.459	1680.9	2	1680.91	-0.0048	0	70.58		23	9.5e-07	R	VIQYFATIAATGDLAK	K			11	File13689 Spectrum14918 scans: 22016
1	A6QPA6_BOVIN	MYH3 protein OS=Bos taurus OX=9913 GN=MYH3 PE=2 SV=1	14173	224576	1308	1130	213	194	76.9	5.62	8934	1	0	841.46	1680.91	2	1680.91	-0.0031	0	39.15		23	0.0013	R	VIQYFATIAATGDLAK	K			5	File13689 Spectrum15760 scans: 23316
1	A6QPA6_BOVIN	MYH3 protein OS=Bos taurus OX=9913 GN=MYH3 PE=2 SV=1	14173	224576	1308	1130	213	194	76.9	5.62	8935	1	0	841.46	1680.91	2	1680.91	-0.0031	0	98.27		23	1.7e-09	R	VIQYFATIAATGDLAK	K			14	File13689 Spectrum11369 scans: 17705
1	A6QPA6_BOVIN	MYH3 protein OS=Bos taurus OX=9913 GN=MYH3 PE=2 SV=1	14173	224576	1308	1130	213	194	76.9	5.62	8936	1	0	561.309	1680.91	3	1680.91	-0.0027	0	55.89		23	2.7e-05	R	VIQYFATIAATGDLAK	K			14	File13689 Spectrum11378 scans: 17719
1	A6QPA6_BOVIN	MYH3 protein OS=Bos taurus OX=9913 GN=MYH3 PE=2 SV=1	14173	224576	1308	1130	213	194	76.9	5.62	8937	1	0	841.46	1680.91	2	1680.91	-0.0027	0	37.89		23	0.0017	R	VIQYFATIAATGDLAK	K			8	File13689 Spectrum16096 scans: 23904
1	A6QPA6_BOVIN	MYH3 protein OS=Bos taurus OX=9913 GN=MYH3 PE=2 SV=1	14173	224576	1308	1130	213	194	76.9	5.62	8938	1	0	841.46	1680.91	2	1680.91	-0.0026	0	57.93		23	1.7e-05	R	VIQYFATIAATGDLAK	K			8	File13689 Spectrum15271 scans: 22625
1	A6QPA6_BOVIN	MYH3 protein OS=Bos taurus OX=9913 GN=MYH3 PE=2 SV=1	14173	224576	1308	1130	213	194	76.9	5.62	8939	1	0	841.46	1680.91	2	1680.91	-0.0024	0	29.76		23	0.011	R	VIQYFATIAATGDLAK	K			5	File13689 Spectrum15788 scans: 23365
1	A6QPA6_BOVIN	MYH3 protein OS=Bos taurus OX=9913 GN=MYH3 PE=2 SV=1	14173	224576	1308	1130	213	194	76.9	5.62	8940	1	0	841.461	1680.91	2	1680.91	-0.0022	0	29.62		23	0.011	R	VIQYFATIAATGDLAK	K			8	File13689 Spectrum15701 scans: 23212
1	A6QPA6_BOVIN	MYH3 protein OS=Bos taurus OX=9913 GN=MYH3 PE=2 SV=1	14173	224576	1308	1130	213	194	76.9	5.62	8941	1	0	561.309	1680.91	3	1680.91	-0.0021	0	44.8		23	0.00035	R	VIQYFATIAATGDLAK	K			17	File13689 Spectrum11614 scans: 18008
1	A6QPA6_BOVIN	MYH3 protein OS=Bos taurus OX=9913 GN=MYH3 PE=2 SV=1	14173	224576	1308	1130	213	194	76.9	5.62	8942	1	0	841.461	1680.91	2	1680.91	-0.0021	0	47.69		23	0.00018	R	VIQYFATIAATGDLAK	K			7	File13689 Spectrum15320 scans: 22693
1	A6QPA6_BOVIN	MYH3 protein OS=Bos taurus OX=9913 GN=MYH3 PE=2 SV=1	14173	224576	1308	1130	213	194	76.9	5.62	8943	1	0	841.461	1680.91	2	1680.91	-0.0015	0	49.85		23	0.00011	R	VIQYFATIAATGDLAK	K			7	File13689 Spectrum15540 scans: 22974
1	A6QPA6_BOVIN	MYH3 protein OS=Bos taurus OX=9913 GN=MYH3 PE=2 SV=1	14173	224576	1308	1130	213	194	76.9	5.62	8944	1	0	841.461	1680.91	2	1680.91	-0.0015	0	78.28		23	1.5e-07	R	VIQYFATIAATGDLAK	K			12	File13689 Spectrum14689 scans: 21710
1	A6QPA6_BOVIN	MYH3 protein OS=Bos taurus OX=9913 GN=MYH3 PE=2 SV=1	14173	224576	1308	1130	213	194	76.9	5.62	8945	1	0	841.461	1680.91	2	1680.91	-0.0012	0	73.71		23	4.6e-07	R	VIQYFATIAATGDLAK	K			12	File13689 Spectrum14436 scans: 21389
1	A6QPA6_BOVIN	MYH3 protein OS=Bos taurus OX=9913 GN=MYH3 PE=2 SV=1	14173	224576	1308	1130	213	194	76.9	5.62	8946	1	0	561.31	1680.91	3	1680.91	-0.0011	0	47.63		23	0.00018	R	VIQYFATIAATGDLAK	K			13	File13689 Spectrum11451 scans: 17807
1	A6QPA6_BOVIN	MYH3 protein OS=Bos taurus OX=9913 GN=MYH3 PE=2 SV=1	14173	224576	1308	1130	213	194	76.9	5.62	8947	1	0	841.461	1680.91	2	1680.91	-0.001	0	28.86	22	23	0.014	R	VIQYFATIAATGDLAK	K			5	File13689 Spectrum15850 scans: 23468
1	A6QPA6_BOVIN	MYH3 protein OS=Bos taurus OX=9913 GN=MYH3 PE=2 SV=1	14173	224576	1308	1130	213	194	76.9	5.62	8948	1	0	841.461	1680.91	2	1680.91	-0.001	0	60.98		23	8.5e-06	R	VIQYFATIAATGDLAK	K			8	File13689 Spectrum15627 scans: 23101
1	A6QPA6_BOVIN	MYH3 protein OS=Bos taurus OX=9913 GN=MYH3 PE=2 SV=1	14173	224576	1308	1130	213	194	76.9	5.62	8949	1	0	841.461	1680.91	2	1680.91	-0.0009	0	69.31		23	1.3e-06	R	VIQYFATIAATGDLAK	K			8	File13689 Spectrum15082 scans: 22251
1	A6QPA6_BOVIN	MYH3 protein OS=Bos taurus OX=9913 GN=MYH3 PE=2 SV=1	14173	224576	1308	1130	213	194	76.9	5.62	8950	1	0	841.461	1680.91	2	1680.91	-0.0009	0	74		23	4.3e-07	R	VIQYFATIAATGDLAK	K			8	File13689 Spectrum14722 scans: 21768
1	A6QPA6_BOVIN	MYH3 protein OS=Bos taurus OX=9913 GN=MYH3 PE=2 SV=1	14173	224576	1308	1130	213	194	76.9	5.62	8951	1	0	841.461	1680.91	2	1680.91	-0.0005	0	63.65		23	4.6e-06	R	VIQYFATIAATGDLAK	K			9	File13689 Spectrum15983 scans: 23702
1	A6QPA6_BOVIN	MYH3 protein OS=Bos taurus OX=9913 GN=MYH3 PE=2 SV=1	14173	224576	1308	1130	213	194	76.9	5.62	8952	1	0	841.461	1680.91	2	1680.91	-0.0004	0	71.52		23	7.5e-07	R	VIQYFATIAATGDLAK	K			12	File13689 Spectrum14551 scans: 21529
1	A6QPA6_BOVIN	MYH3 protein OS=Bos taurus OX=9913 GN=MYH3 PE=2 SV=1	14173	224576	1308	1130	213	194	76.9	5.62	8953	1	0	841.462	1680.91	2	1680.91	-0.0002	0	81.86		23	7e-08	R	VIQYFATIAATGDLAK	K			9	File13689 Spectrum11514 scans: 17883
1	A6QPA6_BOVIN	MYH3 protein OS=Bos taurus OX=9913 GN=MYH3 PE=2 SV=1	14173	224576	1308	1130	213	194	76.9	5.62	8954	1	0	841.462	1680.91	2	1680.91	-0.0001	0	64.78		23	3.6e-06	R	VIQYFATIAATGDLAK	K			8	File13689 Spectrum15668 scans: 23160
1	A6QPA6_BOVIN	MYH3 protein OS=Bos taurus OX=9913 GN=MYH3 PE=2 SV=1	14173	224576	1308	1130	213	194	76.9	5.62	8955	1	0	841.462	1680.91	2	1680.91	-0.0001	0	60.48		23	9.6e-06	R	VIQYFATIAATGDLAK	K			8	File13689 Spectrum15136 scans: 22321
1	A6QPA6_BOVIN	MYH3 protein OS=Bos taurus OX=9913 GN=MYH3 PE=2 SV=1	14173	224576	1308	1130	213	194	76.9	5.62	8956	1	0	841.462	1680.91	2	1680.91	-0.0001	0	67.57		23	1.9e-06	R	VIQYFATIAATGDLAK	K			10	File13689 Spectrum15001 scans: 22132
1	A6QPA6_BOVIN	MYH3 protein OS=Bos taurus OX=9913 GN=MYH3 PE=2 SV=1	14173	224576	1308	1130	213	194	76.9	5.62	8957	1	0	841.462	1680.91	2	1680.91	-0.0001	0	74.4		23	3.9e-07	R	VIQYFATIAATGDLAK	K			13	File13689 Spectrum11649 scans: 18054
1	A6QPA6_BOVIN	MYH3 protein OS=Bos taurus OX=9913 GN=MYH3 PE=2 SV=1	14173	224576	1308	1130	213	194	76.9	5.62	8958	1	0	841.462	1680.91	2	1680.91	0	0	38.37	21	23	0.0016	R	VIQYFATIAATGDLAK	K			6	File13689 Spectrum15818 scans: 23417
1	A6QPA6_BOVIN	MYH3 protein OS=Bos taurus OX=9913 GN=MYH3 PE=2 SV=1	14173	224576	1308	1130	213	194	76.9	5.62	8959	1	0	841.462	1680.91	2	1680.91	0	0	29.53		23	0.012	R	VIQYFATIAATGDLAK	K			5	File13689 Spectrum15879 scans: 23520
1	A6QPA6_BOVIN	MYH3 protein OS=Bos taurus OX=9913 GN=MYH3 PE=2 SV=1	14173	224576	1308	1130	213	194	76.9	5.62	8960	1	0	841.462	1680.91	2	1680.91	0	0	70.54		23	9.4e-07	R	VIQYFATIAATGDLAK	K			9	File13689 Spectrum16066 scans: 23854
1	A6QPA6_BOVIN	MYH3 protein OS=Bos taurus OX=9913 GN=MYH3 PE=2 SV=1	14173	224576	1308	1130	213	194	76.9	5.62	8961	1	0	841.462	1680.91	2	1680.91	0	0	78.77		23	1.4e-07	R	VIQYFATIAATGDLAK	K			13	File13689 Spectrum11438 scans: 17793
1	A6QPA6_BOVIN	MYH3 protein OS=Bos taurus OX=9913 GN=MYH3 PE=2 SV=1	14173	224576	1308	1130	213	194	76.9	5.62	8962	1	0	561.31	1680.91	3	1680.91	0.0001	0	51.53		23	7.6e-05	R	VIQYFATIAATGDLAK	K			10	File13689 Spectrum11319 scans: 17640
1	A6QPA6_BOVIN	MYH3 protein OS=Bos taurus OX=9913 GN=MYH3 PE=2 SV=1	14173	224576	1308	1130	213	194	76.9	5.62	8963	1	0	841.462	1680.91	2	1680.91	0.0001	0	41.57		23	0.00078	R	VIQYFATIAATGDLAK	K			6	File13689 Spectrum15950 scans: 23649
1	A6QPA6_BOVIN	MYH3 protein OS=Bos taurus OX=9913 GN=MYH3 PE=2 SV=1	14173	224576	1308	1130	213	194	76.9	5.62	8964	1	0	841.462	1680.91	2	1680.91	0.0004	0	80.82		23	9.2e-08	R	VIQYFATIAATGDLAK	K			13	File13689 Spectrum14372 scans: 21315
1	A6QPA6_BOVIN	MYH3 protein OS=Bos taurus OX=9913 GN=MYH3 PE=2 SV=1	14173	224576	1308	1130	213	194	76.9	5.62	8965	1	0	841.462	1680.91	2	1680.91	0.0005	0	69.88		23	1.1e-06	R	VIQYFATIAATGDLAK	K			8	File13689 Spectrum14861 scans: 21944
1	A6QPA6_BOVIN	MYH3 protein OS=Bos taurus OX=9913 GN=MYH3 PE=2 SV=1	14173	224576	1308	1130	213	194	76.9	5.62	8966	1	0	841.462	1680.91	2	1680.91	0.0005	0	89.18		23	1.3e-08	R	VIQYFATIAATGDLAK	K			12	File13689 Spectrum14607 scans: 21595
1	A6QPA6_BOVIN	MYH3 protein OS=Bos taurus OX=9913 GN=MYH3 PE=2 SV=1	14173	224576	1308	1130	213	194	76.9	5.62	8967	1	0	841.462	1680.91	2	1680.91	0.0006	0	83.61		23	4.8e-08	R	VIQYFATIAATGDLAK	K			11	File13689 Spectrum11967 scans: 18455
1	A6QPA6_BOVIN	MYH3 protein OS=Bos taurus OX=9913 GN=MYH3 PE=2 SV=1	14173	224576	1308	1130	213	194	76.9	5.62	8968	1	0	841.462	1680.91	2	1680.91	0.0006	0	64.82		23	3.6e-06	R	VIQYFATIAATGDLAK	K			13	File13689 Spectrum11787 scans: 18227
1	A6QPA6_BOVIN	MYH3 protein OS=Bos taurus OX=9913 GN=MYH3 PE=2 SV=1	14173	224576	1308	1130	213	194	76.9	5.62	8969	1	0	841.462	1680.91	2	1680.91	0.001	0	69.67		23	1.2e-06	R	VIQYFATIAATGDLAK	K			8	File13689 Spectrum14758 scans: 21821
1	A6QPA6_BOVIN	MYH3 protein OS=Bos taurus OX=9913 GN=MYH3 PE=2 SV=1	14173	224576	1308	1130	213	194	76.9	5.62	8970	1	0	841.462	1680.91	2	1680.91	0.001	0	76.92		23	2.2e-07	R	VIQYFATIAATGDLAK	K			9	File13689 Spectrum11713 scans: 18135
1	A6QPA6_BOVIN	MYH3 protein OS=Bos taurus OX=9913 GN=MYH3 PE=2 SV=1	14173	224576	1308	1130	213	194	76.9	5.62	8971	1	0	841.462	1680.91	2	1680.91	0.0013	0	92.11		23	6.6e-09	R	VIQYFATIAATGDLAK	K			14	File13689 Spectrum11304 scans: 17621
1	A6QPA6_BOVIN	MYH3 protein OS=Bos taurus OX=9913 GN=MYH3 PE=2 SV=1	14173	224576	1308	1130	213	194	76.9	5.62	8972	1	0	841.462	1680.91	2	1680.91	0.0016	0	62.41		23	6.1e-06	R	VIQYFATIAATGDLAK	K			9	File13689 Spectrum15486 scans: 22905
1	A6QPA6_BOVIN	MYH3 protein OS=Bos taurus OX=9913 GN=MYH3 PE=2 SV=1	14173	224576	1308	1130	213	194	76.9	5.62	8973	1	0	841.462	1680.91	2	1680.91	0.0017	0	75.47		23	3e-07	R	VIQYFATIAATGDLAK	K			11	File13689 Spectrum12096 scans: 18611
1	A6QPA6_BOVIN	MYH3 protein OS=Bos taurus OX=9913 GN=MYH3 PE=2 SV=1	14173	224576	1308	1130	213	194	76.9	5.62	8974	1	0	841.462	1680.91	2	1680.91	0.0018	0	17.17	18	23	0.2	R	VIQYFATIAATGDLAK	K			6	File13689 Spectrum15910 scans: 23572
1	A6QPA6_BOVIN	MYH3 protein OS=Bos taurus OX=9913 GN=MYH3 PE=2 SV=1	14173	224576	1308	1130	213	194	76.9	5.62	8975	1	0	841.462	1680.91	2	1680.91	0.0018	0	50.83		23	8.8e-05	R	VIQYFATIAATGDLAK	K			8	File13689 Spectrum16015 scans: 23754
1	A6QPA6_BOVIN	MYH3 protein OS=Bos taurus OX=9913 GN=MYH3 PE=2 SV=1	14173	224576	1308	1130	213	194	76.9	5.62	8976	1	0	841.463	1680.91	2	1680.91	0.0021	0	72.86		23	5.3e-07	R	VIQYFATIAATGDLAK	K			9	File13689 Spectrum14653 scans: 21655
1	A6QPA6_BOVIN	MYH3 protein OS=Bos taurus OX=9913 GN=MYH3 PE=2 SV=1	14173	224576	1308	1130	213	194	76.9	5.62	8977	1	0	841.463	1680.91	2	1680.91	0.0022	0	57.58		23	1.8e-05	R	VIQYFATIAATGDLAK	K			7	File13689 Spectrum16041 scans: 23801
1	A6QPA6_BOVIN	MYH3 protein OS=Bos taurus OX=9913 GN=MYH3 PE=2 SV=1	14173	224576	1308	1130	213	194	76.9	5.62	8978	1	0	841.463	1680.91	2	1680.91	0.0023	0	31.75		23	0.0069	R	VIQYFATIAATGDLAK	K			5	File13689 Spectrum15731 scans: 23264
1	A6QPA6_BOVIN	MYH3 protein OS=Bos taurus OX=9913 GN=MYH3 PE=2 SV=1	14173	224576	1308	1130	213	194	76.9	5.62	8979	1	0	841.463	1680.91	2	1680.91	0.0023	0	63.74		23	4.3e-06	R	VIQYFATIAATGDLAK	K			12	File13689 Spectrum14490 scans: 21454
1	A6QPA6_BOVIN	MYH3 protein OS=Bos taurus OX=9913 GN=MYH3 PE=2 SV=1	14173	224576	1308	1130	213	194	76.9	5.62	8980	1	0	841.463	1680.91	2	1680.91	0.0028	0	45.49		23	0.0003	R	VIQYFATIAATGDLAK	K			9	File13689 Spectrum15256 scans: 22570
1	A6QPA6_BOVIN	MYH3 protein OS=Bos taurus OX=9913 GN=MYH3 PE=2 SV=1	14173	224576	1308	1130	213	194	76.9	5.62	8981	1	0	841.463	1680.91	2	1680.91	0.0029	0	68.56		23	1.5e-06	R	VIQYFATIAATGDLAK	K			8	File13689 Spectrum14963 scans: 22077
1	A6QPA6_BOVIN	MYH3 protein OS=Bos taurus OX=9913 GN=MYH3 PE=2 SV=1	14173	224576	1308	1130	213	194	76.9	5.62	8982	1	0	841.463	1680.91	2	1680.91	0.0037	0	86.52		23	2.4e-08	R	VIQYFATIAATGDLAK	K			14	File13689 Spectrum11589 scans: 17975
1	A6QPA6_BOVIN	MYH3 protein OS=Bos taurus OX=9913 GN=MYH3 PE=2 SV=1	14173	224576	1308	1130	213	194	76.9	5.62	8983	1	0	841.463	1680.91	2	1680.91	0.0038	0	78.54		23	1.5e-07	R	VIQYFATIAATGDLAK	K			10	File13689 Spectrum15033 scans: 22188
1	A6QPA6_BOVIN	MYH3 protein OS=Bos taurus OX=9913 GN=MYH3 PE=2 SV=1	14173	224576	1308	1130	213	194	76.9	5.62	8984	1	0	841.463	1680.91	2	1680.91	0.0038	0	72.16		23	6.4e-07	R	VIQYFATIAATGDLAK	K			9	File13689 Spectrum12023 scans: 18526
1	A6QPA6_BOVIN	MYH3 protein OS=Bos taurus OX=9913 GN=MYH3 PE=2 SV=1	14173	224576	1308	1130	213	194	76.9	5.62	8985	1	0	841.464	1680.91	2	1680.91	0.0044	0	42.52		23	0.00059	R	VIQYFATIAATGDLAK	K			6	File13689 Spectrum15591 scans: 23046
1	A6QPA6_BOVIN	MYH3 protein OS=Bos taurus OX=9913 GN=MYH3 PE=2 SV=1	14173	224576	1308	1130	213	194	76.9	5.62	8986	1	0	841.465	1680.92	2	1680.91	0.0065	0	48.65		22	0.00012	R	VIQYFATIAATGDLAK	K			7	File13689 Spectrum15241 scans: 22474
1	A6QPA6_BOVIN	MYH3 protein OS=Bos taurus OX=9913 GN=MYH3 PE=2 SV=1	14173	224576	1308	1130	213	194	76.9	5.62	9076	1	0	844.938	1687.86	2	1687.86	-0.0005	0	108		25	3.1e-10	R	LEEAGGVTSTQIELNK	K			13	File13689 Spectrum5492 scans: 10573
1	A6QPA6_BOVIN	MYH3 protein OS=Bos taurus OX=9913 GN=MYH3 PE=2 SV=1	14173	224576	1308	1130	213	194	76.9	5.62	9077	1	0	844.938	1687.86	2	1687.86	-0.0005	0	101.1		25	1.5e-09	R	LEEAGGVTSTQIELNK	K			12	File13689 Spectrum5408 scans: 10476
1	A6QPA6_BOVIN	MYH3 protein OS=Bos taurus OX=9913 GN=MYH3 PE=2 SV=1	14173	224576	1308	1130	213	194	76.9	5.62	9078	4	0	844.939	1687.86	2	1687.86	0.0005	0	3.12	21	26	9.8	R	LEEAGGVTSTQIELNK	K			2	File13689 Spectrum16102 scans: 23917
1	A6QPA6_BOVIN	MYH3 protein OS=Bos taurus OX=9913 GN=MYH3 PE=2 SV=1	14173	224576	1308	1130	213	194	76.9	5.62	9079	1	0	844.939	1687.86	2	1687.86	0.0007	0	101.13		26	1.5e-09	R	LEEAGGVTSTQIELNK	K			12	File13689 Spectrum5565 scans: 10662
1	A6QPA6_BOVIN	MYH3 protein OS=Bos taurus OX=9913 GN=MYH3 PE=2 SV=1	14173	224576	1308	1130	213	194	76.9	5.62	9080	1	0	844.94	1687.87	2	1687.86	0.0027	0	80.83		26	1.7e-07	R	LEEAGGVTSTQIELNK	K			13	File13689 Spectrum5905 scans: 11055
1	A6QPA6_BOVIN	MYH3 protein OS=Bos taurus OX=9913 GN=MYH3 PE=2 SV=1	14173	224576	1308	1130	213	194	76.9	5.62	9081	1	0	844.94	1687.87	2	1687.86	0.0031	0	87.47		26	3.6e-08	R	LEEAGGVTSTQIELNK	K			13	File13689 Spectrum5721 scans: 10841
1	A6QPA6_BOVIN	MYH3 protein OS=Bos taurus OX=9913 GN=MYH3 PE=2 SV=1	14173	224576	1308	1130	213	194	76.9	5.62	9084	1	0	844.943	1687.87	2	1687.88	-0.0058	0	41.63	24	26	0.0014	R	VLNASAIPEGQFIDSK	K			10	File13689 Spectrum9289 scans: 15133
1	A6QPA6_BOVIN	MYH3 protein OS=Bos taurus OX=9913 GN=MYH3 PE=2 SV=1	14173	224576	1308	1130	213	194	76.9	5.62	9088	1	0	844.944	1687.87	2	1687.88	-0.0043	0	84.65		25	6.6e-08	R	VLNASAIPEGQFIDSK	K			14	File13689 Spectrum8876 scans: 14638
1	A6QPA6_BOVIN	MYH3 protein OS=Bos taurus OX=9913 GN=MYH3 PE=2 SV=1	14173	224576	1308	1130	213	194	76.9	5.62	9090	1	0	844.946	1687.88	2	1687.88	-0.0013	0	58.04		25	3e-05	R	VLNASAIPEGQFIDSK	K			10	File13689 Spectrum8642 scans: 14353
1	A6QPA6_BOVIN	MYH3 protein OS=Bos taurus OX=9913 GN=MYH3 PE=2 SV=1	14173	224576	1308	1130	213	194	76.9	5.62	9091	1	0	563.633	1687.88	3	1687.88	-0.0004	0	24.72	20	25	0.062	R	VLNASAIPEGQFIDSK	K			8	File13689 Spectrum8662 scans: 14375
1	A6QPA6_BOVIN	MYH3 protein OS=Bos taurus OX=9913 GN=MYH3 PE=2 SV=1	14173	224576	1308	1130	213	194	76.9	5.62	9092	1	0	844.947	1687.88	2	1687.88	0.0008	0	87.77		25	3e-08	R	VLNASAIPEGQFIDSK	K			14	File13689 Spectrum8406 scans: 14072
1	A6QPA6_BOVIN	MYH3 protein OS=Bos taurus OX=9913 GN=MYH3 PE=2 SV=1	14173	224576	1308	1130	213	194	76.9	5.62	9093	1	0	844.947	1687.88	2	1687.88	0.0009	0	54.02	19	25	7.2e-05	R	VLNASAIPEGQFIDSK	K			12	File13689 Spectrum8567 scans: 14261
1	A6QPA6_BOVIN	MYH3 protein OS=Bos taurus OX=9913 GN=MYH3 PE=2 SV=1	14173	224576	1308	1130	213	194	76.9	5.62	9094	1	0	844.947	1687.88	2	1687.88	0.0016	0	77.37		25	3.3e-07	R	VLNASAIPEGQFIDSK	K			11	File13689 Spectrum8727 scans: 14452
1	A6QPA6_BOVIN	MYH3 protein OS=Bos taurus OX=9913 GN=MYH3 PE=2 SV=1	14173	224576	1308	1130	213	194	76.9	5.62	9095	1	0	844.947	1687.88	2	1687.88	-0.0026	0	81.53		25	1.2e-07	K	TPGAMEHSLVLHQLR	C			12	File13689 Spectrum5211 scans: 10233
1	A6QPA6_BOVIN	MYH3 protein OS=Bos taurus OX=9913 GN=MYH3 PE=2 SV=1	14173	224576	1308	1130	213	194	76.9	5.62	9096	1	0	844.947	1687.88	2	1687.88	0.0023	0	45.82	22	25	0.00045	R	VLNASAIPEGQFIDSK	K			11	File13689 Spectrum8953 scans: 14734
1	A6QPA6_BOVIN	MYH3 protein OS=Bos taurus OX=9913 GN=MYH3 PE=2 SV=1	14173	224576	1308	1130	213	194	76.9	5.62	9097	1	0	422.977	1687.88	4	1687.88	-0.0022	0	55.63		25	4.7e-05	K	TPGAMEHSLVLHQLR	C			7	File13689 Spectrum5213 scans: 10236
1	A6QPA6_BOVIN	MYH3 protein OS=Bos taurus OX=9913 GN=MYH3 PE=2 SV=1	14173	224576	1308	1130	213	194	76.9	5.62	9098	1	0	844.948	1687.88	2	1687.88	0.0037	0	73.01		25	9e-07	R	VLNASAIPEGQFIDSK	K			12	File13689 Spectrum8798 scans: 14542
1	A6QPA6_BOVIN	MYH3 protein OS=Bos taurus OX=9913 GN=MYH3 PE=2 SV=1	14173	224576	1308	1130	213	194	76.9	5.62	9099	1	0	422.978	1687.88	4	1687.88	-0.0007	0	51.4		25	0.00013	K	TPGAMEHSLVLHQLR	C			7	File13689 Spectrum5142 scans: 10145
1	A6QPA6_BOVIN	MYH3 protein OS=Bos taurus OX=9913 GN=MYH3 PE=2 SV=1	14173	224576	1308	1130	213	194	76.9	5.62	9100	1	0	844.948	1687.88	2	1687.88	-0.0004	0	94.26		25	6.7e-09	K	TPGAMEHSLVLHQLR	C			12	File13689 Spectrum5130 scans: 10129
1	A6QPA6_BOVIN	MYH3 protein OS=Bos taurus OX=9913 GN=MYH3 PE=2 SV=1	14173	224576	1308	1130	213	194	76.9	5.62	9101	1	0	563.635	1687.88	3	1687.88	-0.0003	0	58.59		25	2.5e-05	K	TPGAMEHSLVLHQLR	C			19	File13689 Spectrum5074 scans: 10056
1	A6QPA6_BOVIN	MYH3 protein OS=Bos taurus OX=9913 GN=MYH3 PE=2 SV=1	14173	224576	1308	1130	213	194	76.9	5.62	9102	1	0	422.978	1687.88	4	1687.88	-0.0003	0	51.28		25	0.00013	K	TPGAMEHSLVLHQLR	C			7	File13689 Spectrum5075 scans: 10057
1	A6QPA6_BOVIN	MYH3 protein OS=Bos taurus OX=9913 GN=MYH3 PE=2 SV=1	14173	224576	1308	1130	213	194	76.9	5.62	9103	1	0	563.635	1687.88	3	1687.88	-0.0001	0	49.22		25	0.00022	K	TPGAMEHSLVLHQLR	C			18	File13689 Spectrum5140 scans: 10142
1	A6QPA6_BOVIN	MYH3 protein OS=Bos taurus OX=9913 GN=MYH3 PE=2 SV=1	14173	224576	1308	1130	213	194	76.9	5.62	9104	1	0	844.949	1687.88	2	1687.88	0	0	77.62		25	3.1e-07	K	TPGAMEHSLVLHQLR	C			12	File13689 Spectrum5064 scans: 10043
1	A6QPA6_BOVIN	MYH3 protein OS=Bos taurus OX=9913 GN=MYH3 PE=2 SV=1	14173	224576	1308	1130	213	194	76.9	5.62	9105	1	0	563.635	1687.88	3	1687.88	0	0	53.3		25	8.4e-05	K	TPGAMEHSLVLHQLR	C			16	File13689 Spectrum5204 scans: 10225
1	A6QPA6_BOVIN	MYH3 protein OS=Bos taurus OX=9913 GN=MYH3 PE=2 SV=1	14173	224576	1308	1130	213	194	76.9	5.62	9274	1	0	852.444	1702.87	2	1702.88	-0.0015	0	105.64		25	5.1e-10	K	GQTVDQVHHAVNALSK	S			13	File13689 Spectrum3575 scans: 8252
1	A6QPA6_BOVIN	MYH3 protein OS=Bos taurus OX=9913 GN=MYH3 PE=2 SV=1	14173	224576	1308	1130	213	194	76.9	5.62	9275	1	0	568.632	1702.87	3	1702.88	-0.0012	0	48.54		25	0.00026	K	GQTVDQVHHAVNALSK	S			16	File13689 Spectrum2829 scans: 7378
1	A6QPA6_BOVIN	MYH3 protein OS=Bos taurus OX=9913 GN=MYH3 PE=2 SV=1	14173	224576	1308	1130	213	194	76.9	5.62	9276	1	0	852.446	1702.88	2	1702.88	0.0022	0	86.32		25	4.2e-08	K	GQTVDQVHHAVNALSK	S			11	File13689 Spectrum3728 scans: 8434
1	A6QPA6_BOVIN	MYH3 protein OS=Bos taurus OX=9913 GN=MYH3 PE=2 SV=1	14173	224576	1308	1130	213	194	76.9	5.62	9277	1	0	568.633	1702.88	3	1702.88	0.0023	0	51.75		25	0.00012	K	GQTVDQVHHAVNALSK	S			14	File13689 Spectrum3542 scans: 8215
1	A6QPA6_BOVIN	MYH3 protein OS=Bos taurus OX=9913 GN=MYH3 PE=2 SV=1	14173	224576	1308	1130	213	194	76.9	5.62	9278	1	0	852.446	1702.88	2	1702.88	0.0023	0	84.18		25	6.9e-08	K	GQTVDQVHHAVNALSK	S			11	File13689 Spectrum3650 scans: 8343
1	A6QPA6_BOVIN	MYH3 protein OS=Bos taurus OX=9913 GN=MYH3 PE=2 SV=1	14173	224576	1308	1130	213	194	76.9	5.62	9279	1	0	568.633	1702.88	3	1702.88	0.003	0	50.02		25	0.00018	K	GQTVDQVHHAVNALSK	S			16	File13689 Spectrum3700 scans: 8402
1	A6QPA6_BOVIN	MYH3 protein OS=Bos taurus OX=9913 GN=MYH3 PE=2 SV=1	14173	224576	1308	1130	213	194	76.9	5.62	9280	1	0	568.634	1702.88	3	1702.88	0.0041	0	52.76		25	9.5e-05	K	GQTVDQVHHAVNALSK	S			15	File13689 Spectrum3625 scans: 8311
1	A6QPA6_BOVIN	MYH3 protein OS=Bos taurus OX=9913 GN=MYH3 PE=2 SV=1	14173	224576	1308	1130	213	194	76.9	5.62	9281	1	0	568.634	1702.88	3	1702.88	0.0048	0	35.07		25	0.0056	K	GQTVDQVHHAVNALSK	S			16	File13689 Spectrum2760 scans: 7295
1	A6QPA6_BOVIN	MYH3 protein OS=Bos taurus OX=9913 GN=MYH3 PE=2 SV=1	14173	224576	1308	1130	213	194	76.9	5.62	9308	1	0	426.977	1703.88	4	1703.88	0.001	0	23.82		25	0.071	K	TPGAMEHSLVLHQLR	C	Oxidation (M)	0.000010000000000.0	5	File13689 Spectrum3705 scans: 8408
1	A6QPA6_BOVIN	MYH3 protein OS=Bos taurus OX=9913 GN=MYH3 PE=2 SV=1	14173	224576	1308	1130	213	194	76.9	5.62	9309	1	0	426.977	1703.88	4	1703.88	0.003	0	50.32		25	0.00015	K	TPGAMEHSLVLHQLR	C	Oxidation (M)	0.000010000000000.0	7	File13689 Spectrum3610 scans: 8293
1	A6QPA6_BOVIN	MYH3 protein OS=Bos taurus OX=9913 GN=MYH3 PE=2 SV=1	14173	224576	1308	1130	213	194	76.9	5.62	9342	1	0	569.929	1706.77	3	1706.77	-0.0005	1	61.6		23	7.1e-06	R	AEDEEEMNAELTAKK	R			8	File13689 Spectrum3062 scans: 7639
1	A6QPA6_BOVIN	MYH3 protein OS=Bos taurus OX=9913 GN=MYH3 PE=2 SV=1	14173	224576	1308	1130	213	194	76.9	5.62	9367	1	0	570.307	1707.9	3	1707.9	-0.0062	1	70.95		25	1.4e-06	K	LASADIETYLLEKSR	V			9	File13689 Spectrum10016 scans: 16009
1	A6QPA6_BOVIN	MYH3 protein OS=Bos taurus OX=9913 GN=MYH3 PE=2 SV=1	14173	224576	1308	1130	213	194	76.9	5.62	9387	1	0	570.98	1709.92	3	1709.92	0.0018	1	67.51		23	2e-06	K	VFFKAGLLGTLEEMR	D			8	File13689 Spectrum13091 scans: 19780
1	A6QPA6_BOVIN	MYH3 protein OS=Bos taurus OX=9913 GN=MYH3 PE=2 SV=1	14173	224576	1308	1130	213	194	76.9	5.62	9444	1	0	573.307	1716.9	3	1716.9	-0.0051	1	55.54		24	4.4e-05	K	NKDPLNETVVGLYQK	S			17	File13689 Spectrum7340 scans: 12788
1	A6QPA6_BOVIN	MYH3 protein OS=Bos taurus OX=9913 GN=MYH3 PE=2 SV=1	14173	224576	1308	1130	213	194	76.9	5.62	9445	1	0	859.458	1716.9	2	1716.9	-0.0039	1	72.62		25	8.7e-07	K	NKDPLNETVVGLYQK	S			12	File13689 Spectrum7378 scans: 12839
1	A6QPA6_BOVIN	MYH3 protein OS=Bos taurus OX=9913 GN=MYH3 PE=2 SV=1	14173	224576	1308	1130	213	194	76.9	5.62	9446	1	0	573.308	1716.9	3	1716.9	-0.0021	1	37.26		25	0.003	K	NKDPLNETVVGLYQK	S			15	File13689 Spectrum7455 scans: 12948
1	A6QPA6_BOVIN	MYH3 protein OS=Bos taurus OX=9913 GN=MYH3 PE=2 SV=1	14173	224576	1308	1130	213	194	76.9	5.62	9447	1	0	573.308	1716.9	3	1716.9	-0.0018	1	68.91		25	2e-06	K	NKDPLNETVVGLYQK	S			15	File13689 Spectrum7282 scans: 12707
1	A6QPA6_BOVIN	MYH3 protein OS=Bos taurus OX=9913 GN=MYH3 PE=2 SV=1	14173	224576	1308	1130	213	194	76.9	5.62	9448	1	0	573.309	1716.9	3	1716.9	-0.0007	1	54.21		24	6e-05	K	NKDPLNETVVGLYQK	S			17	File13689 Spectrum7067 scans: 12434
1	A6QPA6_BOVIN	MYH3 protein OS=Bos taurus OX=9913 GN=MYH3 PE=2 SV=1	14173	224576	1308	1130	213	194	76.9	5.62	9449	1	0	573.309	1716.91	3	1716.9	0.0004	1	60.88		25	1.3e-05	K	NKDPLNETVVGLYQK	S			14	File13689 Spectrum7212 scans: 12614
1	A6QPA6_BOVIN	MYH3 protein OS=Bos taurus OX=9913 GN=MYH3 PE=2 SV=1	14173	224576	1308	1130	213	194	76.9	5.62	9450	1	0	573.309	1716.91	3	1716.9	0.0004	1	60.61		25	1.4e-05	K	NKDPLNETVVGLYQK	S			15	File13689 Spectrum7139 scans: 12524
1	A6QPA6_BOVIN	MYH3 protein OS=Bos taurus OX=9913 GN=MYH3 PE=2 SV=1	14173	224576	1308	1130	213	194	76.9	5.62	9451	1	0	859.46	1716.91	2	1716.9	0.0005	1	74.42		25	5.8e-07	K	NKDPLNETVVGLYQK	S			8	File13689 Spectrum7222 scans: 12627
1	A6QPA6_BOVIN	MYH3 protein OS=Bos taurus OX=9913 GN=MYH3 PE=2 SV=1	14173	224576	1308	1130	213	194	76.9	5.62	9452	1	0	859.46	1716.91	2	1716.9	0.0005	1	90.2		25	1.5e-08	K	NKDPLNETVVGLYQK	S			11	File13689 Spectrum7148 scans: 12535
1	A6QPA6_BOVIN	MYH3 protein OS=Bos taurus OX=9913 GN=MYH3 PE=2 SV=1	14173	224576	1308	1130	213	194	76.9	5.62	9453	1	0	859.461	1716.91	2	1716.9	0.0018	1	105.98		24	3.9e-10	K	NKDPLNETVVGLYQK	S			10	File13689 Spectrum7288 scans: 12715
1	A6QPA6_BOVIN	MYH3 protein OS=Bos taurus OX=9913 GN=MYH3 PE=2 SV=1	14173	224576	1308	1130	213	194	76.9	5.62	9454	1	0	859.461	1716.91	2	1716.9	0.0022	1	93.45		24	7e-09	K	NKDPLNETVVGLYQK	S			9	File13689 Spectrum7076 scans: 12445
1	A6QPA6_BOVIN	MYH3 protein OS=Bos taurus OX=9913 GN=MYH3 PE=2 SV=1	14173	224576	1308	1130	213	194	76.9	5.62	9455	1	0	859.461	1716.91	2	1716.9	0.0037	1	69.09		24	1.9e-06	K	NKDPLNETVVGLYQK	S			12	File13689 Spectrum7427 scans: 12911
1	A6QPA6_BOVIN	MYH3 protein OS=Bos taurus OX=9913 GN=MYH3 PE=2 SV=1	14173	224576	1308	1130	213	194	76.9	5.62	9456	1	0	859.462	1716.91	2	1716.9	0.004	1	48.43		24	0.00022	K	NKDPLNETVVGLYQK	S			11	File13689 Spectrum7502 scans: 13004
1	A6QPA6_BOVIN	MYH3 protein OS=Bos taurus OX=9913 GN=MYH3 PE=2 SV=1	14173	224576	1308	1130	213	194	76.9	5.62	9542	1	0	575.262	1722.76	3	1722.76	0.0016	1	21.56		21	0.049	R	AEDEEEMNAELTAKK	R	Oxidation (M)	0.000000100000000.0	9	File13689 Spectrum1078 scans: 5230
1	A6QPA6_BOVIN	MYH3 protein OS=Bos taurus OX=9913 GN=MYH3 PE=2 SV=1	14173	224576	1308	1130	213	194	76.9	5.62	9681	1	0	866.988	1731.96	2	1731.96	-0.0023	0	55.89		22	2.2e-05	R	VQLLHTQNTSLIHTK	K			8	File13689 Spectrum4190 scans: 8992
1	A6QPA6_BOVIN	MYH3 protein OS=Bos taurus OX=9913 GN=MYH3 PE=2 SV=1	14173	224576	1308	1130	213	194	76.9	5.62	9682	1	0	578.328	1731.96	3	1731.96	-0.0021	0	64.73		22	2.9e-06	R	VQLLHTQNTSLIHTK	K			10	File13689 Spectrum4337 scans: 9162
1	A6QPA6_BOVIN	MYH3 protein OS=Bos taurus OX=9913 GN=MYH3 PE=2 SV=1	14173	224576	1308	1130	213	194	76.9	5.62	9683	1	0	578.328	1731.96	3	1731.96	-0.0021	0	54.9		22	2.8e-05	R	VQLLHTQNTSLIHTK	K			10	File13689 Spectrum4430 scans: 9268
1	A6QPA6_BOVIN	MYH3 protein OS=Bos taurus OX=9913 GN=MYH3 PE=2 SV=1	14173	224576	1308	1130	213	194	76.9	5.62	9684	1	0	578.328	1731.96	3	1731.96	-0.0019	0	31.08		22	0.0067	R	VQLLHTQNTSLIHTK	K			10	File13689 Spectrum4192 scans: 8994
1	A6QPA6_BOVIN	MYH3 protein OS=Bos taurus OX=9913 GN=MYH3 PE=2 SV=1	14173	224576	1308	1130	213	194	76.9	5.62	9685	1	0	578.328	1731.96	3	1731.96	-0.0017	0	44.88		22	0.00026	R	VQLLHTQNTSLIHTK	K			9	File13689 Spectrum4177 scans: 8977
1	A6QPA6_BOVIN	MYH3 protein OS=Bos taurus OX=9913 GN=MYH3 PE=2 SV=1	14173	224576	1308	1130	213	194	76.9	5.62	9686	1	0	578.328	1731.96	3	1731.96	-0.001	0	54.82		21	2.6e-05	R	VQLLHTQNTSLIHTK	K			10	File13689 Spectrum4110 scans: 8893
1	A6QPA6_BOVIN	MYH3 protein OS=Bos taurus OX=9913 GN=MYH3 PE=2 SV=1	14173	224576	1308	1130	213	194	76.9	5.62	9687	1	0	578.328	1731.96	3	1731.96	-0.0008	0	35.85		21	0.002	R	VQLLHTQNTSLIHTK	K			9	File13689 Spectrum4823 scans: 9741
1	A6QPA6_BOVIN	MYH3 protein OS=Bos taurus OX=9913 GN=MYH3 PE=2 SV=1	14173	224576	1308	1130	213	194	76.9	5.62	9688	1	0	433.998	1731.96	4	1731.96	-0.0003	0	43.64		21	0.00034	R	VQLLHTQNTSLIHTK	K			6	File13689 Spectrum4278 scans: 9095
1	A6QPA6_BOVIN	MYH3 protein OS=Bos taurus OX=9913 GN=MYH3 PE=2 SV=1	14173	224576	1308	1130	213	194	76.9	5.62	9689	1	0	433.998	1731.96	4	1731.96	-0.0001	0	20.21		21	0.075	R	VQLLHTQNTSLIHTK	K			5	File13689 Spectrum4133 scans: 8919
1	A6QPA6_BOVIN	MYH3 protein OS=Bos taurus OX=9913 GN=MYH3 PE=2 SV=1	14173	224576	1308	1130	213	194	76.9	5.62	9690	1	0	866.989	1731.96	2	1731.96	0.0002	0	86.19		21	1.9e-08	R	VQLLHTQNTSLIHTK	K			11	File13689 Spectrum4266 scans: 9082
1	A6QPA6_BOVIN	MYH3 protein OS=Bos taurus OX=9913 GN=MYH3 PE=2 SV=1	14173	224576	1308	1130	213	194	76.9	5.62	9691	1	0	578.328	1731.96	3	1731.96	0.0005	0	68.62		21	1.1e-06	R	VQLLHTQNTSLIHTK	K			11	File13689 Spectrum4251 scans: 9066
1	A6QPA6_BOVIN	MYH3 protein OS=Bos taurus OX=9913 GN=MYH3 PE=2 SV=1	14173	224576	1308	1130	213	194	76.9	5.62	9692	1	0	433.998	1731.96	4	1731.96	0.0008	0	26.54		21	0.017	R	VQLLHTQNTSLIHTK	K			5	File13689 Spectrum4202 scans: 9006
1	A6QPA6_BOVIN	MYH3 protein OS=Bos taurus OX=9913 GN=MYH3 PE=2 SV=1	14173	224576	1308	1130	213	194	76.9	5.62	9693	1	0	866.989	1731.96	2	1731.96	0.0012	0	57.69		21	1.3e-05	R	VQLLHTQNTSLIHTK	K			10	File13689 Spectrum4125 scans: 8910
1	A6QPA6_BOVIN	MYH3 protein OS=Bos taurus OX=9913 GN=MYH3 PE=2 SV=1	14173	224576	1308	1130	213	194	76.9	5.62	9694	1	0	578.329	1731.97	3	1731.96	0.0027	0	37.31		21	0.0014	R	VQLLHTQNTSLIHTK	K			11	File13689 Spectrum4740 scans: 9638
1	A6QPA6_BOVIN	MYH3 protein OS=Bos taurus OX=9913 GN=MYH3 PE=2 SV=1	14173	224576	1308	1130	213	194	76.9	5.62	9756	1	0	869.902	1737.79	2	1737.79	-0.0031	1	58.86		23	1.5e-05	K	TYCFVVDSKEEYAK	G			12	File13689 Spectrum5780 scans: 10906
1	A6QPA6_BOVIN	MYH3 protein OS=Bos taurus OX=9913 GN=MYH3 PE=2 SV=1	14173	224576	1308	1130	213	194	76.9	5.62	9757	1	0	580.27	1737.79	3	1737.79	-0.0028	1	52.72	21	23	6.3e-05	K	TYCFVVDSKEEYAK	G			10	File13689 Spectrum5631 scans: 10739
1	A6QPA6_BOVIN	MYH3 protein OS=Bos taurus OX=9913 GN=MYH3 PE=2 SV=1	14173	224576	1308	1130	213	194	76.9	5.62	9758	1	0	869.903	1737.79	2	1737.79	-0.0012	1	53.21		23	5.8e-05	K	TYCFVVDSKEEYAK	G			11	File13689 Spectrum5679 scans: 10795
1	A6QPA6_BOVIN	MYH3 protein OS=Bos taurus OX=9913 GN=MYH3 PE=2 SV=1	14173	224576	1308	1130	213	194	76.9	5.62	9759	1	0	580.271	1737.79	3	1737.79	-0.0012	1	33.69		23	0.0052	K	TYCFVVDSKEEYAK	G			14	File13689 Spectrum5480 scans: 10558
1	A6QPA6_BOVIN	MYH3 protein OS=Bos taurus OX=9913 GN=MYH3 PE=2 SV=1	14173	224576	1308	1130	213	194	76.9	5.62	9760	1	0	869.903	1737.79	2	1737.79	0	1	67.3		23	2.2e-06	K	TYCFVVDSKEEYAK	G			11	File13689 Spectrum5598 scans: 10700
1	A6QPA6_BOVIN	MYH3 protein OS=Bos taurus OX=9913 GN=MYH3 PE=2 SV=1	14173	224576	1308	1130	213	194	76.9	5.62	9761	1	0	869.904	1737.79	2	1737.79	0.001	1	67.02		23	2.4e-06	K	TYCFVVDSKEEYAK	G			12	File13689 Spectrum5432 scans: 10504
1	A6QPA6_BOVIN	MYH3 protein OS=Bos taurus OX=9913 GN=MYH3 PE=2 SV=1	14173	224576	1308	1130	213	194	76.9	5.62	9762	1	0	580.272	1737.79	3	1737.79	0.0012	1	42.96		23	0.00061	K	TYCFVVDSKEEYAK	G			15	File13689 Spectrum5554 scans: 10648
1	A6QPA6_BOVIN	MYH3 protein OS=Bos taurus OX=9913 GN=MYH3 PE=2 SV=1	14173	224576	1308	1130	213	194	76.9	5.62	9763	1	0	869.905	1737.8	2	1737.79	0.0035	1	66.42		23	2.8e-06	K	TYCFVVDSKEEYAK	G			12	File13689 Spectrum5517 scans: 10603
1	A6QPA6_BOVIN	MYH3 protein OS=Bos taurus OX=9913 GN=MYH3 PE=2 SV=1	14173	224576	1308	1130	213	194	76.9	5.62	9764	1	0	869.908	1737.8	2	1737.79	0.0092	1	56.91		24	2.8e-05	K	TYCFVVDSKEEYAK	G			11	File13689 Spectrum5346 scans: 10401
1	A6QPA6_BOVIN	MYH3 protein OS=Bos taurus OX=9913 GN=MYH3 PE=2 SV=1	14173	224576	1308	1130	213	194	76.9	5.62	10125	1	0	889.947	1777.88	2	1777.88	-0.0044	1	98.85		25	2.4e-09	K	NAYEEALDQLETVKR	E			13	File13689 Spectrum9841 scans: 15788
1	A6QPA6_BOVIN	MYH3 protein OS=Bos taurus OX=9913 GN=MYH3 PE=2 SV=1	14173	224576	1308	1130	213	194	76.9	5.62	10126	1	0	593.635	1777.88	3	1777.88	-0.0012	1	62.85		25	9.7e-06	K	NAYEEALDQLETVKR	E			11	File13689 Spectrum9839 scans: 15785
1	A6QPA6_BOVIN	MYH3 protein OS=Bos taurus OX=9913 GN=MYH3 PE=2 SV=1	14173	224576	1308	1130	213	194	76.9	5.62	10127	1	0	889.949	1777.88	2	1777.88	-0.0012	1	97.57		25	3.3e-09	K	NAYEEALDQLETVKR	E			13	File13689 Spectrum9912 scans: 15874
1	A6QPA6_BOVIN	MYH3 protein OS=Bos taurus OX=9913 GN=MYH3 PE=2 SV=1	14173	224576	1308	1130	213	194	76.9	5.62	10128	1	0	593.635	1777.88	3	1777.88	-0.001	1	70.73		25	1.6e-06	K	NAYEEALDQLETVKR	E			11	File13689 Spectrum9910 scans: 15871
1	A6QPA6_BOVIN	MYH3 protein OS=Bos taurus OX=9913 GN=MYH3 PE=2 SV=1	14173	224576	1308	1130	213	194	76.9	5.62	10129	1	0	593.635	1777.88	3	1777.88	-0.0005	1	63.11		25	9.1e-06	K	NAYEEALDQLETVKR	E			11	File13689 Spectrum9752 scans: 15686
1	A6QPA6_BOVIN	MYH3 protein OS=Bos taurus OX=9913 GN=MYH3 PE=2 SV=1	14173	224576	1308	1130	213	194	76.9	5.62	10130	1	0	889.95	1777.88	2	1777.88	0.0004	1	94.5		25	6.5e-09	K	NAYEEALDQLETVKR	E			13	File13689 Spectrum9758 scans: 15693
1	A6QPA6_BOVIN	MYH3 protein OS=Bos taurus OX=9913 GN=MYH3 PE=2 SV=1	14173	224576	1308	1130	213	194	76.9	5.62	10131	1	0	593.652	1777.93	3	1777.93	0.0015	1	35.42	22	24	0.0044	K	DLQHRLDEAEQLALK	G			13	File13689 Spectrum9104 scans: 14911
1	A6QPA6_BOVIN	MYH3 protein OS=Bos taurus OX=9913 GN=MYH3 PE=2 SV=1	14173	224576	1308	1130	213	194	76.9	5.62	10399	1	0	600.988	1799.94	3	1799.95	-0.0058	0	61.07		25	1.3e-05	R	TLVVKPEDVYAMNPPK	F			14	File13689 Spectrum6943 scans: 12286
1	A6QPA6_BOVIN	MYH3 protein OS=Bos taurus OX=9913 GN=MYH3 PE=2 SV=1	14173	224576	1308	1130	213	194	76.9	5.62	10400	1	0	900.98	1799.94	2	1799.95	-0.0042	0	61.31	22	25	1.2e-05	R	TLVVKPEDVYAMNPPK	F			13	File13689 Spectrum6937 scans: 12279
1	A6QPA6_BOVIN	MYH3 protein OS=Bos taurus OX=9913 GN=MYH3 PE=2 SV=1	14173	224576	1308	1130	213	194	76.9	5.62	10401	1	0	600.99	1799.95	3	1799.95	-0.0025	0	54.25		25	6.1e-05	R	TLVVKPEDVYAMNPPK	F			13	File13689 Spectrum7484 scans: 12983
1	A6QPA6_BOVIN	MYH3 protein OS=Bos taurus OX=9913 GN=MYH3 PE=2 SV=1	14173	224576	1308	1130	213	194	76.9	5.62	10402	1	0	600.99	1799.95	3	1799.95	-0.0008	0	53.81		25	6.8e-05	R	TLVVKPEDVYAMNPPK	F			7	File13689 Spectrum7197 scans: 12595
1	A6QPA6_BOVIN	MYH3 protein OS=Bos taurus OX=9913 GN=MYH3 PE=2 SV=1	14173	224576	1308	1130	213	194	76.9	5.62	10403	1	0	600.99	1799.95	3	1799.95	-0.0006	0	43.86	23	25	0.00067	R	TLVVKPEDVYAMNPPK	F			9	File13689 Spectrum7043 scans: 12406
1	A6QPA6_BOVIN	MYH3 protein OS=Bos taurus OX=9913 GN=MYH3 PE=2 SV=1	14173	224576	1308	1130	213	194	76.9	5.62	10404	1	0	900.982	1799.95	2	1799.95	-0.0003	0	80.5		24	1.4e-07	R	TLVVKPEDVYAMNPPK	F			11	File13689 Spectrum7404 scans: 12882
1	A6QPA6_BOVIN	MYH3 protein OS=Bos taurus OX=9913 GN=MYH3 PE=2 SV=1	14173	224576	1308	1130	213	194	76.9	5.62	10405	1	0	600.99	1799.95	3	1799.95	-0.0001	0	64.41		24	5.7e-06	R	TLVVKPEDVYAMNPPK	F			9	File13689 Spectrum7372 scans: 12830
1	A6QPA6_BOVIN	MYH3 protein OS=Bos taurus OX=9913 GN=MYH3 PE=2 SV=1	14173	224576	1308	1130	213	194	76.9	5.62	10406	1	0	600.99	1799.95	3	1799.95	-0.0001	0	54.61		24	5.4e-05	R	TLVVKPEDVYAMNPPK	F			7	File13689 Spectrum7121 scans: 12501
1	A6QPA6_BOVIN	MYH3 protein OS=Bos taurus OX=9913 GN=MYH3 PE=2 SV=1	14173	224576	1308	1130	213	194	76.9	5.62	10407	1	0	900.982	1799.95	2	1799.95	0	0	67.87		24	2.5e-06	R	TLVVKPEDVYAMNPPK	F			12	File13689 Spectrum7181 scans: 12576
1	A6QPA6_BOVIN	MYH3 protein OS=Bos taurus OX=9913 GN=MYH3 PE=2 SV=1	14173	224576	1308	1130	213	194	76.9	5.62	10408	1	0	600.99	1799.95	3	1799.95	0.0001	0	65.97		24	3.9e-06	R	TLVVKPEDVYAMNPPK	F			8	File13689 Spectrum7321 scans: 12758
1	A6QPA6_BOVIN	MYH3 protein OS=Bos taurus OX=9913 GN=MYH3 PE=2 SV=1	14173	224576	1308	1130	213	194	76.9	5.62	10409	1	0	900.982	1799.95	2	1799.95	0.0002	0	43.19	22	24	0.00075	R	TLVVKPEDVYAMNPPK	F			9	File13689 Spectrum7467 scans: 12963
1	A6QPA6_BOVIN	MYH3 protein OS=Bos taurus OX=9913 GN=MYH3 PE=2 SV=1	14173	224576	1308	1130	213	194	76.9	5.62	10410	1	0	900.982	1799.95	2	1799.95	0.0002	0	68.68		24	2.1e-06	R	TLVVKPEDVYAMNPPK	F			12	File13689 Spectrum7309 scans: 12742
1	A6QPA6_BOVIN	MYH3 protein OS=Bos taurus OX=9913 GN=MYH3 PE=2 SV=1	14173	224576	1308	1130	213	194	76.9	5.62	10411	1	0	600.99	1799.95	3	1799.95	0.0003	0	70.95		24	1.3e-06	R	TLVVKPEDVYAMNPPK	F			8	File13689 Spectrum7417 scans: 12898
1	A6QPA6_BOVIN	MYH3 protein OS=Bos taurus OX=9913 GN=MYH3 PE=2 SV=1	14173	224576	1308	1130	213	194	76.9	5.62	10412	1	0	900.982	1799.95	2	1799.95	0.0005	0	70.7	24	24	1.3e-06	R	TLVVKPEDVYAMNPPK	F			12	File13689 Spectrum7250 scans: 12663
1	A6QPA6_BOVIN	MYH3 protein OS=Bos taurus OX=9913 GN=MYH3 PE=2 SV=1	14173	224576	1308	1130	213	194	76.9	5.62	10413	1	0	600.99	1799.95	3	1799.95	0.0006	0	56.52		24	3.5e-05	R	TLVVKPEDVYAMNPPK	F			9	File13689 Spectrum7264 scans: 12681
1	A6QPA6_BOVIN	MYH3 protein OS=Bos taurus OX=9913 GN=MYH3 PE=2 SV=1	14173	224576	1308	1130	213	194	76.9	5.62	10415	1	0	900.982	1799.95	2	1799.95	0.0009	0	72.58		24	8.6e-07	R	TLVVKPEDVYAMNPPK	F			12	File13689 Spectrum7362 scans: 12817
1	A6QPA6_BOVIN	MYH3 protein OS=Bos taurus OX=9913 GN=MYH3 PE=2 SV=1	14173	224576	1308	1130	213	194	76.9	5.62	10416	1	0	900.982	1799.95	2	1799.95	0.0013	0	51.44	24	24	0.00011	R	TLVVKPEDVYAMNPPK	F			11	File13689 Spectrum7105 scans: 12481
1	A6QPA6_BOVIN	MYH3 protein OS=Bos taurus OX=9913 GN=MYH3 PE=2 SV=1	14173	224576	1308	1130	213	194	76.9	5.62	10417	1	0	601.277	1800.81	3	1800.81	-0.0027	1	34.51		22	0.0031	K	QREEQAEPDGTEVADK	T			13	File13689 Spectrum676 scans: 4707
1	A6QPA6_BOVIN	MYH3 protein OS=Bos taurus OX=9913 GN=MYH3 PE=2 SV=1	14173	224576	1308	1130	213	194	76.9	5.62	10419	1	0	601.278	1800.81	3	1800.81	-0.0011	1	56.79		22	2.1e-05	K	QREEQAEPDGTEVADK	T			15	File13689 Spectrum624 scans: 4641
1	A6QPA6_BOVIN	MYH3 protein OS=Bos taurus OX=9913 GN=MYH3 PE=2 SV=1	14173	224576	1308	1130	213	194	76.9	5.62	10420	1	0	901.413	1800.81	2	1800.81	-0.0007	1	98.85		22	1.3e-09	K	QREEQAEPDGTEVADK	T			12	File13689 Spectrum538 scans: 4519
1	A6QPA6_BOVIN	MYH3 protein OS=Bos taurus OX=9913 GN=MYH3 PE=2 SV=1	14173	224576	1308	1130	213	194	76.9	5.62	10421	1	0	901.413	1800.81	2	1800.81	-0.0005	1	77.07		22	1.9e-07	K	QREEQAEPDGTEVADK	T			10	File13689 Spectrum622 scans: 4638
1	A6QPA6_BOVIN	MYH3 protein OS=Bos taurus OX=9913 GN=MYH3 PE=2 SV=1	14173	224576	1308	1130	213	194	76.9	5.62	10422	1	0	901.413	1800.81	2	1800.81	-0.0003	1	3.45		22	4.5	K	QREEQAEPDGTEVADK	T			5	File13689 Spectrum716 scans: 4762
1	A6QPA6_BOVIN	MYH3 protein OS=Bos taurus OX=9913 GN=MYH3 PE=2 SV=1	14173	224576	1308	1130	213	194	76.9	5.62	10423	1	0	901.413	1800.81	2	1800.81	-0.0003	1	89.57		22	1.1e-08	K	QREEQAEPDGTEVADK	T			12	File13689 Spectrum585 scans: 4581
1	A6QPA6_BOVIN	MYH3 protein OS=Bos taurus OX=9913 GN=MYH3 PE=2 SV=1	14173	224576	1308	1130	213	194	76.9	5.62	10424	1	0	601.278	1800.81	3	1800.81	-0.0003	1	53.73		22	4.2e-05	K	QREEQAEPDGTEVADK	T			14	File13689 Spectrum543 scans: 4525
1	A6QPA6_BOVIN	MYH3 protein OS=Bos taurus OX=9913 GN=MYH3 PE=2 SV=1	14173	224576	1308	1130	213	194	76.9	5.62	10425	1	0	601.278	1800.81	3	1800.81	-0.0002	1	50.25		22	9.3e-05	K	QREEQAEPDGTEVADK	T			12	File13689 Spectrum588 scans: 4585
1	A6QPA6_BOVIN	MYH3 protein OS=Bos taurus OX=9913 GN=MYH3 PE=2 SV=1	14173	224576	1308	1130	213	194	76.9	5.62	10426	1	0	601.279	1800.81	3	1800.81	0.0017	1	41.49		23	0.00072	K	QREEQAEPDGTEVADK	T			13	File13689 Spectrum496 scans: 4463
1	A6QPA6_BOVIN	MYH3 protein OS=Bos taurus OX=9913 GN=MYH3 PE=2 SV=1	14173	224576	1308	1130	213	194	76.9	5.62	10427	1	0	901.414	1800.81	2	1800.81	0.0019	1	36.47		23	0.0023	K	QREEQAEPDGTEVADK	T			5	File13689 Spectrum493 scans: 4460
1	A6QPA6_BOVIN	MYH3 protein OS=Bos taurus OX=9913 GN=MYH3 PE=2 SV=1	14173	224576	1308	1130	213	194	76.9	5.62	10428	1	0	901.414	1800.81	2	1800.81	0.002	1	55.04		23	3.2e-05	K	QREEQAEPDGTEVADK	T			11	File13689 Spectrum671 scans: 4701
1	A6QPA6_BOVIN	MYH3 protein OS=Bos taurus OX=9913 GN=MYH3 PE=2 SV=1	14173	224576	1308	1130	213	194	76.9	5.62	10497	1	0	604.293	1809.86	3	1809.86	-0.0031	1	60.37		25	1.5e-05	K	RQAEEADEQANAHLTK	F			15	File13689 Spectrum470 scans: 4424
1	A6QPA6_BOVIN	MYH3 protein OS=Bos taurus OX=9913 GN=MYH3 PE=2 SV=1	14173	224576	1308	1130	213	194	76.9	5.62	10500	1	0	604.294	1809.86	3	1809.86	-0.0011	1	60.03		25	1.6e-05	K	RQAEEADEQANAHLTK	F			13	File13689 Spectrum508 scans: 4480
1	A6QPA6_BOVIN	MYH3 protein OS=Bos taurus OX=9913 GN=MYH3 PE=2 SV=1	14173	224576	1308	1130	213	194	76.9	5.62	10501	1	0	604.294	1809.86	3	1809.86	-0.0005	1	8.82	21	25	2.1	K	RQAEEADEQANAHLTK	F			8	File13689 Spectrum554 scans: 4540
1	A6QPA6_BOVIN	MYH3 protein OS=Bos taurus OX=9913 GN=MYH3 PE=2 SV=1	14173	224576	1308	1130	213	194	76.9	5.62	10503	1	0	905.938	1809.86	2	1809.86	0.0015	1	23.54		25	0.072	K	RQAEEADEQANAHLTK	F			5	File13689 Spectrum485 scans: 4449
1	A6QPA6_BOVIN	MYH3 protein OS=Bos taurus OX=9913 GN=MYH3 PE=2 SV=1	14173	224576	1308	1130	213	194	76.9	5.62	10565	1	0	606.322	1815.94	3	1815.94	-0.0011	0	65.47		24	4.4e-06	R	TLVVKPEDVYAMNPPK	F	Oxidation (M)	0.0000000000010000.0	14	File13689 Spectrum5163 scans: 10171
1	A6QPA6_BOVIN	MYH3 protein OS=Bos taurus OX=9913 GN=MYH3 PE=2 SV=1	14173	224576	1308	1130	213	194	76.9	5.62	10566	1	0	606.322	1815.94	3	1815.94	0.0004	0	41.56		24	0.001	R	TLVVKPEDVYAMNPPK	F	Oxidation (M)	0.0000000000010000.0	14	File13689 Spectrum5228 scans: 10255
1	A6QPA6_BOVIN	MYH3 protein OS=Bos taurus OX=9913 GN=MYH3 PE=2 SV=1	14173	224576	1308	1130	213	194	76.9	5.62	10567	1	0	908.981	1815.95	2	1815.94	0.0024	0	58.77		24	2e-05	R	TLVVKPEDVYAMNPPK	F	Oxidation (M)	0.0000000000010000.0	10	File13689 Spectrum5158 scans: 10165
1	A6QPA6_BOVIN	MYH3 protein OS=Bos taurus OX=9913 GN=MYH3 PE=2 SV=1	14173	224576	1308	1130	213	194	76.9	5.62	10568	1	0	908.983	1815.95	2	1815.94	0.007	0	61		24	1.2e-05	R	TLVVKPEDVYAMNPPK	F	Oxidation (M)	0.0000000000010000.0	11	File13689 Spectrum5224 scans: 10250
1	A6QPA6_BOVIN	MYH3 protein OS=Bos taurus OX=9913 GN=MYH3 PE=2 SV=1	14173	224576	1308	1130	213	194	76.9	5.62	10569	1	0	606.326	1815.96	3	1815.96	-0.0009	1	96.73		24	3e-09	R	LEEAGGVTSTQIELNKK	R			10	File13689 Spectrum4082 scans: 8861
1	A6QPA6_BOVIN	MYH3 protein OS=Bos taurus OX=9913 GN=MYH3 PE=2 SV=1	14173	224576	1308	1130	213	194	76.9	5.62	10570	1	0	908.987	1815.96	2	1815.96	0.0023	1	110.3		24	1.2e-10	R	LEEAGGVTSTQIELNKK	R			13	File13689 Spectrum4070 scans: 8847
1	A6QPA6_BOVIN	MYH3 protein OS=Bos taurus OX=9913 GN=MYH3 PE=2 SV=1	14173	224576	1308	1130	213	194	76.9	5.62	10571	1	0	606.331	1815.97	3	1815.97	-0.0015	1	23.83	21	23	0.048	R	VLNASAIPEGQFIDSKK	A			9	File13689 Spectrum7056 scans: 12421
1	A6QPA6_BOVIN	MYH3 protein OS=Bos taurus OX=9913 GN=MYH3 PE=2 SV=1	14173	224576	1308	1130	213	194	76.9	5.62	10573	1	0	606.331	1815.97	3	1815.97	-0.0008	1	42.9		23	0.0006	R	VLNASAIPEGQFIDSKK	A			8	File13689 Spectrum7204 scans: 12604
1	A6QPA6_BOVIN	MYH3 protein OS=Bos taurus OX=9913 GN=MYH3 PE=2 SV=1	14173	224576	1308	1130	213	194	76.9	5.62	10575	1	0	606.332	1815.97	3	1815.97	-0.0001	1	62.98		23	5.8e-06	R	VLNASAIPEGQFIDSKK	A			10	File13689 Spectrum7131 scans: 12514
1	A6QPA6_BOVIN	MYH3 protein OS=Bos taurus OX=9913 GN=MYH3 PE=2 SV=1	14173	224576	1308	1130	213	194	76.9	5.62	10576	1	0	908.994	1815.97	2	1815.97	0.0004	1	62.75		23	6.2e-06	R	VLNASAIPEGQFIDSKK	A			12	File13689 Spectrum7149 scans: 12536
1	A6QPA6_BOVIN	MYH3 protein OS=Bos taurus OX=9913 GN=MYH3 PE=2 SV=1	14173	224576	1308	1130	213	194	76.9	5.62	10577	1	0	908.995	1815.97	2	1815.97	0.0017	1	74.47		23	4.1e-07	R	VLNASAIPEGQFIDSKK	A			13	File13689 Spectrum7078 scans: 12447
1	A6QPA6_BOVIN	MYH3 protein OS=Bos taurus OX=9913 GN=MYH3 PE=2 SV=1	14173	224576	1308	1130	213	194	76.9	5.62	10578	1	0	908.995	1815.98	2	1815.97	0.0032	1	39.07		23	0.0014	R	VLNASAIPEGQFIDSKK	A			11	File13689 Spectrum7227 scans: 12632
1	A6QPA6_BOVIN	MYH3 protein OS=Bos taurus OX=9913 GN=MYH3 PE=2 SV=1	14173	224576	1308	1130	213	194	76.9	5.62	10753	1	0	919.509	1837	2	1837.01	-0.0063	1	82.01		22	5.6e-08	K	RVIQYFATIAATGDLAK	K			15	File13689 Spectrum10018 scans: 16011
1	A6QPA6_BOVIN	MYH3 protein OS=Bos taurus OX=9913 GN=MYH3 PE=2 SV=1	14173	224576	1308	1130	213	194	76.9	5.62	10755	1	0	613.343	1837.01	3	1837.01	-0.0011	1	57.28		22	1.5e-05	K	RVIQYFATIAATGDLAK	K			17	File13689 Spectrum10022 scans: 16016
1	A6QPA6_BOVIN	MYH3 protein OS=Bos taurus OX=9913 GN=MYH3 PE=2 SV=1	14173	224576	1308	1130	213	194	76.9	5.62	10756	1	0	613.344	1837.01	3	1837.01	0	1	53.78		22	3.6e-05	K	RVIQYFATIAATGDLAK	K			17	File13689 Spectrum10098 scans: 16108
1	A6QPA6_BOVIN	MYH3 protein OS=Bos taurus OX=9913 GN=MYH3 PE=2 SV=1	14173	224576	1308	1130	213	194	76.9	5.62	10757	1	0	919.513	1837.01	2	1837.01	0.0008	1	106.02		22	2e-10	K	RVIQYFATIAATGDLAK	K			15	File13689 Spectrum10091 scans: 16100
1	A6QPA6_BOVIN	MYH3 protein OS=Bos taurus OX=9913 GN=MYH3 PE=2 SV=1	14173	224576	1308	1130	213	194	76.9	5.62	10790	1	0	922.502	1842.99	2	1842.99	-0.0041	1	103.48		23	5.5e-10	K	VKNLTEELAGLDETIAK	L			13	File13689 Spectrum10843 scans: 17020
1	A6QPA6_BOVIN	MYH3 protein OS=Bos taurus OX=9913 GN=MYH3 PE=2 SV=1	14173	224576	1308	1130	213	194	76.9	5.62	10791	1	0	615.338	1842.99	3	1842.99	-0.0023	1	52.79		23	6.4e-05	K	VKNLTEELAGLDETIAK	L			18	File13689 Spectrum10856 scans: 17035
1	A6QPA6_BOVIN	MYH3 protein OS=Bos taurus OX=9913 GN=MYH3 PE=2 SV=1	14173	224576	1308	1130	213	194	76.9	5.62	10792	1	0	922.505	1843	2	1842.99	0.0022	1	90.14		23	1.1e-08	K	VKNLTEELAGLDETIAK	L			14	File13689 Spectrum10927 scans: 17118
1	A6QPA6_BOVIN	MYH3 protein OS=Bos taurus OX=9913 GN=MYH3 PE=2 SV=1	14173	224576	1308	1130	213	194	76.9	5.62	10902	2	0	621.027	1860.06	3	1860.06	0.001	1	0.56		18	3.3	R	VQLLHTQNTSLIHTKK	K			4	File13689 Spectrum3054 scans: 7629
1	A6QPA6_BOVIN	MYH3 protein OS=Bos taurus OX=9913 GN=MYH3 PE=2 SV=1	14173	224576	1308	1130	213	194	76.9	5.62	10903	1	0	466.022	1860.06	4	1860.06	0.0011	1	32.41		18	0.0021	R	VQLLHTQNTSLIHTKK	K			6	File13689 Spectrum3011 scans: 7582
1	A6QPA6_BOVIN	MYH3 protein OS=Bos taurus OX=9913 GN=MYH3 PE=2 SV=1	14173	224576	1308	1130	213	194	76.9	5.62	10928	1	0	932.487	1862.96	2	1862.96	-0.0031	1	96.94		24	3.2e-09	K	LKNAYEEALDQLETVK	R			14	File13689 Spectrum10839 scans: 17016
1	A6QPA6_BOVIN	MYH3 protein OS=Bos taurus OX=9913 GN=MYH3 PE=2 SV=1	14173	224576	1308	1130	213	194	76.9	5.62	10929	1	0	621.995	1862.96	3	1862.96	0.0003	1	52.55		24	8.1e-05	K	LKNAYEEALDQLETVK	R			9	File13689 Spectrum10928 scans: 17120
1	A6QPA6_BOVIN	MYH3 protein OS=Bos taurus OX=9913 GN=MYH3 PE=2 SV=1	14173	224576	1308	1130	213	194	76.9	5.62	10930	1	0	621.995	1862.96	3	1862.96	0.0014	1	43.82		24	0.00061	K	LKNAYEEALDQLETVK	R			9	File13689 Spectrum10846 scans: 17024
1	A6QPA6_BOVIN	MYH3 protein OS=Bos taurus OX=9913 GN=MYH3 PE=2 SV=1	14173	224576	1308	1130	213	194	76.9	5.62	10931	1	0	932.49	1862.97	2	1862.96	0.0035	1	105.46		24	4e-10	K	LKNAYEEALDQLETVK	R			14	File13689 Spectrum10924 scans: 17114
1	A6QPA6_BOVIN	MYH3 protein OS=Bos taurus OX=9913 GN=MYH3 PE=2 SV=1	14173	224576	1308	1130	213	194	76.9	5.62	11051	1	0	627.292	1878.86	3	1878.86	-0.0042	1	58.96		23	1.5e-05	R	EQYEEEQEAKAELQR	A			9	File13689 Spectrum3767 scans: 8478
1	A6QPA6_BOVIN	MYH3 protein OS=Bos taurus OX=9913 GN=MYH3 PE=2 SV=1	14173	224576	1308	1130	213	194	76.9	5.62	11052	1	0	627.293	1878.86	3	1878.86	-0.0026	1	50.54		23	0.00011	R	EQYEEEQEAKAELQR	A			15	File13689 Spectrum3891 scans: 8641
1	A6QPA6_BOVIN	MYH3 protein OS=Bos taurus OX=9913 GN=MYH3 PE=2 SV=1	14173	224576	1308	1130	213	194	76.9	5.62	11053	1	0	627.294	1878.86	3	1878.86	0.0014	1	64.15		24	4.8e-06	R	EQYEEEQEAKAELQR	A			11	File13689 Spectrum3826 scans: 8558
1	A6QPA6_BOVIN	MYH3 protein OS=Bos taurus OX=9913 GN=MYH3 PE=2 SV=1	14173	224576	1308	1130	213	194	76.9	5.62	11054	1	0	940.438	1878.86	2	1878.86	0.0019	1	89.56		24	1.4e-08	R	EQYEEEQEAKAELQR	A			13	File13689 Spectrum3785 scans: 8501
1	A6QPA6_BOVIN	MYH3 protein OS=Bos taurus OX=9913 GN=MYH3 PE=2 SV=1	14173	224576	1308	1130	213	194	76.9	5.62	11055	1	0	940.438	1878.86	2	1878.86	0.0021	1	95.58		24	3.5e-09	R	EQYEEEQEAKAELQR	A			13	File13689 Spectrum3842 scans: 8579
1	A6QPA6_BOVIN	MYH3 protein OS=Bos taurus OX=9913 GN=MYH3 PE=2 SV=1	14173	224576	1308	1130	213	194	76.9	5.62	11151	1	0	630.636	1888.89	3	1888.89	-0.0035	0	30.81	19	25	0.013	K	LEQQVDDLESSLEQEK	K			11	File13689 Spectrum8640 scans: 14350
1	A6QPA6_BOVIN	MYH3 protein OS=Bos taurus OX=9913 GN=MYH3 PE=2 SV=1	14173	224576	1308	1130	213	194	76.9	5.62	11152	1	0	945.453	1888.89	2	1888.89	0.0014	0	74.82		25	5.3e-07	K	LEQQVDDLESSLEQEK	K			13	File13689 Spectrum8664 scans: 14378
1	A6QPA6_BOVIN	MYH3 protein OS=Bos taurus OX=9913 GN=MYH3 PE=2 SV=1	14173	224576	1308	1130	213	194	76.9	5.62	11153	1	0	945.457	1888.9	2	1888.89	0.0089	0	73.95		25	6.9e-07	K	LEQQVDDLESSLEQEK	K			12	File13689 Spectrum8586 scans: 14284
1	A6QPA6_BOVIN	MYH3 protein OS=Bos taurus OX=9913 GN=MYH3 PE=2 SV=1	14173	224576	1308	1130	213	194	76.9	5.62	11197	1	0	947.965	1893.92	2	1893.92	-0.0018	0	116.33		25	3.9e-11	K	HADSVAELGEQIDNLQR	V			11	File13689 Spectrum6083 scans: 11277
1	A6QPA6_BOVIN	MYH3 protein OS=Bos taurus OX=9913 GN=MYH3 PE=2 SV=1	14173	224576	1308	1130	213	194	76.9	5.62	11198	1	0	632.313	1893.92	3	1893.92	-0.0013	0	82.83		25	8.7e-08	K	HADSVAELGEQIDNLQR	V			19	File13689 Spectrum8613 scans: 14315
1	A6QPA6_BOVIN	MYH3 protein OS=Bos taurus OX=9913 GN=MYH3 PE=2 SV=1	14173	224576	1308	1130	213	194	76.9	5.62	11199	1	0	632.313	1893.92	3	1893.92	-0.0007	0	92.06		25	1e-08	K	HADSVAELGEQIDNLQR	V			16	File13689 Spectrum8445 scans: 14118
1	A6QPA6_BOVIN	MYH3 protein OS=Bos taurus OX=9913 GN=MYH3 PE=2 SV=1	14173	224576	1308	1130	213	194	76.9	5.62	11200	1	0	632.313	1893.92	3	1893.92	0.0002	0	91.54		25	1.2e-08	K	HADSVAELGEQIDNLQR	V			18	File13689 Spectrum8525 scans: 14212
1	A6QPA6_BOVIN	MYH3 protein OS=Bos taurus OX=9913 GN=MYH3 PE=2 SV=1	14173	224576	1308	1130	213	194	76.9	5.62	11201	1	0	947.967	1893.92	2	1893.92	0.0006	0	122.21		25	9.8e-12	K	HADSVAELGEQIDNLQR	V			16	File13689 Spectrum8417 scans: 14084
1	A6QPA6_BOVIN	MYH3 protein OS=Bos taurus OX=9913 GN=MYH3 PE=2 SV=1	14173	224576	1308	1130	213	194	76.9	5.62	11202	1	0	947.967	1893.92	2	1893.92	0.001	0	117.3		25	3e-11	K	HADSVAELGEQIDNLQR	V			16	File13689 Spectrum8581 scans: 14278
1	A6QPA6_BOVIN	MYH3 protein OS=Bos taurus OX=9913 GN=MYH3 PE=2 SV=1	14173	224576	1308	1130	213	194	76.9	5.62	11203	1	0	632.314	1893.92	3	1893.92	0.0011	0	85.87		25	4.2e-08	K	HADSVAELGEQIDNLQR	V			19	File13689 Spectrum8354 scans: 14017
1	A6QPA6_BOVIN	MYH3 protein OS=Bos taurus OX=9913 GN=MYH3 PE=2 SV=1	14173	224576	1308	1130	213	194	76.9	5.62	11204	1	0	947.967	1893.92	2	1893.92	0.0018	0	143.89		25	6.7e-14	K	HADSVAELGEQIDNLQR	V			16	File13689 Spectrum8495 scans: 14177
1	A6QPA6_BOVIN	MYH3 protein OS=Bos taurus OX=9913 GN=MYH3 PE=2 SV=1	14173	224576	1308	1130	213	194	76.9	5.62	11205	1	0	632.315	1893.92	3	1893.92	0.0046	0	73.88		25	6.9e-07	K	HADSVAELGEQIDNLQR	V			17	File13689 Spectrum6064 scans: 11255
1	A6QPA6_BOVIN	MYH3 protein OS=Bos taurus OX=9913 GN=MYH3 PE=2 SV=1	14173	224576	1308	1130	213	194	76.9	5.62	11206	1	0	632.316	1893.93	3	1893.92	0.009	0	50.98		25	0.00013	K	HADSVAELGEQIDNLQR	V			19	File13689 Spectrum8698 scans: 14418
1	A6QPA6_BOVIN	MYH3 protein OS=Bos taurus OX=9913 GN=MYH3 PE=2 SV=1	14173	224576	1308	1130	213	194	76.9	5.62	11207	1	0	947.981	1893.95	2	1893.95	-0.0004	0	85.16		24	4.8e-08	R	LLAHLYATFTTADADSGK	K			15	File13689 Spectrum8712 scans: 14434
1	A6QPA6_BOVIN	MYH3 protein OS=Bos taurus OX=9913 GN=MYH3 PE=2 SV=1	14173	224576	1308	1130	213	194	76.9	5.62	11208	1	0	632.323	1893.95	3	1893.95	0.001	0	69.1		24	1.9e-06	R	LLAHLYATFTTADADSGK	K			9	File13689 Spectrum8844 scans: 14599
1	A6QPA6_BOVIN	MYH3 protein OS=Bos taurus OX=9913 GN=MYH3 PE=2 SV=1	14173	224576	1308	1130	213	194	76.9	5.62	11209	1	0	947.981	1893.95	2	1893.95	0.0012	0	81.2		24	1.2e-07	R	LLAHLYATFTTADADSGK	K			13	File13689 Spectrum8778 scans: 14518
1	A6QPA6_BOVIN	MYH3 protein OS=Bos taurus OX=9913 GN=MYH3 PE=2 SV=1	14173	224576	1308	1130	213	194	76.9	5.62	11210	1	0	947.981	1893.95	2	1893.95	0.0012	0	81.85		24	1e-07	R	LLAHLYATFTTADADSGK	K			14	File13689 Spectrum8853 scans: 14609
1	A6QPA6_BOVIN	MYH3 protein OS=Bos taurus OX=9913 GN=MYH3 PE=2 SV=1	14173	224576	1308	1130	213	194	76.9	5.62	11211	1	0	632.323	1893.95	3	1893.95	0.0016	0	0.26	18	24	14	R	LLAHLYATFTTADADSGK	K			4	File13689 Spectrum14691 scans: 21712
1	A6QPA6_BOVIN	MYH3 protein OS=Bos taurus OX=9913 GN=MYH3 PE=2 SV=1	14173	224576	1308	1130	213	194	76.9	5.62	11212	1	0	632.323	1893.95	3	1893.95	0.0016	0	61.6		24	1.1e-05	R	LLAHLYATFTTADADSGK	K			14	File13689 Spectrum8770 scans: 14507
1	A6QPA6_BOVIN	MYH3 protein OS=Bos taurus OX=9913 GN=MYH3 PE=2 SV=1	14173	224576	1308	1130	213	194	76.9	5.62	11213	1	0	632.324	1893.95	3	1893.95	0.0036	0	35.11		24	0.0047	R	LLAHLYATFTTADADSGK	K			10	File13689 Spectrum8929 scans: 14705
1	A6QPA6_BOVIN	MYH3 protein OS=Bos taurus OX=9913 GN=MYH3 PE=2 SV=1	14173	224576	1308	1130	213	194	76.9	5.62	11234	1	0	948.974	1895.93	2	1895.94	-0.0071	0	39.29	23	25	0.0019	R	DLEEATLQHEAMVAALR	K			12	File13689 Spectrum10008 scans: 15999
1	A6QPA6_BOVIN	MYH3 protein OS=Bos taurus OX=9913 GN=MYH3 PE=2 SV=1	14173	224576	1308	1130	213	194	76.9	5.62	11235	1	0	632.986	1895.94	3	1895.94	-0.0044	0	70.17		25	1.5e-06	R	DLEEATLQHEAMVAALR	K			17	File13689 Spectrum10340 scans: 16428
1	A6QPA6_BOVIN	MYH3 protein OS=Bos taurus OX=9913 GN=MYH3 PE=2 SV=1	14173	224576	1308	1130	213	194	76.9	5.62	11236	1	0	632.987	1895.94	3	1895.94	-0.0028	0	55.34		25	4.7e-05	R	DLEEATLQHEAMVAALR	K			17	File13689 Spectrum10414 scans: 16517
1	A6QPA6_BOVIN	MYH3 protein OS=Bos taurus OX=9913 GN=MYH3 PE=2 SV=1	14173	224576	1308	1130	213	194	76.9	5.62	11237	1	0	948.977	1895.94	2	1895.94	-0.0015	0	97.5		25	2.8e-09	R	DLEEATLQHEAMVAALR	K			14	File13689 Spectrum10399 scans: 16501
1	A6QPA6_BOVIN	MYH3 protein OS=Bos taurus OX=9913 GN=MYH3 PE=2 SV=1	14173	224576	1308	1130	213	194	76.9	5.62	11238	1	0	632.987	1895.94	3	1895.94	-0.001	0	68.81		25	2.1e-06	R	DLEEATLQHEAMVAALR	K			20	File13689 Spectrum10110 scans: 16121
1	A6QPA6_BOVIN	MYH3 protein OS=Bos taurus OX=9913 GN=MYH3 PE=2 SV=1	14173	224576	1308	1130	213	194	76.9	5.62	11239	1	0	632.987	1895.94	3	1895.94	-0.0004	0	66.22		24	3.8e-06	R	DLEEATLQHEAMVAALR	K			19	File13689 Spectrum10227 scans: 16276
1	A6QPA6_BOVIN	MYH3 protein OS=Bos taurus OX=9913 GN=MYH3 PE=2 SV=1	14173	224576	1308	1130	213	194	76.9	5.62	11240	1	0	632.987	1895.94	3	1895.94	-0.0004	0	64.43		24	5.7e-06	R	DLEEATLQHEAMVAALR	K			19	File13689 Spectrum10181 scans: 16209
1	A6QPA6_BOVIN	MYH3 protein OS=Bos taurus OX=9913 GN=MYH3 PE=2 SV=1	14173	224576	1308	1130	213	194	76.9	5.62	11241	1	0	948.978	1895.94	2	1895.94	-0.0004	0	121.35		24	1.2e-11	R	DLEEATLQHEAMVAALR	K			15	File13689 Spectrum10221 scans: 16268
1	A6QPA6_BOVIN	MYH3 protein OS=Bos taurus OX=9913 GN=MYH3 PE=2 SV=1	14173	224576	1308	1130	213	194	76.9	5.62	11242	1	0	948.978	1895.94	2	1895.94	-0.0002	0	128.84		24	2.1e-12	R	DLEEATLQHEAMVAALR	K			14	File13689 Spectrum10271 scans: 16338
1	A6QPA6_BOVIN	MYH3 protein OS=Bos taurus OX=9913 GN=MYH3 PE=2 SV=1	14173	224576	1308	1130	213	194	76.9	5.62	11243	1	0	632.988	1895.94	3	1895.94	-0.0001	0	68.11		24	2.4e-06	R	DLEEATLQHEAMVAALR	K			19	File13689 Spectrum10276 scans: 16345
1	A6QPA6_BOVIN	MYH3 protein OS=Bos taurus OX=9913 GN=MYH3 PE=2 SV=1	14173	224576	1308	1130	213	194	76.9	5.62	11244	1	0	948.978	1895.94	2	1895.94	0.0001	0	101.65		24	1.1e-09	R	DLEEATLQHEAMVAALR	K			13	File13689 Spectrum10175 scans: 16201
1	A6QPA6_BOVIN	MYH3 protein OS=Bos taurus OX=9913 GN=MYH3 PE=2 SV=1	14173	224576	1308	1130	213	194	76.9	5.62	11245	1	0	948.978	1895.94	2	1895.94	0.0003	0	107.16		24	3e-10	R	DLEEATLQHEAMVAALR	K			14	File13689 Spectrum10101 scans: 16111
1	A6QPA6_BOVIN	MYH3 protein OS=Bos taurus OX=9913 GN=MYH3 PE=2 SV=1	14173	224576	1308	1130	213	194	76.9	5.62	11246	1	0	948.979	1895.94	2	1895.94	0.0014	0	111.74		24	1.1e-10	R	DLEEATLQHEAMVAALR	K			14	File13689 Spectrum10331 scans: 16416
1	A6QPA6_BOVIN	MYH3 protein OS=Bos taurus OX=9913 GN=MYH3 PE=2 SV=1	14173	224576	1308	1130	213	194	76.9	5.62	11247	1	0	948.979	1895.94	2	1895.94	0.0021	0	75.85		24	4e-07	R	DLEEATLQHEAMVAALR	K			14	File13689 Spectrum10490 scans: 16601
1	A6QPA6_BOVIN	MYH3 protein OS=Bos taurus OX=9913 GN=MYH3 PE=2 SV=1	14173	224576	1308	1130	213	194	76.9	5.62	11248	1	0	948.98	1895.95	2	1895.94	0.0042	0	67.79		25	2.7e-06	R	DLEEATLQHEAMVAALR	K			14	File13689 Spectrum10978 scans: 17184
1	A6QPA6_BOVIN	MYH3 protein OS=Bos taurus OX=9913 GN=MYH3 PE=2 SV=1	14173	224576	1308	1130	213	194	76.9	5.62	11293	1	0	952.465	1902.92	2	1902.92	-0.0017	0	118.04		24	2.4e-11	K	LETDLAQLQSEVEDASR	D			12	File13689 Spectrum11410 scans: 17760
1	A6QPA6_BOVIN	MYH3 protein OS=Bos taurus OX=9913 GN=MYH3 PE=2 SV=1	14173	224576	1308	1130	213	194	76.9	5.62	11295	1	0	952.467	1902.92	2	1902.92	0.0019	0	139.89		24	1.5e-13	K	LETDLAQLQSEVEDASR	D			15	File13689 Spectrum11487 scans: 17850
1	A6QPA6_BOVIN	MYH3 protein OS=Bos taurus OX=9913 GN=MYH3 PE=2 SV=1	14173	224576	1308	1130	213	194	76.9	5.62	11296	1	0	952.468	1902.92	2	1902.92	0.0037	0	113.13		25	7.7e-11	K	LETDLAQLQSEVEDASR	D			14	File13689 Spectrum11350 scans: 17679
1	A6QPA6_BOVIN	MYH3 protein OS=Bos taurus OX=9913 GN=MYH3 PE=2 SV=1	14173	224576	1308	1130	213	194	76.9	5.62	11375	1	0	956.975	1911.94	2	1911.94	-0.0008	0	95.63		25	4.5e-09	R	DLEEATLQHEAMVAALR	K	Oxidation (M)	0.00000000000100000.0	13	File13689 Spectrum8954 scans: 14736
1	A6QPA6_BOVIN	MYH3 protein OS=Bos taurus OX=9913 GN=MYH3 PE=2 SV=1	14173	224576	1308	1130	213	194	76.9	5.62	11376	1	0	638.319	1911.94	3	1911.94	-0.0002	0	71.9		25	1e-06	R	DLEEATLQHEAMVAALR	K	Oxidation (M)	0.00000000000100000.0	18	File13689 Spectrum8976 scans: 14762
1	A6QPA6_BOVIN	MYH3 protein OS=Bos taurus OX=9913 GN=MYH3 PE=2 SV=1	14173	224576	1308	1130	213	194	76.9	5.62	11377	1	0	956.975	1911.94	2	1911.94	-0.0001	0	61.51		25	1.1e-05	R	DLEEATLQHEAMVAALR	K	Oxidation (M)	0.00000000000100000.0	12	File13689 Spectrum12553 scans: 19158
1	A6QPA6_BOVIN	MYH3 protein OS=Bos taurus OX=9913 GN=MYH3 PE=2 SV=1	14173	224576	1308	1130	213	194	76.9	5.62	11378	1	0	956.975	1911.94	2	1911.94	0.0001	0	85.58		25	4.5e-08	R	DLEEATLQHEAMVAALR	K	Oxidation (M)	0.00000000000100000.0	19	File13689 Spectrum9033 scans: 14828
1	A6QPA6_BOVIN	MYH3 protein OS=Bos taurus OX=9913 GN=MYH3 PE=2 SV=1	14173	224576	1308	1130	213	194	76.9	5.62	11379	1	0	638.319	1911.94	3	1911.94	0.0002	0	52.19		25	9.8e-05	R	DLEEATLQHEAMVAALR	K	Oxidation (M)	0.00000000000100000.0	16	File13689 Spectrum8895 scans: 14663
1	A6QPA6_BOVIN	MYH3 protein OS=Bos taurus OX=9913 GN=MYH3 PE=2 SV=1	14173	224576	1308	1130	213	194	76.9	5.62	11380	1	0	956.977	1911.94	2	1911.94	0.0039	0	95.76		25	4.2e-09	R	DLEEATLQHEAMVAALR	K	Oxidation (M)	0.00000000000100000.0	14	File13689 Spectrum8885 scans: 14649
1	A6QPA6_BOVIN	MYH3 protein OS=Bos taurus OX=9913 GN=MYH3 PE=2 SV=1	14173	224576	1308	1130	213	194	76.9	5.62	11422	1	0	639.323	1914.95	3	1914.95	-0.0003	1	60.43		25	1.6e-05	K	QRLQAEVEDLMVDVDR	A			16	File13689 Spectrum11168 scans: 17443
1	A6QPA6_BOVIN	MYH3 protein OS=Bos taurus OX=9913 GN=MYH3 PE=2 SV=1	14173	224576	1308	1130	213	194	76.9	5.62	11423	1	0	958.482	1914.95	2	1914.95	0.0018	1	83.02		25	8.7e-08	K	QRLQAEVEDLMVDVDR	A			14	File13689 Spectrum11175 scans: 17452
1	A6QPA6_BOVIN	MYH3 protein OS=Bos taurus OX=9913 GN=MYH3 PE=2 SV=1	14173	224576	1308	1130	213	194	76.9	5.62	11918	1	0	983.994	1965.97	2	1965.98	-0.0015	1	70.31		25	1.5e-06	K	DTQLHLDDALRGQEDLK	E			10	File13689 Spectrum6959 scans: 12306
1	A6QPA6_BOVIN	MYH3 protein OS=Bos taurus OX=9913 GN=MYH3 PE=2 SV=1	14173	224576	1308	1130	213	194	76.9	5.62	11919	1	0	492.501	1965.97	4	1965.98	-0.001	1	14.59	23	25	0.58	K	DTQLHLDDALRGQEDLK	E			9	File13689 Spectrum6999 scans: 12354
1	A6QPA6_BOVIN	MYH3 protein OS=Bos taurus OX=9913 GN=MYH3 PE=2 SV=1	14173	224576	1308	1130	213	194	76.9	5.62	11920	1	0	656.332	1965.97	3	1965.98	-0.0008	1	36.55		25	0.0036	K	DTQLHLDDALRGQEDLK	E			18	File13689 Spectrum6963 scans: 12311
1	A6QPA6_BOVIN	MYH3 protein OS=Bos taurus OX=9913 GN=MYH3 PE=2 SV=1	14173	224576	1308	1130	213	194	76.9	5.62	11921	1	0	656.332	1965.97	3	1965.98	-0.0006	1	33.34		25	0.0076	K	DTQLHLDDALRGQEDLK	E			13	File13689 Spectrum7052 scans: 12416
1	A6QPA6_BOVIN	MYH3 protein OS=Bos taurus OX=9913 GN=MYH3 PE=2 SV=1	14173	224576	1308	1130	213	194	76.9	5.62	11922	1	0	983.995	1965.98	2	1965.98	0	1	81.79		25	1.1e-07	K	DTQLHLDDALRGQEDLK	E			11	File13689 Spectrum7038 scans: 12400
1	A6QPA6_BOVIN	MYH3 protein OS=Bos taurus OX=9913 GN=MYH3 PE=2 SV=1	14173	224576	1308	1130	213	194	76.9	5.62	11930	1	0	984.974	1967.93	2	1967.94	-0.004	0	109.91		24	1.5e-10	K	MEGDLNEIEIQLSHANR	Q			11	File13689 Spectrum9803 scans: 15744
1	A6QPA6_BOVIN	MYH3 protein OS=Bos taurus OX=9913 GN=MYH3 PE=2 SV=1	14173	224576	1308	1130	213	194	76.9	5.62	11931	1	0	656.985	1967.93	3	1967.94	-0.0037	0	73.43		24	6.9e-07	K	MEGDLNEIEIQLSHANR	Q			9	File13689 Spectrum9795 scans: 15735
1	A6QPA6_BOVIN	MYH3 protein OS=Bos taurus OX=9913 GN=MYH3 PE=2 SV=1	14173	224576	1308	1130	213	194	76.9	5.62	11932	1	0	656.985	1967.93	3	1967.94	-0.0026	0	73		24	7.8e-07	K	MEGDLNEIEIQLSHANR	Q			9	File13689 Spectrum9712 scans: 15640
1	A6QPA6_BOVIN	MYH3 protein OS=Bos taurus OX=9913 GN=MYH3 PE=2 SV=1	14173	224576	1308	1130	213	194	76.9	5.62	11933	1	0	984.975	1967.94	2	1967.94	-0.0013	0	110.19		25	1.5e-10	K	MEGDLNEIEIQLSHANR	Q			11	File13689 Spectrum9720 scans: 15650
1	A6QPA6_BOVIN	MYH3 protein OS=Bos taurus OX=9913 GN=MYH3 PE=2 SV=1	14173	224576	1308	1130	213	194	76.9	5.62	11934	1	0	984.984	1967.95	2	1967.94	0.0173	0	22.02		25	0.1	K	MEGDLNEIEIQLSHANR	Q			10	File13689 Spectrum10117 scans: 16129
1	A6QPA6_BOVIN	MYH3 protein OS=Bos taurus OX=9913 GN=MYH3 PE=2 SV=1	14173	224576	1308	1130	213	194	76.9	5.62	12124	1	0	662.317	1983.93	3	1983.93	-0.002	0	68.73		24	1.8e-06	K	MEGDLNEIEIQLSHANR	Q	Oxidation (M)	0.10000000000000000.0	9	File13689 Spectrum8950 scans: 14731
1	A6QPA6_BOVIN	MYH3 protein OS=Bos taurus OX=9913 GN=MYH3 PE=2 SV=1	14173	224576	1308	1130	213	194	76.9	5.62	12125	1	0	662.318	1983.93	3	1983.93	-0.0005	0	90.54		24	1.2e-08	K	MEGDLNEIEIQLSHANR	Q	Oxidation (M)	0.10000000000000000.0	20	File13689 Spectrum9034 scans: 14829
1	A6QPA6_BOVIN	MYH3 protein OS=Bos taurus OX=9913 GN=MYH3 PE=2 SV=1	14173	224576	1308	1130	213	194	76.9	5.62	12132	1	0	663.329	1986.97	3	1986.97	-0.0087	0	77.18		24	2.7e-07	K	NLEQEIADLTEQIAESGK	T			9	File13689 Spectrum14264 scans: 21194
1	A6QPA6_BOVIN	MYH3 protein OS=Bos taurus OX=9913 GN=MYH3 PE=2 SV=1	14173	224576	1308	1130	213	194	76.9	5.62	12133	1	0	994.492	1986.97	2	1986.97	-0.0058	0	62.38		24	8.6e-06	K	NLEQEIADLTEQIAESGK	T			9	File13689 Spectrum14679 scans: 21695
1	A6QPA6_BOVIN	MYH3 protein OS=Bos taurus OX=9913 GN=MYH3 PE=2 SV=1	14173	224576	1308	1130	213	194	76.9	5.62	12134	1	0	994.492	1986.97	2	1986.97	-0.0053	0	85.6		24	4e-08	K	NLEQEIADLTEQIAESGK	T			10	File13689 Spectrum14288 scans: 21221
1	A6QPA6_BOVIN	MYH3 protein OS=Bos taurus OX=9913 GN=MYH3 PE=2 SV=1	14173	224576	1308	1130	213	194	76.9	5.62	12135	1	0	994.493	1986.97	2	1986.97	-0.0039	0	61.6		24	1e-05	K	NLEQEIADLTEQIAESGK	T			9	File13689 Spectrum14750 scans: 21811
1	A6QPA6_BOVIN	MYH3 protein OS=Bos taurus OX=9913 GN=MYH3 PE=2 SV=1	14173	224576	1308	1130	213	194	76.9	5.62	12136	1	0	663.331	1986.97	3	1986.97	-0.0036	0	75.42		24	4.2e-07	K	NLEQEIADLTEQIAESGK	T			17	File13689 Spectrum14128 scans: 21030
1	A6QPA6_BOVIN	MYH3 protein OS=Bos taurus OX=9913 GN=MYH3 PE=2 SV=1	14173	224576	1308	1130	213	194	76.9	5.62	12138	1	0	994.493	1986.97	2	1986.97	-0.0032	0	102.63		24	8e-10	K	NLEQEIADLTEQIAESGK	T			13	File13689 Spectrum14356 scans: 21298
1	A6QPA6_BOVIN	MYH3 protein OS=Bos taurus OX=9913 GN=MYH3 PE=2 SV=1	14173	224576	1308	1130	213	194	76.9	5.62	12139	1	0	994.493	1986.97	2	1986.97	-0.0029	0	63.92		24	5.8e-06	K	NLEQEIADLTEQIAESGK	T			9	File13689 Spectrum14642 scans: 21640
1	A6QPA6_BOVIN	MYH3 protein OS=Bos taurus OX=9913 GN=MYH3 PE=2 SV=1	14173	224576	1308	1130	213	194	76.9	5.62	12140	1	0	994.493	1986.97	2	1986.97	-0.0029	0	103.48		24	6.4e-10	K	NLEQEIADLTEQIAESGK	T			10	File13689 Spectrum14414 scans: 21364
1	A6QPA6_BOVIN	MYH3 protein OS=Bos taurus OX=9913 GN=MYH3 PE=2 SV=1	14173	224576	1308	1130	213	194	76.9	5.62	12141	1	0	994.493	1986.97	2	1986.97	-0.0025	0	115.13		24	4.3e-11	K	NLEQEIADLTEQIAESGK	T			16	File13689 Spectrum14127 scans: 21029
1	A6QPA6_BOVIN	MYH3 protein OS=Bos taurus OX=9913 GN=MYH3 PE=2 SV=1	14173	224576	1308	1130	213	194	76.9	5.62	12143	1	0	663.332	1986.97	3	1986.97	-0.0012	0	34.22		24	0.0055	K	NLEQEIADLTEQIAESGK	T			5	File13689 Spectrum14428 scans: 21380
1	A6QPA6_BOVIN	MYH3 protein OS=Bos taurus OX=9913 GN=MYH3 PE=2 SV=1	14173	224576	1308	1130	213	194	76.9	5.62	12144	1	0	994.494	1986.97	2	1986.97	-0.001	0	21.42		24	0.1	K	NLEQEIADLTEQIAESGK	T			5	File13689 Spectrum14977 scans: 22094
1	A6QPA6_BOVIN	MYH3 protein OS=Bos taurus OX=9913 GN=MYH3 PE=2 SV=1	14173	224576	1308	1130	213	194	76.9	5.62	12145	1	0	994.494	1986.97	2	1986.97	-0.0003	0	88.36		24	2.1e-08	K	NLEQEIADLTEQIAESGK	T			13	File13689 Spectrum14516 scans: 21490
1	A6QPA6_BOVIN	MYH3 protein OS=Bos taurus OX=9913 GN=MYH3 PE=2 SV=1	14173	224576	1308	1130	213	194	76.9	5.62	12146	1	0	994.494	1986.97	2	1986.97	-0.0003	0	94.98		24	4.7e-09	K	NLEQEIADLTEQIAESGK	T			15	File13689 Spectrum14199 scans: 21117
1	A6QPA6_BOVIN	MYH3 protein OS=Bos taurus OX=9913 GN=MYH3 PE=2 SV=1	14173	224576	1308	1130	213	194	76.9	5.62	12147	1	0	663.332	1986.97	3	1986.97	-0.0001	0	68.19		24	2.2e-06	K	NLEQEIADLTEQIAESGK	T			14	File13689 Spectrum14200 scans: 21118
1	A6QPA6_BOVIN	MYH3 protein OS=Bos taurus OX=9913 GN=MYH3 PE=2 SV=1	14173	224576	1308	1130	213	194	76.9	5.62	12148	7	0	663.332	1986.97	3	1986.97	0.0001	0	1.34	20	24	11	K	NLEQEIADLTEQIAESGK	T			2	File13689 Spectrum14640 scans: 21637
1	A6QPA6_BOVIN	MYH3 protein OS=Bos taurus OX=9913 GN=MYH3 PE=2 SV=1	14173	224576	1308	1130	213	194	76.9	5.62	12149	1	0	994.495	1986.98	2	1986.97	0.0007	0	70.72		24	1.2e-06	K	NLEQEIADLTEQIAESGK	T			11	File13689 Spectrum14591 scans: 21575
1	A6QPA6_BOVIN	MYH3 protein OS=Bos taurus OX=9913 GN=MYH3 PE=2 SV=1	14173	224576	1308	1130	213	194	76.9	5.62	12150	1	0	994.495	1986.98	2	1986.97	0.0007	0	21.24	18	24	0.11	K	NLEQEIADLTEQIAESGK	T			6	File13689 Spectrum15013 scans: 22153
1	A6QPA6_BOVIN	MYH3 protein OS=Bos taurus OX=9913 GN=MYH3 PE=2 SV=1	14173	224576	1308	1130	213	194	76.9	5.62	12151	1	0	994.495	1986.98	2	1986.97	0.0019	0	111.83		24	9.4e-11	K	NLEQEIADLTEQIAESGK	T			15	File13689 Spectrum14470 scans: 21431
1	A6QPA6_BOVIN	MYH3 protein OS=Bos taurus OX=9913 GN=MYH3 PE=2 SV=1	14173	224576	1308	1130	213	194	76.9	5.62	12152	1	0	994.496	1986.98	2	1986.97	0.0031	0	90.5		24	1.3e-08	K	NLEQEIADLTEQIAESGK	T			10	File13689 Spectrum10739 scans: 16900
1	A6QPA6_BOVIN	MYH3 protein OS=Bos taurus OX=9913 GN=MYH3 PE=2 SV=1	14173	224576	1308	1130	213	194	76.9	5.62	12309	1	0	670.02	2007.04	3	2007.04	-0.003	1	45.5		23	0.00035	R	YRVLNASAIPEGQFIDSK	K			20	File13689 Spectrum8342 scans: 14004
1	A6QPA6_BOVIN	MYH3 protein OS=Bos taurus OX=9913 GN=MYH3 PE=2 SV=1	14173	224576	1308	1130	213	194	76.9	5.62	12310	1	0	1004.53	2007.04	2	2007.04	-0.0002	1	62.7		24	7e-06	R	YRVLNASAIPEGQFIDSK	K			13	File13689 Spectrum8385 scans: 14049
1	A6QPA6_BOVIN	MYH3 protein OS=Bos taurus OX=9913 GN=MYH3 PE=2 SV=1	14173	224576	1308	1130	213	194	76.9	5.62	12393	1	0	673.335	2016.98	3	2016.99	-0.0013	1	92.87		25	8.3e-09	K	LEQQVDDLESSLEQEKK	L			13	File13689 Spectrum7379 scans: 12841
1	A6QPA6_BOVIN	MYH3 protein OS=Bos taurus OX=9913 GN=MYH3 PE=2 SV=1	14173	224576	1308	1130	213	194	76.9	5.62	12394	1	0	673.335	2016.98	3	2016.99	-0.0013	1	83.07		25	7.9e-08	K	LEQQVDDLESSLEQEKK	L			13	File13689 Spectrum7326 scans: 12767
1	A6QPA6_BOVIN	MYH3 protein OS=Bos taurus OX=9913 GN=MYH3 PE=2 SV=1	14173	224576	1308	1130	213	194	76.9	5.62	12395	1	0	673.336	2016.98	3	2016.99	-0.0004	1	68.37		25	2.3e-06	K	LEQQVDDLESSLEQEKK	L			13	File13689 Spectrum7271 scans: 12690
1	A6QPA6_BOVIN	MYH3 protein OS=Bos taurus OX=9913 GN=MYH3 PE=2 SV=1	14173	224576	1308	1130	213	194	76.9	5.62	12396	1	0	1009.5	2016.98	2	2016.99	-0.0004	1	92.59		25	8.8e-09	K	LEQQVDDLESSLEQEKK	L			14	File13689 Spectrum7390 scans: 12861
1	A6QPA6_BOVIN	MYH3 protein OS=Bos taurus OX=9913 GN=MYH3 PE=2 SV=1	14173	224576	1308	1130	213	194	76.9	5.62	12397	1	0	1009.5	2016.98	2	2016.99	-0.0003	1	85.02		25	5e-08	K	LEQQVDDLESSLEQEKK	L			13	File13689 Spectrum7292 scans: 12720
1	A6QPA6_BOVIN	MYH3 protein OS=Bos taurus OX=9913 GN=MYH3 PE=2 SV=1	14173	224576	1308	1130	213	194	76.9	5.62	12398	1	0	1009.5	2016.99	2	2016.99	0.0006	1	89.77		25	1.7e-08	K	LEQQVDDLESSLEQEKK	L			14	File13689 Spectrum7344 scans: 12794
1	A6QPA6_BOVIN	MYH3 protein OS=Bos taurus OX=9913 GN=MYH3 PE=2 SV=1	14173	224576	1308	1130	213	194	76.9	5.62	12448	6	0	675.001	2021.98	3	2022.01	-0.0312	1	0.56	23	25	14	K	KHADSVAELGEQIDNLQR	V			4	File13689 Spectrum9738 scans: 15669
1	A6QPA6_BOVIN	MYH3 protein OS=Bos taurus OX=9913 GN=MYH3 PE=2 SV=1	14173	224576	1308	1130	213	194	76.9	5.62	12449	3	0	1012	2021.98	2	2022.01	-0.0289	1	5.56	21	25	4.5	K	KHADSVAELGEQIDNLQR	V			5	File13689 Spectrum9782 scans: 15720
1	A6QPA6_BOVIN	MYH3 protein OS=Bos taurus OX=9913 GN=MYH3 PE=2 SV=1	14173	224576	1308	1130	213	194	76.9	5.62	12451	1	0	1012.01	2022.01	2	2022.01	-0.0038	1	112.64		24	8.6e-11	K	KHADSVAELGEQIDNLQR	V			16	File13689 Spectrum7018 scans: 12377
1	A6QPA6_BOVIN	MYH3 protein OS=Bos taurus OX=9913 GN=MYH3 PE=2 SV=1	14173	224576	1308	1130	213	194	76.9	5.62	12452	1	0	1012.01	2022.01	2	2022.01	-0.0025	1	112.69		24	8.4e-11	K	KHADSVAELGEQIDNLQR	V			15	File13689 Spectrum7102 scans: 12477
1	A6QPA6_BOVIN	MYH3 protein OS=Bos taurus OX=9913 GN=MYH3 PE=2 SV=1	14173	224576	1308	1130	213	194	76.9	5.62	12453	1	0	675.011	2022.01	3	2022.01	-0.0024	1	47.19		24	0.0003	K	KHADSVAELGEQIDNLQR	V			9	File13689 Spectrum7000 scans: 12355
1	A6QPA6_BOVIN	MYH3 protein OS=Bos taurus OX=9913 GN=MYH3 PE=2 SV=1	14173	224576	1308	1130	213	194	76.9	5.62	12454	1	0	675.012	2022.01	3	2022.01	0	1	57.27		24	3e-05	K	KHADSVAELGEQIDNLQR	V			15	File13689 Spectrum7081 scans: 12451
1	A6QPA6_BOVIN	MYH3 protein OS=Bos taurus OX=9913 GN=MYH3 PE=2 SV=1	14173	224576	1308	1130	213	194	76.9	5.62	12455	1	0	506.51	2022.01	4	2022.01	0	1	58.83		25	2.1e-05	K	KHADSVAELGEQIDNLQR	V			12	File13689 Spectrum7016 scans: 12375
1	A6QPA6_BOVIN	MYH3 protein OS=Bos taurus OX=9913 GN=MYH3 PE=2 SV=1	14173	224576	1308	1130	213	194	76.9	5.62	12456	1	0	506.511	2022.01	4	2022.01	0.0004	1	55.82		25	4.1e-05	K	KHADSVAELGEQIDNLQR	V			13	File13689 Spectrum7100 scans: 12475
1	A6QPA6_BOVIN	MYH3 protein OS=Bos taurus OX=9913 GN=MYH3 PE=2 SV=1	14173	224576	1308	1130	213	194	76.9	5.62	12458	1	0	1012.03	2022.04	2	2022.04	-0.004	1	85.14		24	4.6e-08	R	LLAHLYATFTTADADSGKK	K			15	File13689 Spectrum7556 scans: 13068
1	A6QPA6_BOVIN	MYH3 protein OS=Bos taurus OX=9913 GN=MYH3 PE=2 SV=1	14173	224576	1308	1130	213	194	76.9	5.62	12459	1	0	675.02	2022.04	3	2022.04	-0.0028	1	65.63		24	4.1e-06	R	LLAHLYATFTTADADSGKK	K			15	File13689 Spectrum7622 scans: 13147
1	A6QPA6_BOVIN	MYH3 protein OS=Bos taurus OX=9913 GN=MYH3 PE=2 SV=1	14173	224576	1308	1130	213	194	76.9	5.62	12460	1	0	675.021	2022.04	3	2022.04	-0.001	1	59.95	23	24	1.5e-05	R	LLAHLYATFTTADADSGKK	K			16	File13689 Spectrum7697 scans: 13237
1	A6QPA6_BOVIN	MYH3 protein OS=Bos taurus OX=9913 GN=MYH3 PE=2 SV=1	14173	224576	1308	1130	213	194	76.9	5.62	12461	1	0	1012.03	2022.04	2	2022.04	-0.001	1	95.12		24	4.5e-09	R	LLAHLYATFTTADADSGKK	K			15	File13689 Spectrum7632 scans: 13159
1	A6QPA6_BOVIN	MYH3 protein OS=Bos taurus OX=9913 GN=MYH3 PE=2 SV=1	14173	224576	1308	1130	213	194	76.9	5.62	12462	1	0	506.518	2022.04	4	2022.04	-0.0006	1	50.41		24	0.00013	R	LLAHLYATFTTADADSGKK	K			8	File13689 Spectrum7550 scans: 13062
1	A6QPA6_BOVIN	MYH3 protein OS=Bos taurus OX=9913 GN=MYH3 PE=2 SV=1	14173	224576	1308	1130	213	194	76.9	5.62	12463	1	0	675.021	2022.04	3	2022.04	-0.0001	1	69.44		24	1.7e-06	R	LLAHLYATFTTADADSGKK	K			13	File13689 Spectrum7541 scans: 13051
1	A6QPA6_BOVIN	MYH3 protein OS=Bos taurus OX=9913 GN=MYH3 PE=2 SV=1	14173	224576	1308	1130	213	194	76.9	5.62	12464	1	0	506.518	2022.04	4	2022.04	0.0023	1	52.52		24	8.1e-05	R	LLAHLYATFTTADADSGKK	K			7	File13689 Spectrum7630 scans: 13156
1	A6QPA6_BOVIN	MYH3 protein OS=Bos taurus OX=9913 GN=MYH3 PE=2 SV=1	14173	224576	1308	1130	213	194	76.9	5.62	12472	1	0	675.686	2024.03	3	2024.04	-0.0014	1	55.4		25	4.7e-05	R	DLEEATLQHEAMVAALRK	K			17	File13689 Spectrum8611 scans: 14313
1	A6QPA6_BOVIN	MYH3 protein OS=Bos taurus OX=9913 GN=MYH3 PE=2 SV=1	14173	224576	1308	1130	213	194	76.9	5.62	12473	1	0	675.687	2024.04	3	2024.04	0.0043	1	42.85		25	0.00083	R	DLEEATLQHEAMVAALRK	K			14	File13689 Spectrum8527 scans: 14215
1	A6QPA6_BOVIN	MYH3 protein OS=Bos taurus OX=9913 GN=MYH3 PE=2 SV=1	14173	224576	1308	1130	213	194	76.9	5.62	12517	1	0	678.01	2031.01	3	2031.01	-0.0051	1	63.62		25	7.8e-06	K	KLETDLAQLQSEVEDASR	D			14	File13689 Spectrum10806 scans: 16978
1	A6QPA6_BOVIN	MYH3 protein OS=Bos taurus OX=9913 GN=MYH3 PE=2 SV=1	14173	224576	1308	1130	213	194	76.9	5.62	12518	1	0	1016.51	2031.01	2	2031.01	-0.0026	1	93.38		25	8.4e-09	K	KLETDLAQLQSEVEDASR	D			13	File13689 Spectrum10862 scans: 17042
1	A6QPA6_BOVIN	MYH3 protein OS=Bos taurus OX=9913 GN=MYH3 PE=2 SV=1	14173	224576	1308	1130	213	194	76.9	5.62	12519	1	0	678.011	2031.01	3	2031.01	-0.0007	1	79.74		25	1.9e-07	K	KLETDLAQLQSEVEDASR	D			14	File13689 Spectrum10718 scans: 16875
1	A6QPA6_BOVIN	MYH3 protein OS=Bos taurus OX=9913 GN=MYH3 PE=2 SV=1	14173	224576	1308	1130	213	194	76.9	5.62	12520	1	0	1016.51	2031.01	2	2031.01	0.0004	1	143.36		25	8.2e-14	K	KLETDLAQLQSEVEDASR	D			17	File13689 Spectrum10732 scans: 16892
1	A6QPA6_BOVIN	MYH3 protein OS=Bos taurus OX=9913 GN=MYH3 PE=2 SV=1	14173	224576	1308	1130	213	194	76.9	5.62	12521	1	0	678.012	2031.01	3	2031.01	0.0012	1	82.61		25	1e-07	K	KLETDLAQLQSEVEDASR	D			16	File13689 Spectrum10587 scans: 16710
1	A6QPA6_BOVIN	MYH3 protein OS=Bos taurus OX=9913 GN=MYH3 PE=2 SV=1	14173	224576	1308	1130	213	194	76.9	5.62	12522	1	0	678.012	2031.01	3	2031.01	0.0017	1	75.88		25	4.8e-07	K	KLETDLAQLQSEVEDASR	D			9	File13689 Spectrum10653 scans: 16793
1	A6QPA6_BOVIN	MYH3 protein OS=Bos taurus OX=9913 GN=MYH3 PE=2 SV=1	14173	224576	1308	1130	213	194	76.9	5.62	12523	1	0	1016.51	2031.01	2	2031.01	0.0023	1	131.1		25	1.4e-12	K	KLETDLAQLQSEVEDASR	D			15	File13689 Spectrum10605 scans: 16731
1	A6QPA6_BOVIN	MYH3 protein OS=Bos taurus OX=9913 GN=MYH3 PE=2 SV=1	14173	224576	1308	1130	213	194	76.9	5.62	12524	1	0	1016.51	2031.01	2	2031.01	0.0024	1	142.84		25	9.4e-14	K	KLETDLAQLQSEVEDASR	D			16	File13689 Spectrum10667 scans: 16811
1	A6QPA6_BOVIN	MYH3 protein OS=Bos taurus OX=9913 GN=MYH3 PE=2 SV=1	14173	224576	1308	1130	213	194	76.9	5.62	12645	1	0	679.695	2036.06	3	2036.07	-0.0013	1	71.65		23	8.5e-07	R	SVQGQLKDTQLHLDDALR	G			11	File13689 Spectrum7497 scans: 12998
1	A6QPA6_BOVIN	MYH3 protein OS=Bos taurus OX=9913 GN=MYH3 PE=2 SV=1	14173	224576	1308	1130	213	194	76.9	5.62	12646	1	0	510.023	2036.06	4	2036.07	-0.001	1	64.51		23	4.4e-06	R	SVQGQLKDTQLHLDDALR	G			11	File13689 Spectrum7515 scans: 13019
1	A6QPA6_BOVIN	MYH3 protein OS=Bos taurus OX=9913 GN=MYH3 PE=2 SV=1	14173	224576	1308	1130	213	194	76.9	5.62	12647	1	0	679.696	2036.07	3	2036.07	0.0014	1	84.37		23	4.5e-08	R	SVQGQLKDTQLHLDDALR	G			20	File13689 Spectrum7573 scans: 13089
1	A6QPA6_BOVIN	MYH3 protein OS=Bos taurus OX=9913 GN=MYH3 PE=2 SV=1	14173	224576	1308	1130	213	194	76.9	5.62	12659	1	0	681.019	2040.03	3	2040.03	0.0031	1	44.13		25	0.00064	R	DLEEATLQHEAMVAALRK	K	Oxidation (M)	0.000000000001000000.0	14	File13689 Spectrum7470 scans: 12967
1	A6QPA6_BOVIN	MYH3 protein OS=Bos taurus OX=9913 GN=MYH3 PE=2 SV=1	14173	224576	1308	1130	213	194	76.9	5.62	12660	1	0	681.02	2040.04	3	2040.03	0.0064	1	44.24		25	0.00063	R	DLEEATLQHEAMVAALRK	K	Oxidation (M)	0.000000000001000000.0	17	File13689 Spectrum7408 scans: 12887
1	A6QPA6_BOVIN	MYH3 protein OS=Bos taurus OX=9913 GN=MYH3 PE=2 SV=1	14173	224576	1308	1130	213	194	76.9	5.62	12745	1	0	685.02	2052.04	3	2052.04	-0.003	1	67.35		24	2.4e-06	R	RDLEEATLQHEAMVAALR	K			8	File13689 Spectrum8254 scans: 13906
1	A6QPA6_BOVIN	MYH3 protein OS=Bos taurus OX=9913 GN=MYH3 PE=2 SV=1	14173	224576	1308	1130	213	194	76.9	5.62	12746	1	0	685.021	2052.04	3	2052.04	-0.0016	1	52.77		24	6.7e-05	R	RDLEEATLQHEAMVAALR	K			16	File13689 Spectrum8166 scans: 13805
1	A6QPA6_BOVIN	MYH3 protein OS=Bos taurus OX=9913 GN=MYH3 PE=2 SV=1	14173	224576	1308	1130	213	194	76.9	5.62	12748	1	0	1027.03	2052.05	2	2052.04	0.0107	1	52.76		23	6.1e-05	R	RDLEEATLQHEAMVAALR	K			19	File13689 Spectrum8196 scans: 13838
1	A6QPA6_BOVIN	MYH3 protein OS=Bos taurus OX=9913 GN=MYH3 PE=2 SV=1	14173	224576	1308	1130	213	194	76.9	5.62	12987	1	0	699.35	2095.03	3	2095.03	-0.0051	1	89.68		24	1.4e-08	K	SEFKLELDDLGSNVESVSK	S			19	File13689 Spectrum10429 scans: 16533
1	A6QPA6_BOVIN	MYH3 protein OS=Bos taurus OX=9913 GN=MYH3 PE=2 SV=1	14173	224576	1308	1130	213	194	76.9	5.62	12988	1	0	699.351	2095.03	3	2095.03	-0.0011	1	70.19		24	1.3e-06	K	SEFKLELDDLGSNVESVSK	S			18	File13689 Spectrum10502 scans: 16616
1	A6QPA6_BOVIN	MYH3 protein OS=Bos taurus OX=9913 GN=MYH3 PE=2 SV=1	14173	224576	1308	1130	213	194	76.9	5.62	12989	1	0	1048.52	2095.03	2	2095.03	-0.0007	1	97.95		24	2.2e-09	K	SEFKLELDDLGSNVESVSK	S			15	File13689 Spectrum10527 scans: 16645
1	A6QPA6_BOVIN	MYH3 protein OS=Bos taurus OX=9913 GN=MYH3 PE=2 SV=1	14173	224576	1308	1130	213	194	76.9	5.62	12990	1	0	1048.52	2095.03	2	2095.03	0.0003	1	83.02		24	6.9e-08	K	SEFKLELDDLGSNVESVSK	S			13	File13689 Spectrum10453 scans: 16560
1	A6QPA6_BOVIN	MYH3 protein OS=Bos taurus OX=9913 GN=MYH3 PE=2 SV=1	14173	224576	1308	1130	213	194	76.9	5.62	12991	1	0	699.352	2095.03	3	2095.03	0.0017	1	61.95		24	8.9e-06	K	SEFKLELDDLGSNVESVSK	S			14	File13689 Spectrum10581 scans: 16704
1	A6QPA6_BOVIN	MYH3 protein OS=Bos taurus OX=9913 GN=MYH3 PE=2 SV=1	14173	224576	1308	1130	213	194	76.9	5.62	12997	1	0	699.683	2096.03	3	2096.03	-0.0041	1	39.5		25	0.0018	K	KMEGDLNEIEIQLSHANR	Q			17	File13689 Spectrum8427 scans: 14095
1	A6QPA6_BOVIN	MYH3 protein OS=Bos taurus OX=9913 GN=MYH3 PE=2 SV=1	14173	224576	1308	1130	213	194	76.9	5.62	12998	1	0	1049.02	2096.03	2	2096.03	-0.0009	1	153.14		25	7.8e-15	K	KMEGDLNEIEIQLSHANR	Q			17	File13689 Spectrum8482 scans: 14161
1	A6QPA6_BOVIN	MYH3 protein OS=Bos taurus OX=9913 GN=MYH3 PE=2 SV=1	14173	224576	1308	1130	213	194	76.9	5.62	12999	1	0	699.685	2096.03	3	2096.03	-0.0001	1	76.17		25	3.8e-07	K	KMEGDLNEIEIQLSHANR	Q			24	File13689 Spectrum8502 scans: 14186
1	A6QPA6_BOVIN	MYH3 protein OS=Bos taurus OX=9913 GN=MYH3 PE=2 SV=1	14173	224576	1308	1130	213	194	76.9	5.62	13000	1	0	525.015	2096.03	4	2096.03	-0.0001	1	67.34		25	2.9e-06	K	KMEGDLNEIEIQLSHANR	Q			18	File13689 Spectrum8564 scans: 14258
1	A6QPA6_BOVIN	MYH3 protein OS=Bos taurus OX=9913 GN=MYH3 PE=2 SV=1	14173	224576	1308	1130	213	194	76.9	5.62	13001	1	0	699.685	2096.03	3	2096.03	0.0004	1	87.34		25	2.9e-08	K	KMEGDLNEIEIQLSHANR	Q			11	File13689 Spectrum8583 scans: 14281
1	A6QPA6_BOVIN	MYH3 protein OS=Bos taurus OX=9913 GN=MYH3 PE=2 SV=1	14173	224576	1308	1130	213	194	76.9	5.62	13002	1	0	1049.02	2096.03	2	2096.03	0.001	1	153.43		25	7.3e-15	K	KMEGDLNEIEIQLSHANR	Q			17	File13689 Spectrum8566 scans: 14260
1	A6QPA6_BOVIN	MYH3 protein OS=Bos taurus OX=9913 GN=MYH3 PE=2 SV=1	14173	224576	1308	1130	213	194	76.9	5.62	13003	1	0	525.016	2096.03	4	2096.03	0.0011	1	47.41		25	0.00029	K	KMEGDLNEIEIQLSHANR	Q			14	File13689 Spectrum8481 scans: 14160
1	A6QPA6_BOVIN	MYH3 protein OS=Bos taurus OX=9913 GN=MYH3 PE=2 SV=1	14173	224576	1308	1130	213	194	76.9	5.62	13004	1	0	699.685	2096.03	3	2096.03	0.0019	1	84.26		25	6.1e-08	K	KMEGDLNEIEIQLSHANR	Q			11	File13689 Spectrum8724 scans: 14448
1	A6QPA6_BOVIN	MYH3 protein OS=Bos taurus OX=9913 GN=MYH3 PE=2 SV=1	14173	224576	1308	1130	213	194	76.9	5.62	13005	1	0	699.688	2096.04	3	2096.03	0.0101	1	84.98		25	5.3e-08	K	KMEGDLNEIEIQLSHANR	Q			21	File13689 Spectrum7447 scans: 12938
1	A6QPA6_BOVIN	MYH3 protein OS=Bos taurus OX=9913 GN=MYH3 PE=2 SV=1	14173	224576	1308	1130	213	194	76.9	5.62	13033	3	0	702.343	2104.01	3	2104.02	-0.0097	1	2.23	20	24	8.6	K	SKLEQQVDDLESSLEQEK	K			6	File13689 Spectrum5722 scans: 10842
1	A6QPA6_BOVIN	MYH3 protein OS=Bos taurus OX=9913 GN=MYH3 PE=2 SV=1	14173	224576	1308	1130	213	194	76.9	5.62	13034	1	0	702.346	2104.02	3	2104.02	-0.0015	1	82.4		24	8.2e-08	K	SKLEQQVDDLESSLEQEK	K			18	File13689 Spectrum10218 scans: 16264
1	A6QPA6_BOVIN	MYH3 protein OS=Bos taurus OX=9913 GN=MYH3 PE=2 SV=1	14173	224576	1308	1130	213	194	76.9	5.62	13035	1	0	1053.02	2104.02	2	2104.02	-0.0012	1	110.99		24	1.1e-10	K	SKLEQQVDDLESSLEQEK	K			16	File13689 Spectrum10212 scans: 16253
1	A6QPA6_BOVIN	MYH3 protein OS=Bos taurus OX=9913 GN=MYH3 PE=2 SV=1	14173	224576	1308	1130	213	194	76.9	5.62	13036	1	0	702.346	2104.02	3	2104.02	-0.0009	1	86.07		24	3.5e-08	K	SKLEQQVDDLESSLEQEK	K			20	File13689 Spectrum10270 scans: 16336
1	A6QPA6_BOVIN	MYH3 protein OS=Bos taurus OX=9913 GN=MYH3 PE=2 SV=1	14173	224576	1308	1130	213	194	76.9	5.62	13037	1	0	1053.02	2104.02	2	2104.02	-0.0004	1	98.98		24	1.8e-09	K	SKLEQQVDDLESSLEQEK	K			16	File13689 Spectrum10076 scans: 16081
1	A6QPA6_BOVIN	MYH3 protein OS=Bos taurus OX=9913 GN=MYH3 PE=2 SV=1	14173	224576	1308	1130	213	194	76.9	5.62	13038	1	0	1053.02	2104.02	2	2104.02	-0.0002	1	121.26		24	1.1e-11	K	SKLEQQVDDLESSLEQEK	K			14	File13689 Spectrum10319 scans: 16401
1	A6QPA6_BOVIN	MYH3 protein OS=Bos taurus OX=9913 GN=MYH3 PE=2 SV=1	14173	224576	1308	1130	213	194	76.9	5.62	13039	1	0	1053.02	2104.02	2	2104.02	-0.0002	1	121.94		24	9.3e-12	K	SKLEQQVDDLESSLEQEK	K			16	File13689 Spectrum10261 scans: 16323
1	A6QPA6_BOVIN	MYH3 protein OS=Bos taurus OX=9913 GN=MYH3 PE=2 SV=1	14173	224576	1308	1130	213	194	76.9	5.62	13040	1	0	702.346	2104.02	3	2104.02	0	1	78.45		24	2.1e-07	K	SKLEQQVDDLESSLEQEK	K			20	File13689 Spectrum10171 scans: 16196
1	A6QPA6_BOVIN	MYH3 protein OS=Bos taurus OX=9913 GN=MYH3 PE=2 SV=1	14173	224576	1308	1130	213	194	76.9	5.62	13041	1	0	702.346	2104.02	3	2104.02	0	1	86.36		24	3.3e-08	K	SKLEQQVDDLESSLEQEK	K			18	File13689 Spectrum10094 scans: 16103
1	A6QPA6_BOVIN	MYH3 protein OS=Bos taurus OX=9913 GN=MYH3 PE=2 SV=1	14173	224576	1308	1130	213	194	76.9	5.62	13042	1	0	1053.02	2104.02	2	2104.02	0.0003	1	115.51		24	4.1e-11	K	SKLEQQVDDLESSLEQEK	K			16	File13689 Spectrum10158 scans: 16178
1	A6QPA6_BOVIN	MYH3 protein OS=Bos taurus OX=9913 GN=MYH3 PE=2 SV=1	14173	224576	1308	1130	213	194	76.9	5.62	13043	1	0	702.347	2104.02	3	2104.02	0.0014	1	83.76		24	6e-08	K	SKLEQQVDDLESSLEQEK	K			18	File13689 Spectrum10332 scans: 16417
1	A6QPA6_BOVIN	MYH3 protein OS=Bos taurus OX=9913 GN=MYH3 PE=2 SV=1	14173	224576	1308	1130	213	194	76.9	5.62	13061	1	0	705.016	2112.03	3	2112.03	-0.0017	1	72.78		24	7.9e-07	K	KMEGDLNEIEIQLSHANR	Q	Oxidation (M)	0.010000000000000000.0	18	File13689 Spectrum7539 scans: 13049
1	A6QPA6_BOVIN	MYH3 protein OS=Bos taurus OX=9913 GN=MYH3 PE=2 SV=1	14173	224576	1308	1130	213	194	76.9	5.62	13062	1	0	1057.02	2112.03	2	2112.03	-0.0012	1	184.74		24	4.9e-18	K	KMEGDLNEIEIQLSHANR	Q	Oxidation (M)	0.010000000000000000.0	16	File13689 Spectrum7522 scans: 13028
1	A6QPA6_BOVIN	MYH3 protein OS=Bos taurus OX=9913 GN=MYH3 PE=2 SV=1	14173	224576	1308	1130	213	194	76.9	5.62	13063	1	0	705.016	2112.03	3	2112.03	-0.0006	1	64.46		24	5.2e-06	K	KMEGDLNEIEIQLSHANR	Q	Oxidation (M)	0.010000000000000000.0	16	File13689 Spectrum7615 scans: 13139
1	A6QPA6_BOVIN	MYH3 protein OS=Bos taurus OX=9913 GN=MYH3 PE=2 SV=1	14173	224576	1308	1130	213	194	76.9	5.62	13064	1	0	705.017	2112.03	3	2112.03	0.0023	1	99.34		24	1.7e-09	K	KMEGDLNEIEIQLSHANR	Q	Oxidation (M)	0.010000000000000000.0	10	File13689 Spectrum7466 scans: 12961
1	A6QPA6_BOVIN	MYH3 protein OS=Bos taurus OX=9913 GN=MYH3 PE=2 SV=1	14173	224576	1308	1130	213	194	76.9	5.62	13065	1	0	529.015	2112.03	4	2112.03	0.0035	1	36.75		24	0.0031	K	KMEGDLNEIEIQLSHANR	Q	Oxidation (M)	0.010000000000000000.0	14	File13689 Spectrum7494 scans: 12995
1	A6QPA6_BOVIN	MYH3 protein OS=Bos taurus OX=9913 GN=MYH3 PE=2 SV=1	14173	224576	1308	1130	213	194	76.9	5.62	13066	1	0	529.015	2112.03	4	2112.03	0.0045	1	39.27		24	0.0017	K	KMEGDLNEIEIQLSHANR	Q	Oxidation (M)	0.010000000000000000.0	15	File13689 Spectrum7579 scans: 13095
1	A6QPA6_BOVIN	MYH3 protein OS=Bos taurus OX=9913 GN=MYH3 PE=2 SV=1	14173	224576	1308	1130	213	194	76.9	5.62	13323	1	0	727.355	2179.04	3	2179.06	-0.0227	0	61.68		24	9.2e-06	K	ADIQLALEEAEAALEHEEAK	I			10	File13689 Spectrum14608 scans: 21596
1	A6QPA6_BOVIN	MYH3 protein OS=Bos taurus OX=9913 GN=MYH3 PE=2 SV=1	14173	224576	1308	1130	213	194	76.9	5.62	13324	1	0	727.359	2179.05	3	2179.06	-0.0095	0	74		24	6.2e-07	K	ADIQLALEEAEAALEHEEAK	I			9	File13689 Spectrum14269 scans: 21200
1	A6QPA6_BOVIN	MYH3 protein OS=Bos taurus OX=9913 GN=MYH3 PE=2 SV=1	14173	224576	1308	1130	213	194	76.9	5.62	13325	1	0	727.359	2179.06	3	2179.06	-0.0088	0	52.62		24	8.5e-05	K	ADIQLALEEAEAALEHEEAK	I			19	File13689 Spectrum14503 scans: 21473
1	A6QPA6_BOVIN	MYH3 protein OS=Bos taurus OX=9913 GN=MYH3 PE=2 SV=1	14173	224576	1308	1130	213	194	76.9	5.62	13326	1	0	727.359	2179.06	3	2179.06	-0.0085	0	81.78		24	1e-07	K	ADIQLALEEAEAALEHEEAK	I			10	File13689 Spectrum14425 scans: 21377
1	A6QPA6_BOVIN	MYH3 protein OS=Bos taurus OX=9913 GN=MYH3 PE=2 SV=1	14173	224576	1308	1130	213	194	76.9	5.62	13327	1	0	1090.54	2179.06	2	2179.06	-0.0059	0	82.52		24	8.6e-08	K	ADIQLALEEAEAALEHEEAK	I			15	File13689 Spectrum14283 scans: 21215
1	A6QPA6_BOVIN	MYH3 protein OS=Bos taurus OX=9913 GN=MYH3 PE=2 SV=1	14173	224576	1308	1130	213	194	76.9	5.62	13328	2	0	727.36	2179.06	3	2179.06	-0.005	0	5.47	19	24	4.4	K	ADIQLALEEAEAALEHEEAK	I			3	File13689 Spectrum15657 scans: 23142
1	A6QPA6_BOVIN	MYH3 protein OS=Bos taurus OX=9913 GN=MYH3 PE=2 SV=1	14173	224576	1308	1130	213	194	76.9	5.62	13329	1	0	727.361	2179.06	3	2179.06	-0.0042	0	13.16	23	24	0.75	K	ADIQLALEEAEAALEHEEAK	I			5	File13689 Spectrum15951 scans: 23650
1	A6QPA6_BOVIN	MYH3 protein OS=Bos taurus OX=9913 GN=MYH3 PE=2 SV=1	14173	224576	1308	1130	213	194	76.9	5.62	13332	1	0	727.361	2179.06	3	2179.06	-0.0024	0	6.42	19	25	3.6	K	ADIQLALEEAEAALEHEEAK	I			3	File13689 Spectrum15869 scans: 23505
1	A6QPA6_BOVIN	MYH3 protein OS=Bos taurus OX=9913 GN=MYH3 PE=2 SV=1	14173	224576	1308	1130	213	194	76.9	5.62	13333	1	0	1090.54	2179.06	2	2179.06	-0.0023	0	49.73		25	0.00017	K	ADIQLALEEAEAALEHEEAK	I			8	File13689 Spectrum14688 scans: 21709
1	A6QPA6_BOVIN	MYH3 protein OS=Bos taurus OX=9913 GN=MYH3 PE=2 SV=1	14173	224576	1308	1130	213	194	76.9	5.62	13334	1	0	727.361	2179.06	3	2179.06	-0.002	0	74.98		25	5.1e-07	K	ADIQLALEEAEAALEHEEAK	I			9	File13689 Spectrum13946 scans: 20820
1	A6QPA6_BOVIN	MYH3 protein OS=Bos taurus OX=9913 GN=MYH3 PE=2 SV=1	14173	224576	1308	1130	213	194	76.9	5.62	13335	1	0	1090.54	2179.06	2	2179.06	-0.0013	0	103.82		25	6.6e-10	K	ADIQLALEEAEAALEHEEAK	I			15	File13689 Spectrum13947 scans: 20821
1	A6QPA6_BOVIN	MYH3 protein OS=Bos taurus OX=9913 GN=MYH3 PE=2 SV=1	14173	224576	1308	1130	213	194	76.9	5.62	13336	1	0	727.362	2179.06	3	2179.06	-0.0007	0	45.56		25	0.00044	K	ADIQLALEEAEAALEHEEAK	I			9	File13689 Spectrum14696 scans: 21721
1	A6QPA6_BOVIN	MYH3 protein OS=Bos taurus OX=9913 GN=MYH3 PE=2 SV=1	14173	224576	1308	1130	213	194	76.9	5.62	13337	1	0	727.362	2179.06	3	2179.06	-0.0002	0	91.59		25	1.1e-08	K	ADIQLALEEAEAALEHEEAK	I			10	File13689 Spectrum13880 scans: 20737
1	A6QPA6_BOVIN	MYH3 protein OS=Bos taurus OX=9913 GN=MYH3 PE=2 SV=1	14173	224576	1308	1130	213	194	76.9	5.62	13338	1	0	727.362	2179.06	3	2179.06	0.0002	0	86.84		25	3.3e-08	K	ADIQLALEEAEAALEHEEAK	I			11	File13689 Spectrum14337 scans: 21278
1	A6QPA6_BOVIN	MYH3 protein OS=Bos taurus OX=9913 GN=MYH3 PE=2 SV=1	14173	224576	1308	1130	213	194	76.9	5.62	13339	1	0	1090.54	2179.06	2	2179.06	0.0004	0	94.84		25	5.2e-09	K	ADIQLALEEAEAALEHEEAK	I			11	File13689 Spectrum13881 scans: 20738
1	A6QPA6_BOVIN	MYH3 protein OS=Bos taurus OX=9913 GN=MYH3 PE=2 SV=1	14173	224576	1308	1130	213	194	76.9	5.62	13340	1	0	727.362	2179.06	3	2179.06	0.0005	0	43.99	24	25	0.00063	K	ADIQLALEEAEAALEHEEAK	I			9	File13689 Spectrum14660 scans: 21665
1	A6QPA6_BOVIN	MYH3 protein OS=Bos taurus OX=9913 GN=MYH3 PE=2 SV=1	14173	224576	1308	1130	213	194	76.9	5.62	13341	1	0	1090.54	2179.07	2	2179.06	0.0012	0	89.01		25	2e-08	K	ADIQLALEEAEAALEHEEAK	I			14	File13689 Spectrum14379 scans: 21323
1	A6QPA6_BOVIN	MYH3 protein OS=Bos taurus OX=9913 GN=MYH3 PE=2 SV=1	14173	224576	1308	1130	213	194	76.9	5.62	13342	1	0	1090.54	2179.07	2	2179.06	0.0021	0	26.75	19	24	0.033	K	ADIQLALEEAEAALEHEEAK	I			9	File13689 Spectrum14754 scans: 21815
1	A6QPA6_BOVIN	MYH3 protein OS=Bos taurus OX=9913 GN=MYH3 PE=2 SV=1	14173	224576	1308	1130	213	194	76.9	5.62	13343	1	0	727.363	2179.07	3	2179.06	0.0022	0	73.58		24	6.9e-07	K	ADIQLALEEAEAALEHEEAK	I			9	File13689 Spectrum14193 scans: 21110
1	A6QPA6_BOVIN	MYH3 protein OS=Bos taurus OX=9913 GN=MYH3 PE=2 SV=1	14173	224576	1308	1130	213	194	76.9	5.62	13344	1	0	1090.54	2179.07	2	2179.06	0.0031	0	55.09		25	5e-05	K	ADIQLALEEAEAALEHEEAK	I			9	File13689 Spectrum14654 scans: 21656
1	A6QPA6_BOVIN	MYH3 protein OS=Bos taurus OX=9913 GN=MYH3 PE=2 SV=1	14173	224576	1308	1130	213	194	76.9	5.62	13345	1	0	1090.54	2179.07	2	2179.06	0.0034	0	78.44		25	2.3e-07	K	ADIQLALEEAEAALEHEEAK	I			13	File13689 Spectrum14439 scans: 21392
1	A6QPA6_BOVIN	MYH3 protein OS=Bos taurus OX=9913 GN=MYH3 PE=2 SV=1	14173	224576	1308	1130	213	194	76.9	5.62	13346	1	0	1090.54	2179.07	2	2179.06	0.0053	0	70.54		25	1.4e-06	K	ADIQLALEEAEAALEHEEAK	I			10	File13689 Spectrum14520 scans: 21494
1	A6QPA6_BOVIN	MYH3 protein OS=Bos taurus OX=9913 GN=MYH3 PE=2 SV=1	14173	224576	1308	1130	213	194	76.9	5.62	13347	1	0	1090.54	2179.07	2	2179.06	0.0097	0	75.24		24	4.6e-07	K	ADIQLALEEAEAALEHEEAK	I			9	File13689 Spectrum14603 scans: 21589
1	A6QPA6_BOVIN	MYH3 protein OS=Bos taurus OX=9913 GN=MYH3 PE=2 SV=1	14173	224576	1308	1130	213	194	76.9	5.62	13349	1	0	728.013	2181.02	3	2181.02	-0.0006	0	70.64		23	9.6e-07	K	ALQEAHQQTLDDLQAEEDK	V			10	File13689 Spectrum4719 scans: 9611
1	A6QPA6_BOVIN	MYH3 protein OS=Bos taurus OX=9913 GN=MYH3 PE=2 SV=1	14173	224576	1308	1130	213	194	76.9	5.62	13385	1	0	731.321	2190.94	3	2190.95	-0.0063	1	29.78		19	0.0046	R	HDCDLLREQYEEEQEAK	A			14	File13689 Spectrum4355 scans: 9182
1	A6QPA6_BOVIN	MYH3 protein OS=Bos taurus OX=9913 GN=MYH3 PE=2 SV=1	14173	224576	1308	1130	213	194	76.9	5.62	13386	1	0	548.744	2190.95	4	2190.95	-0.0022	1	26.42		19	0.011	R	HDCDLLREQYEEEQEAK	A			12	File13689 Spectrum4184 scans: 8984
1	A6QPA6_BOVIN	MYH3 protein OS=Bos taurus OX=9913 GN=MYH3 PE=2 SV=1	14173	224576	1308	1130	213	194	76.9	5.62	13387	1	0	548.744	2190.95	4	2190.95	-0.001	1	27.88		19	0.0078	R	HDCDLLREQYEEEQEAK	A			12	File13689 Spectrum4263 scans: 9079
1	A6QPA6_BOVIN	MYH3 protein OS=Bos taurus OX=9913 GN=MYH3 PE=2 SV=1	14173	224576	1308	1130	213	194	76.9	5.62	13389	1	0	1096.48	2190.95	2	2190.95	-0.0004	1	64.62		19	1.7e-06	R	HDCDLLREQYEEEQEAK	A			11	File13689 Spectrum4194 scans: 8996
1	A6QPA6_BOVIN	MYH3 protein OS=Bos taurus OX=9913 GN=MYH3 PE=2 SV=1	14173	224576	1308	1130	213	194	76.9	5.62	13390	1	0	731.323	2190.95	3	2190.95	-0.0001	1	41.4		19	0.00035	R	HDCDLLREQYEEEQEAK	A			14	File13689 Spectrum4249 scans: 9063
1	A6QPA6_BOVIN	MYH3 protein OS=Bos taurus OX=9913 GN=MYH3 PE=2 SV=1	14173	224576	1308	1130	213	194	76.9	5.62	13391	1	0	1096.48	2190.95	2	2190.95	0.0006	1	60.2		19	4.6e-06	R	HDCDLLREQYEEEQEAK	A			8	File13689 Spectrum4282 scans: 9099
1	A6QPA6_BOVIN	MYH3 protein OS=Bos taurus OX=9913 GN=MYH3 PE=2 SV=1	14173	224576	1308	1130	213	194	76.9	5.62	13393	1	0	731.324	2190.95	3	2190.95	0.0028	1	32.93		20	0.0025	R	HDCDLLREQYEEEQEAK	A			17	File13689 Spectrum4172 scans: 8970
1	A6QPA6_BOVIN	MYH3 protein OS=Bos taurus OX=9913 GN=MYH3 PE=2 SV=1	14173	224576	1308	1130	213	194	76.9	5.62	13397	1	0	731.997	2192.97	3	2192.97	-0.0052	1	32.57		21	0.0042	K	EVTERAEDEEEMNAELTAK	K			5	File13689 Spectrum16043 scans: 23806
1	A6QPA6_BOVIN	MYH3 protein OS=Bos taurus OX=9913 GN=MYH3 PE=2 SV=1	14173	224576	1308	1130	213	194	76.9	5.62	13398	1	0	731.997	2192.97	3	2192.97	-0.0052	1	38.27		21	0.0011	K	EVTERAEDEEEMNAELTAK	K			7	File13689 Spectrum4445 scans: 9284
1	A6QPA6_BOVIN	MYH3 protein OS=Bos taurus OX=9913 GN=MYH3 PE=2 SV=1	14173	224576	1308	1130	213	194	76.9	5.62	13399	1	0	731.998	2192.97	3	2192.97	-0.0025	1	47.64		21	0.00013	K	EVTERAEDEEEMNAELTAK	K			7	File13689 Spectrum16097 scans: 23906
1	A6QPA6_BOVIN	MYH3 protein OS=Bos taurus OX=9913 GN=MYH3 PE=2 SV=1	14173	224576	1308	1130	213	194	76.9	5.62	13400	1	0	1097.49	2192.97	2	2192.97	-0.0022	1	80.01		21	7.6e-08	K	EVTERAEDEEEMNAELTAK	K			15	File13689 Spectrum4461 scans: 9301
1	A6QPA6_BOVIN	MYH3 protein OS=Bos taurus OX=9913 GN=MYH3 PE=2 SV=1	14173	224576	1308	1130	213	194	76.9	5.62	13402	1	0	731.998	2192.97	3	2192.97	-0.0017	1	41.93		21	0.0005	K	EVTERAEDEEEMNAELTAK	K			12	File13689 Spectrum4769 scans: 9674
1	A6QPA6_BOVIN	MYH3 protein OS=Bos taurus OX=9913 GN=MYH3 PE=2 SV=1	14173	224576	1308	1130	213	194	76.9	5.62	13403	1	0	731.998	2192.97	3	2192.97	-0.0009	1	24.17		22	0.031	K	EVTERAEDEEEMNAELTAK	K			5	File13689 Spectrum16120 scans: 23951
1	A6QPA6_BOVIN	MYH3 protein OS=Bos taurus OX=9913 GN=MYH3 PE=2 SV=1	14173	224576	1308	1130	213	194	76.9	5.62	13404	1	0	731.999	2192.97	3	2192.97	-0.0005	1	47.54		22	0.00014	K	EVTERAEDEEEMNAELTAK	K			7	File13689 Spectrum16067 scans: 23855
1	A6QPA6_BOVIN	MYH3 protein OS=Bos taurus OX=9913 GN=MYH3 PE=2 SV=1	14173	224576	1308	1130	213	194	76.9	5.62	13405	1	0	731.999	2192.97	3	2192.97	0.0004	1	33.52		22	0.0036	K	EVTERAEDEEEMNAELTAK	K			9	File13689 Spectrum14677 scans: 21692
1	A6QPA6_BOVIN	MYH3 protein OS=Bos taurus OX=9913 GN=MYH3 PE=2 SV=1	14173	224576	1308	1130	213	194	76.9	5.62	13406	1	0	731.999	2192.97	3	2192.97	0.0004	1	54.8		22	2.7e-05	K	EVTERAEDEEEMNAELTAK	K			9	File13689 Spectrum4533 scans: 9384
1	A6QPA6_BOVIN	MYH3 protein OS=Bos taurus OX=9913 GN=MYH3 PE=2 SV=1	14173	224576	1308	1130	213	194	76.9	5.62	13407	1	0	1097.49	2192.97	2	2192.97	0.0007	1	83.81		22	3.3e-08	K	EVTERAEDEEEMNAELTAK	K			16	File13689 Spectrum4551 scans: 9404
1	A6QPA6_BOVIN	MYH3 protein OS=Bos taurus OX=9913 GN=MYH3 PE=2 SV=1	14173	224576	1308	1130	213	194	76.9	5.62	13408	1	0	732	2192.98	3	2192.97	0.0024	1	16.94	19	22	0.16	K	EVTERAEDEEEMNAELTAK	K			4	File13689 Spectrum14714 scans: 21745
1	A6QPA6_BOVIN	MYH3 protein OS=Bos taurus OX=9913 GN=MYH3 PE=2 SV=1	14173	224576	1308	1130	213	194	76.9	5.62	13439	1	0	1101.07	2200.13	2	2200.14	-0.0051	0	71.07		23	9.1e-07	R	GTLEDQIISANPLLEAFGNAK	T			12	File13689 Spectrum14761 scans: 21825
1	A6QPA6_BOVIN	MYH3 protein OS=Bos taurus OX=9913 GN=MYH3 PE=2 SV=1	14173	224576	1308	1130	213	194	76.9	5.62	13440	1	0	1101.07	2200.13	2	2200.14	-0.0036	0	11.45	20	23	0.83	R	GTLEDQIISANPLLEAFGNAK	T			2	File13689 Spectrum15994 scans: 23717
1	A6QPA6_BOVIN	MYH3 protein OS=Bos taurus OX=9913 GN=MYH3 PE=2 SV=1	14173	224576	1308	1130	213	194	76.9	5.62	13441	1	0	1101.07	2200.13	2	2200.14	-0.0034	0	75.2		23	3.5e-07	R	GTLEDQIISANPLLEAFGNAK	T			9	File13689 Spectrum14982 scans: 22101
1	A6QPA6_BOVIN	MYH3 protein OS=Bos taurus OX=9913 GN=MYH3 PE=2 SV=1	14173	224576	1308	1130	213	194	76.9	5.62	13442	1	0	734.385	2200.13	3	2200.14	-0.0032	0	68.87		23	1.5e-06	R	GTLEDQIISANPLLEAFGNAK	T			9	File13689 Spectrum14097 scans: 20994
1	A6QPA6_BOVIN	MYH3 protein OS=Bos taurus OX=9913 GN=MYH3 PE=2 SV=1	14173	224576	1308	1130	213	194	76.9	5.62	13444	1	0	1101.07	2200.13	2	2200.14	-0.0029	0	75.61		23	3.2e-07	R	GTLEDQIISANPLLEAFGNAK	T			13	File13689 Spectrum14413 scans: 21363
1	A6QPA6_BOVIN	MYH3 protein OS=Bos taurus OX=9913 GN=MYH3 PE=2 SV=1	14173	224576	1308	1130	213	194	76.9	5.62	13446	1	0	1101.07	2200.14	2	2200.14	-0.0022	0	100.78		23	9.6e-10	R	GTLEDQIISANPLLEAFGNAK	T			16	File13689 Spectrum14081 scans: 20976
1	A6QPA6_BOVIN	MYH3 protein OS=Bos taurus OX=9913 GN=MYH3 PE=2 SV=1	14173	224576	1308	1130	213	194	76.9	5.62	13447	1	0	1101.08	2200.14	2	2200.14	-0.0017	0	50.42		23	0.0001	R	GTLEDQIISANPLLEAFGNAK	T			9	File13689 Spectrum14935 scans: 22040
1	A6QPA6_BOVIN	MYH3 protein OS=Bos taurus OX=9913 GN=MYH3 PE=2 SV=1	14173	224576	1308	1130	213	194	76.9	5.62	13448	1	0	1101.08	2200.14	2	2200.14	-0.0014	0	8.69	21	23	1.5	R	GTLEDQIISANPLLEAFGNAK	T			2	File13689 Spectrum15652 scans: 23135
1	A6QPA6_BOVIN	MYH3 protein OS=Bos taurus OX=9913 GN=MYH3 PE=2 SV=1	14173	224576	1308	1130	213	194	76.9	5.62	13449	2	0	1101.08	2200.14	2	2200.14	-0.0014	0	2.05	15	23	7.1	R	GTLEDQIISANPLLEAFGNAK	T			2	File13689 Spectrum15812 scans: 23407
1	A6QPA6_BOVIN	MYH3 protein OS=Bos taurus OX=9913 GN=MYH3 PE=2 SV=1	14173	224576	1308	1130	213	194	76.9	5.62	13450	1	0	1101.08	2200.14	2	2200.14	-0.0014	0	79.84		23	1.2e-07	R	GTLEDQIISANPLLEAFGNAK	T			12	File13689 Spectrum14698 scans: 21724
1	A6QPA6_BOVIN	MYH3 protein OS=Bos taurus OX=9913 GN=MYH3 PE=2 SV=1	14173	224576	1308	1130	213	194	76.9	5.62	13451	1	0	1101.08	2200.14	2	2200.14	-0.0012	0	45.7		23	0.00031	R	GTLEDQIISANPLLEAFGNAK	T			7	File13689 Spectrum15018 scans: 22162
1	A6QPA6_BOVIN	MYH3 protein OS=Bos taurus OX=9913 GN=MYH3 PE=2 SV=1	14173	224576	1308	1130	213	194	76.9	5.62	13452	1	0	1101.08	2200.14	2	2200.14	-0.001	0	53.81	22	23	4.7e-05	R	GTLEDQIISANPLLEAFGNAK	T			10	File13689 Spectrum14723 scans: 21771
1	A6QPA6_BOVIN	MYH3 protein OS=Bos taurus OX=9913 GN=MYH3 PE=2 SV=1	14173	224576	1308	1130	213	194	76.9	5.62	13453	1	0	1101.08	2200.14	2	2200.14	-0.0007	0	67.84		23	1.9e-06	R	GTLEDQIISANPLLEAFGNAK	T			12	File13689 Spectrum14664 scans: 21671
1	A6QPA6_BOVIN	MYH3 protein OS=Bos taurus OX=9913 GN=MYH3 PE=2 SV=1	14173	224576	1308	1130	213	194	76.9	5.62	13454	1	0	1101.08	2200.14	2	2200.14	-0.0005	0	77.67		23	1.9e-07	R	GTLEDQIISANPLLEAFGNAK	T			11	File13689 Spectrum14623 scans: 21614
1	A6QPA6_BOVIN	MYH3 protein OS=Bos taurus OX=9913 GN=MYH3 PE=2 SV=1	14173	224576	1308	1130	213	194	76.9	5.62	13455	1	0	1101.08	2200.14	2	2200.14	-0.0005	0	75.1		23	3.5e-07	R	GTLEDQIISANPLLEAFGNAK	T			13	File13689 Spectrum14510 scans: 21482
1	A6QPA6_BOVIN	MYH3 protein OS=Bos taurus OX=9913 GN=MYH3 PE=2 SV=1	14173	224576	1308	1130	213	194	76.9	5.62	13456	1	0	1101.08	2200.14	2	2200.14	0	0	84.29		23	4.3e-08	R	GTLEDQIISANPLLEAFGNAK	T			14	File13689 Spectrum14221 scans: 21143
1	A6QPA6_BOVIN	MYH3 protein OS=Bos taurus OX=9913 GN=MYH3 PE=2 SV=1	14173	224576	1308	1130	213	194	76.9	5.62	13457	1	0	1101.08	2200.14	2	2200.14	0.0003	0	74.76		23	3.8e-07	R	GTLEDQIISANPLLEAFGNAK	T			13	File13689 Spectrum14462 scans: 21422
1	A6QPA6_BOVIN	MYH3 protein OS=Bos taurus OX=9913 GN=MYH3 PE=2 SV=1	14173	224576	1308	1130	213	194	76.9	5.62	13458	1	0	1101.08	2200.14	2	2200.14	0.0005	0	93.8		23	4.8e-09	R	GTLEDQIISANPLLEAFGNAK	T			15	File13689 Spectrum14285 scans: 21218
1	A6QPA6_BOVIN	MYH3 protein OS=Bos taurus OX=9913 GN=MYH3 PE=2 SV=1	14173	224576	1308	1130	213	194	76.9	5.62	13459	1	0	1101.08	2200.14	2	2200.14	0.0005	0	78.57		23	1.6e-07	R	GTLEDQIISANPLLEAFGNAK	T			13	File13689 Spectrum14157 scans: 21066
1	A6QPA6_BOVIN	MYH3 protein OS=Bos taurus OX=9913 GN=MYH3 PE=2 SV=1	14173	224576	1308	1130	213	194	76.9	5.62	13460	1	0	1101.08	2200.14	2	2200.14	0.0008	0	35.05		23	0.0036	R	GTLEDQIISANPLLEAFGNAK	T			7	File13689 Spectrum15174 scans: 22372
1	A6QPA6_BOVIN	MYH3 protein OS=Bos taurus OX=9913 GN=MYH3 PE=2 SV=1	14173	224576	1308	1130	213	194	76.9	5.62	13461	1	0	1101.08	2200.14	2	2200.14	0.0015	0	49.03		23	0.00014	R	GTLEDQIISANPLLEAFGNAK	T			7	File13689 Spectrum15228 scans: 22456
1	A6QPA6_BOVIN	MYH3 protein OS=Bos taurus OX=9913 GN=MYH3 PE=2 SV=1	14173	224576	1308	1130	213	194	76.9	5.62	13462	1	0	1101.08	2200.14	2	2200.14	0.0015	0	76.63		23	2.4e-07	R	GTLEDQIISANPLLEAFGNAK	T			12	File13689 Spectrum14823 scans: 21899
1	A6QPA6_BOVIN	MYH3 protein OS=Bos taurus OX=9913 GN=MYH3 PE=2 SV=1	14173	224576	1308	1130	213	194	76.9	5.62	13463	1	0	1101.08	2200.14	2	2200.14	0.0015	0	74.22		23	4.1e-07	R	GTLEDQIISANPLLEAFGNAK	T			13	File13689 Spectrum14355 scans: 21297
1	A6QPA6_BOVIN	MYH3 protein OS=Bos taurus OX=9913 GN=MYH3 PE=2 SV=1	14173	224576	1308	1130	213	194	76.9	5.62	13464	1	0	1101.08	2200.14	2	2200.14	0.0017	0	64.76		23	3.7e-06	R	GTLEDQIISANPLLEAFGNAK	T			13	File13689 Spectrum14570 scans: 21551
1	A6QPA6_BOVIN	MYH3 protein OS=Bos taurus OX=9913 GN=MYH3 PE=2 SV=1	14173	224576	1308	1130	213	194	76.9	5.62	13465	1	0	1101.08	2200.14	2	2200.14	0.0022	0	6.01	17	23	2.7	R	GTLEDQIISANPLLEAFGNAK	T			2	File13689 Spectrum15776 scans: 23345
1	A6QPA6_BOVIN	MYH3 protein OS=Bos taurus OX=9913 GN=MYH3 PE=2 SV=1	14173	224576	1308	1130	213	194	76.9	5.62	13466	2	0	1101.08	2200.14	2	2200.14	0.0036	0	7.86	22	23	1.8	R	GTLEDQIISANPLLEAFGNAK	T			2	File13689 Spectrum15860 scans: 23489
1	A6QPA6_BOVIN	MYH3 protein OS=Bos taurus OX=9913 GN=MYH3 PE=2 SV=1	14173	224576	1308	1130	213	194	76.9	5.62	13467	1	0	1101.08	2200.14	2	2200.14	0.0054	0	6.16	18	23	2.6	R	GTLEDQIISANPLLEAFGNAK	T			3	File13689 Spectrum15718 scans: 23241
1	A6QPA6_BOVIN	MYH3 protein OS=Bos taurus OX=9913 GN=MYH3 PE=2 SV=1	14173	224576	1308	1130	213	194	76.9	5.62	13468	1	0	1101.08	2200.14	2	2200.14	0.0066	0	16.76	21	23	0.22	R	GTLEDQIISANPLLEAFGNAK	T			3	File13689 Spectrum15488 scans: 22908
1	A6QPA6_BOVIN	MYH3 protein OS=Bos taurus OX=9913 GN=MYH3 PE=2 SV=1	14173	224576	1308	1130	213	194	76.9	5.62	13469	1	0	1101.08	2200.15	2	2200.14	0.0076	0	81.61		23	7.4e-08	R	GTLEDQIISANPLLEAFGNAK	T			14	File13689 Spectrum13986 scans: 20867
1	A6QPA6_BOVIN	MYH3 protein OS=Bos taurus OX=9913 GN=MYH3 PE=2 SV=1	14173	224576	1308	1130	213	194	76.9	5.62	13504	1	0	1105.49	2208.97	2	2208.97	-0.0018	1	76.13		20	1.4e-07	K	EVTERAEDEEEMNAELTAK	K	Oxidation (M)	0.0000000000010000000.0	12	File13689 Spectrum2855 scans: 7408
1	A6QPA6_BOVIN	MYH3 protein OS=Bos taurus OX=9913 GN=MYH3 PE=2 SV=1	14173	224576	1308	1130	213	194	76.9	5.62	13505	1	0	1105.49	2208.97	2	2208.97	0.0019	1	93.81		20	2.5e-09	K	EVTERAEDEEEMNAELTAK	K	Oxidation (M)	0.0000000000010000000.0	13	File13689 Spectrum2923 scans: 7488
1	A6QPA6_BOVIN	MYH3 protein OS=Bos taurus OX=9913 GN=MYH3 PE=2 SV=1	14173	224576	1308	1130	213	194	76.9	5.62	13506	1	0	737.332	2208.97	3	2208.97	0.0054	1	40.3		20	0.00058	K	EVTERAEDEEEMNAELTAK	K	Oxidation (M)	0.0000000000010000000.0	14	File13689 Spectrum2939 scans: 7506
1	A6QPA6_BOVIN	MYH3 protein OS=Bos taurus OX=9913 GN=MYH3 PE=2 SV=1	14173	224576	1308	1130	213	194	76.9	5.62	13593	1	0	740.387	2218.14	3	2218.15	-0.0053	1	57.26		23	2.3e-05	R	TLVVKPEDVYAMNPPKFDR	I			7	File13689 Spectrum8447 scans: 14120
1	A6QPA6_BOVIN	MYH3 protein OS=Bos taurus OX=9913 GN=MYH3 PE=2 SV=1	14173	224576	1308	1130	213	194	76.9	5.62	13594	1	0	740.388	2218.14	3	2218.15	-0.0046	1	75.77		23	3.2e-07	R	TLVVKPEDVYAMNPPKFDR	I			24	File13689 Spectrum8252 scans: 13904
1	A6QPA6_BOVIN	MYH3 protein OS=Bos taurus OX=9913 GN=MYH3 PE=2 SV=1	14173	224576	1308	1130	213	194	76.9	5.62	13595	1	0	740.388	2218.14	3	2218.15	-0.0038	1	43.31		23	0.00057	R	TLVVKPEDVYAMNPPKFDR	I			14	File13689 Spectrum8080 scans: 13705
1	A6QPA6_BOVIN	MYH3 protein OS=Bos taurus OX=9913 GN=MYH3 PE=2 SV=1	14173	224576	1308	1130	213	194	76.9	5.62	13596	1	0	555.543	2218.14	4	2218.15	-0.0033	1	67.11		23	2.3e-06	R	TLVVKPEDVYAMNPPKFDR	I			20	File13689 Spectrum8253 scans: 13905
1	A6QPA6_BOVIN	MYH3 protein OS=Bos taurus OX=9913 GN=MYH3 PE=2 SV=1	14173	224576	1308	1130	213	194	76.9	5.62	13597	1	0	555.543	2218.14	4	2218.15	-0.0021	1	52.08		23	7.4e-05	R	TLVVKPEDVYAMNPPKFDR	I			19	File13689 Spectrum8449 scans: 14122
1	A6QPA6_BOVIN	MYH3 protein OS=Bos taurus OX=9913 GN=MYH3 PE=2 SV=1	14173	224576	1308	1130	213	194	76.9	5.62	13598	1	0	740.389	2218.14	3	2218.15	-0.0014	1	80.85		23	9.8e-08	R	TLVVKPEDVYAMNPPKFDR	I			9	File13689 Spectrum8164 scans: 13803
1	A6QPA6_BOVIN	MYH3 protein OS=Bos taurus OX=9913 GN=MYH3 PE=2 SV=1	14173	224576	1308	1130	213	194	76.9	5.62	13599	1	0	555.543	2218.14	4	2218.15	-0.0014	1	50.43		23	0.00011	R	TLVVKPEDVYAMNPPKFDR	I			18	File13689 Spectrum8165 scans: 13804
1	A6QPA6_BOVIN	MYH3 protein OS=Bos taurus OX=9913 GN=MYH3 PE=2 SV=1	14173	224576	1308	1130	213	194	76.9	5.62	13600	1	0	740.389	2218.15	3	2218.15	-0.0001	1	65.85		23	3.1e-06	R	TLVVKPEDVYAMNPPKFDR	I			18	File13689 Spectrum8352 scans: 14015
1	A6QPA6_BOVIN	MYH3 protein OS=Bos taurus OX=9913 GN=MYH3 PE=2 SV=1	14173	224576	1308	1130	213	194	76.9	5.62	13601	1	0	555.544	2218.15	4	2218.15	0.0001	1	49.57		23	0.00013	R	TLVVKPEDVYAMNPPKFDR	I			12	File13689 Spectrum8081 scans: 13706
1	A6QPA6_BOVIN	MYH3 protein OS=Bos taurus OX=9913 GN=MYH3 PE=2 SV=1	14173	224576	1308	1130	213	194	76.9	5.62	13602	1	0	1110.08	2218.15	2	2218.15	0.0002	1	79.19		23	1.4e-07	R	TLVVKPEDVYAMNPPKFDR	I			15	File13689 Spectrum8278 scans: 13933
1	A6QPA6_BOVIN	MYH3 protein OS=Bos taurus OX=9913 GN=MYH3 PE=2 SV=1	14173	224576	1308	1130	213	194	76.9	5.62	13603	1	0	555.544	2218.15	4	2218.15	0.0011	1	52.8		23	6.1e-05	R	TLVVKPEDVYAMNPPKFDR	I			17	File13689 Spectrum8353 scans: 14016
1	A6QPA6_BOVIN	MYH3 protein OS=Bos taurus OX=9913 GN=MYH3 PE=2 SV=1	14173	224576	1308	1130	213	194	76.9	5.62	13604	1	0	1110.08	2218.15	2	2218.15	0.0027	1	63.65		23	5e-06	R	TLVVKPEDVYAMNPPKFDR	I			14	File13689 Spectrum8194 scans: 13836
1	A6QPA6_BOVIN	MYH3 protein OS=Bos taurus OX=9913 GN=MYH3 PE=2 SV=1	14173	224576	1308	1130	213	194	76.9	5.62	13713	1	0	1118.08	2234.14	2	2234.14	-0.003	1	60.91		23	9.7e-06	R	TLVVKPEDVYAMNPPKFDR	I	Oxidation (M)	0.0000000000010000000.0	13	File13689 Spectrum6556 scans: 11822
1	A6QPA6_BOVIN	MYH3 protein OS=Bos taurus OX=9913 GN=MYH3 PE=2 SV=1	14173	224576	1308	1130	213	194	76.9	5.62	13714	1	0	745.72	2234.14	3	2234.14	-0.0021	1	57.18		23	2.2e-05	R	TLVVKPEDVYAMNPPKFDR	I	Oxidation (M)	0.0000000000010000000.0	18	File13689 Spectrum6497 scans: 11753
1	A6QPA6_BOVIN	MYH3 protein OS=Bos taurus OX=9913 GN=MYH3 PE=2 SV=1	14173	224576	1308	1130	213	194	76.9	5.62	13715	1	0	559.542	2234.14	4	2234.14	-0.0019	1	47.62		23	0.0002	R	TLVVKPEDVYAMNPPKFDR	I	Oxidation (M)	0.0000000000010000000.0	17	File13689 Spectrum6627 scans: 11906
1	A6QPA6_BOVIN	MYH3 protein OS=Bos taurus OX=9913 GN=MYH3 PE=2 SV=1	14173	224576	1308	1130	213	194	76.9	5.62	13716	1	0	559.542	2234.14	4	2234.14	0	1	56.58		23	2.6e-05	R	TLVVKPEDVYAMNPPKFDR	I	Oxidation (M)	0.0000000000010000000.0	11	File13689 Spectrum6463 scans: 11713
1	A6QPA6_BOVIN	MYH3 protein OS=Bos taurus OX=9913 GN=MYH3 PE=2 SV=1	14173	224576	1308	1130	213	194	76.9	5.62	13717	1	0	745.721	2234.14	3	2234.14	0.001	1	60.02		23	1.2e-05	R	TLVVKPEDVYAMNPPKFDR	I	Oxidation (M)	0.0000000000010000000.0	21	File13689 Spectrum6578 scans: 11849
1	A6QPA6_BOVIN	MYH3 protein OS=Bos taurus OX=9913 GN=MYH3 PE=2 SV=1	14173	224576	1308	1130	213	194	76.9	5.62	13718	1	0	559.543	2234.14	4	2234.14	0.0012	1	43.2		23	0.00056	R	TLVVKPEDVYAMNPPKFDR	I	Oxidation (M)	0.0000000000010000000.0	18	File13689 Spectrum6545 scans: 11810
1	A6QPA6_BOVIN	MYH3 protein OS=Bos taurus OX=9913 GN=MYH3 PE=2 SV=1	14173	224576	1308	1130	213	194	76.9	5.62	13812	1	0	753.047	2256.12	3	2256.12	-0.0031	1	78.99		24	1.7e-07	K	LAQESILDLENDKQQLDER	L			25	File13689 Spectrum8505 scans: 14189
1	A6QPA6_BOVIN	MYH3 protein OS=Bos taurus OX=9913 GN=MYH3 PE=2 SV=1	14173	224576	1308	1130	213	194	76.9	5.62	13813	1	0	753.048	2256.12	3	2256.12	-0.0014	1	87.07		24	2.6e-08	K	LAQESILDLENDKQQLDER	L			24	File13689 Spectrum8587 scans: 14286
1	A6QPA6_BOVIN	MYH3 protein OS=Bos taurus OX=9913 GN=MYH3 PE=2 SV=1	14173	224576	1308	1130	213	194	76.9	5.62	13814	1	0	1129.07	2256.12	2	2256.12	-0.0007	1	127.98		24	2.1e-12	K	LAQESILDLENDKQQLDER	L			16	File13689 Spectrum8596 scans: 14296
1	A6QPA6_BOVIN	MYH3 protein OS=Bos taurus OX=9913 GN=MYH3 PE=2 SV=1	14173	224576	1308	1130	213	194	76.9	5.62	13815	1	0	1129.07	2256.12	2	2256.12	0.0013	1	118.21		24	2e-11	K	LAQESILDLENDKQQLDER	L			16	File13689 Spectrum8672 scans: 14388
1	A6QPA6_BOVIN	MYH3 protein OS=Bos taurus OX=9913 GN=MYH3 PE=2 SV=1	14173	224576	1308	1130	213	194	76.9	5.62	13816	1	0	753.049	2256.12	3	2256.12	0.0013	1	90.37		24	1.2e-08	K	LAQESILDLENDKQQLDER	L			25	File13689 Spectrum8663 scans: 14377
1	A6QPA6_BOVIN	MYH3 protein OS=Bos taurus OX=9913 GN=MYH3 PE=2 SV=1	14173	224576	1308	1130	213	194	76.9	5.62	13817	1	0	1129.07	2256.13	2	2256.12	0.0049	1	106.4		24	3e-10	K	LAQESILDLENDKQQLDER	L			16	File13689 Spectrum8511 scans: 14196
1	A6QPA6_BOVIN	MYH3 protein OS=Bos taurus OX=9913 GN=MYH3 PE=2 SV=1	14173	224576	1308	1130	213	194	76.9	5.62	14006	1	0	771.739	2312.19	3	2312.2	-0.0032	1	56.96		23	2.3e-05	R	ANLLQAEVEELRATLEQTER	S			9	File13689 Spectrum14089 scans: 20985
1	A6QPA6_BOVIN	MYH3 protein OS=Bos taurus OX=9913 GN=MYH3 PE=2 SV=1	14173	224576	1308	1130	213	194	76.9	5.62	14007	1	0	771.739	2312.19	3	2312.2	-0.0023	1	43.67		23	0.00048	R	ANLLQAEVEELRATLEQTER	S			10	File13689 Spectrum14003 scans: 20885
1	A6QPA6_BOVIN	MYH3 protein OS=Bos taurus OX=9913 GN=MYH3 PE=2 SV=1	14173	224576	1308	1130	213	194	76.9	5.62	14008	1	0	1157.11	2312.2	2	2312.2	-0.0005	1	75.33		23	3.3e-07	R	ANLLQAEVEELRATLEQTER	S			19	File13689 Spectrum14017 scans: 20900
1	A6QPA6_BOVIN	MYH3 protein OS=Bos taurus OX=9913 GN=MYH3 PE=2 SV=1	14173	224576	1308	1130	213	194	76.9	5.62	14013	1	0	1157.56	2313.1	2	2313.11	-0.0107	0	53.42		24	5.8e-05	K	NDLQLQVQAESENLLDAEER	C			7	File13689 Spectrum14566 scans: 21546
1	A6QPA6_BOVIN	MYH3 protein OS=Bos taurus OX=9913 GN=MYH3 PE=2 SV=1	14173	224576	1308	1130	213	194	76.9	5.62	14014	1	0	1157.56	2313.1	2	2313.11	-0.004	0	128.31		24	1.9e-12	K	NDLQLQVQAESENLLDAEER	C			17	File13689 Spectrum12006 scans: 18506
1	A6QPA6_BOVIN	MYH3 protein OS=Bos taurus OX=9913 GN=MYH3 PE=2 SV=1	14173	224576	1308	1130	213	194	76.9	5.62	14015	1	0	1157.56	2313.11	2	2313.11	-0.0011	0	117.26		24	2.4e-11	K	NDLQLQVQAESENLLDAEER	C			16	File13689 Spectrum11951 scans: 18434
1	A6QPA6_BOVIN	MYH3 protein OS=Bos taurus OX=9913 GN=MYH3 PE=2 SV=1	14173	224576	1308	1130	213	194	76.9	5.62	14016	1	0	1157.56	2313.11	2	2313.11	-0.0006	0	54.96		24	4.1e-05	K	NDLQLQVQAESENLLDAEER	C			12	File13689 Spectrum14675 scans: 21686
1	A6QPA6_BOVIN	MYH3 protein OS=Bos taurus OX=9913 GN=MYH3 PE=2 SV=1	14173	224576	1308	1130	213	194	76.9	5.62	14017	1	0	1157.56	2313.11	2	2313.11	-0.0004	0	122.79		24	6.9e-12	K	NDLQLQVQAESENLLDAEER	C			15	File13689 Spectrum11895 scans: 18358
1	A6QPA6_BOVIN	MYH3 protein OS=Bos taurus OX=9913 GN=MYH3 PE=2 SV=1	14173	224576	1308	1130	213	194	76.9	5.62	14018	1	0	1157.56	2313.11	2	2313.11	0.0006	0	58.49	22	24	1.9e-05	K	NDLQLQVQAESENLLDAEER	C			7	File13689 Spectrum14624 scans: 21615
1	A6QPA6_BOVIN	MYH3 protein OS=Bos taurus OX=9913 GN=MYH3 PE=2 SV=1	14173	224576	1308	1130	213	194	76.9	5.62	14019	1	0	1157.56	2313.11	2	2313.11	0.0016	0	135.07		24	4e-13	K	NDLQLQVQAESENLLDAEER	C			17	File13689 Spectrum11823 scans: 18271
1	A6QPA6_BOVIN	MYH3 protein OS=Bos taurus OX=9913 GN=MYH3 PE=2 SV=1	14173	224576	1308	1130	213	194	76.9	5.62	14022	1	0	772.397	2314.17	3	2314.17	-0.0006	0	75.89		24	3.8e-07	R	IEDMAMLTHLNEPAVLYNLK	D			21	File13689 Spectrum12709 scans: 19337
1	A6QPA6_BOVIN	MYH3 protein OS=Bos taurus OX=9913 GN=MYH3 PE=2 SV=1	14173	224576	1308	1130	213	194	76.9	5.62	14023	1	0	772.397	2314.17	3	2314.17	0.0003	0	56.37		24	3.4e-05	R	IEDMAMLTHLNEPAVLYNLK	D			20	File13689 Spectrum12775 scans: 19418
1	A6QPA6_BOVIN	MYH3 protein OS=Bos taurus OX=9913 GN=MYH3 PE=2 SV=1	14173	224576	1308	1130	213	194	76.9	5.62	14024	1	0	772.397	2314.17	3	2314.17	0.0003	0	62.6		24	8e-06	R	IEDMAMLTHLNEPAVLYNLK	D			21	File13689 Spectrum12643 scans: 19258
1	A6QPA6_BOVIN	MYH3 protein OS=Bos taurus OX=9913 GN=MYH3 PE=2 SV=1	14173	224576	1308	1130	213	194	76.9	5.62	14025	1	0	1158.09	2314.17	2	2314.17	0.0007	0	80.1		24	1.4e-07	R	IEDMAMLTHLNEPAVLYNLK	D			15	File13689 Spectrum12779 scans: 19423
1	A6QPA6_BOVIN	MYH3 protein OS=Bos taurus OX=9913 GN=MYH3 PE=2 SV=1	14173	224576	1308	1130	213	194	76.9	5.62	14026	1	0	772.398	2314.17	3	2314.17	0.001	0	74.61		24	5.1e-07	R	IEDMAMLTHLNEPAVLYNLK	D			21	File13689 Spectrum12843 scans: 19499
1	A6QPA6_BOVIN	MYH3 protein OS=Bos taurus OX=9913 GN=MYH3 PE=2 SV=1	14173	224576	1308	1130	213	194	76.9	5.62	14027	1	0	772.398	2314.17	3	2314.17	0.0014	0	66.89		24	3e-06	R	IEDMAMLTHLNEPAVLYNLK	D			20	File13689 Spectrum12991 scans: 19659
1	A6QPA6_BOVIN	MYH3 protein OS=Bos taurus OX=9913 GN=MYH3 PE=2 SV=1	14173	224576	1308	1130	213	194	76.9	5.62	14028	1	0	1158.09	2314.17	2	2314.17	0.0014	0	96.77		24	3.1e-09	R	IEDMAMLTHLNEPAVLYNLK	D			17	File13689 Spectrum12712 scans: 19341
1	A6QPA6_BOVIN	MYH3 protein OS=Bos taurus OX=9913 GN=MYH3 PE=2 SV=1	14173	224576	1308	1130	213	194	76.9	5.62	14029	1	0	772.398	2314.17	3	2314.17	0.0023	0	61.6		24	1e-05	R	IEDMAMLTHLNEPAVLYNLK	D			22	File13689 Spectrum13581 scans: 20379
1	A6QPA6_BOVIN	MYH3 protein OS=Bos taurus OX=9913 GN=MYH3 PE=2 SV=1	14173	224576	1308	1130	213	194	76.9	5.62	14030	1	0	1158.09	2314.17	2	2314.17	0.0046	0	67.36	22	24	2.6e-06	R	IEDMAMLTHLNEPAVLYNLK	D			16	File13689 Spectrum12649 scans: 19264
1	A6QPA6_BOVIN	MYH3 protein OS=Bos taurus OX=9913 GN=MYH3 PE=2 SV=1	14173	224576	1308	1130	213	194	76.9	5.62	14069	1	0	777.727	2330.16	3	2330.16	-0.0062	0	39.43	22	24	0.0016	R	IEDMAMLTHLNEPAVLYNLK	D	Oxidation (M)	0.00000100000000000000.0	12	File13689 Spectrum11941 scans: 18419
1	A6QPA6_BOVIN	MYH3 protein OS=Bos taurus OX=9913 GN=MYH3 PE=2 SV=1	14173	224576	1308	1130	213	194	76.9	5.62	14070	1	0	777.727	2330.16	3	2330.16	-0.0046	0	55.4		24	4.1e-05	R	IEDMAMLTHLNEPAVLYNLK	D	Oxidation (M)	0.00000100000000000000.0	12	File13689 Spectrum12350 scans: 18919
1	A6QPA6_BOVIN	MYH3 protein OS=Bos taurus OX=9913 GN=MYH3 PE=2 SV=1	14173	224576	1308	1130	213	194	76.9	5.62	14071	1	0	777.728	2330.16	3	2330.16	-0.0035	0	79.83		24	1.4e-07	R	IEDMAMLTHLNEPAVLYNLK	D	Oxidation (M)	0.00000100000000000000.0	10	File13689 Spectrum11873 scans: 18328
1	A6QPA6_BOVIN	MYH3 protein OS=Bos taurus OX=9913 GN=MYH3 PE=2 SV=1	14173	224576	1308	1130	213	194	76.9	5.62	14072	1	0	777.728	2330.16	3	2330.16	-0.0024	0	63.56		24	6.1e-06	R	IEDMAMLTHLNEPAVLYNLK	D	Oxidation (M)	0.00000100000000000000.0	18	File13689 Spectrum12139 scans: 18658
1	A6QPA6_BOVIN	MYH3 protein OS=Bos taurus OX=9913 GN=MYH3 PE=2 SV=1	14173	224576	1308	1130	213	194	76.9	5.62	14073	1	0	1166.09	2330.16	2	2330.16	-0.0023	0	50.51	22	24	0.00012	R	IEDMAMLTHLNEPAVLYNLK	D	Oxidation (M)	0.00010000000000000000.0	25	File13689 Spectrum10988 scans: 17202
1	A6QPA6_BOVIN	MYH3 protein OS=Bos taurus OX=9913 GN=MYH3 PE=2 SV=1	14173	224576	1308	1130	213	194	76.9	5.62	14074	1	0	777.729	2330.16	3	2330.16	0	0	65.15		24	4e-06	R	IEDMAMLTHLNEPAVLYNLK	D	Oxidation (M)	0.00000100000000000000.0	11	File13689 Spectrum11795 scans: 18236
1	A6QPA6_BOVIN	MYH3 protein OS=Bos taurus OX=9913 GN=MYH3 PE=2 SV=1	14173	224576	1308	1130	213	194	76.9	5.62	14075	1	0	777.729	2330.17	3	2330.16	0.0004	0	71.96		24	8.4e-07	R	IEDMAMLTHLNEPAVLYNLK	D	Oxidation (M)	0.00000100000000000000.0	11	File13689 Spectrum11666 scans: 18076
1	A6QPA6_BOVIN	MYH3 protein OS=Bos taurus OX=9913 GN=MYH3 PE=2 SV=1	14173	224576	1308	1130	213	194	76.9	5.62	14076	1	0	777.729	2330.17	3	2330.16	0.0004	0	59.88		24	1.4e-05	R	IEDMAMLTHLNEPAVLYNLK	D	Oxidation (M)	0.00010000000000000000.0	13	File13689 Spectrum10961 scans: 17162
1	A6QPA6_BOVIN	MYH3 protein OS=Bos taurus OX=9913 GN=MYH3 PE=2 SV=1	14173	224576	1308	1130	213	194	76.9	5.62	14077	1	0	777.729	2330.17	3	2330.16	0.0009	0	80.18		24	1.3e-07	R	IEDMAMLTHLNEPAVLYNLK	D	Oxidation (M)	0.00000100000000000000.0	10	File13689 Spectrum11005 scans: 17229
1	A6QPA6_BOVIN	MYH3 protein OS=Bos taurus OX=9913 GN=MYH3 PE=2 SV=1	14173	224576	1308	1130	213	194	76.9	5.62	14078	1	0	777.729	2330.17	3	2330.16	0.0011	0	81.31		24	9.8e-08	R	IEDMAMLTHLNEPAVLYNLK	D	Oxidation (M)	0.00010000000000000000.0	13	File13689 Spectrum11129 scans: 17395
1	A6QPA6_BOVIN	MYH3 protein OS=Bos taurus OX=9913 GN=MYH3 PE=2 SV=1	14173	224576	1308	1130	213	194	76.9	5.62	14079	1	0	777.73	2330.17	3	2330.16	0.0022	0	73.87		24	5.4e-07	R	IEDMAMLTHLNEPAVLYNLK	D	Oxidation (M)	0.00000100000000000000.0	12	File13689 Spectrum11727 scans: 18153
1	A6QPA6_BOVIN	MYH3 protein OS=Bos taurus OX=9913 GN=MYH3 PE=2 SV=1	14173	224576	1308	1130	213	194	76.9	5.62	14080	1	0	1166.09	2330.17	2	2330.16	0.0023	0	74.25		24	5e-07	R	IEDMAMLTHLNEPAVLYNLK	D	Oxidation (M)	0.00000100000000000000.0	10	File13689 Spectrum11765 scans: 18199
1	A6QPA6_BOVIN	MYH3 protein OS=Bos taurus OX=9913 GN=MYH3 PE=2 SV=1	14173	224576	1308	1130	213	194	76.9	5.62	14081	1	0	1166.09	2330.17	2	2330.16	0.0023	0	76.07		24	3.3e-07	R	IEDMAMLTHLNEPAVLYNLK	D	Oxidation (M)	0.00000100000000000000.0	27	File13689 Spectrum11833 scans: 18284
1	A6QPA6_BOVIN	MYH3 protein OS=Bos taurus OX=9913 GN=MYH3 PE=2 SV=1	14173	224576	1308	1130	213	194	76.9	5.62	14082	1	0	1166.09	2330.17	2	2330.16	0.0028	0	56.62	20	24	2.8e-05	R	IEDMAMLTHLNEPAVLYNLK	D	Oxidation (M)	0.00010000000000000000.0	20	File13689 Spectrum11033 scans: 17268
1	A6QPA6_BOVIN	MYH3 protein OS=Bos taurus OX=9913 GN=MYH3 PE=2 SV=1	14173	224576	1308	1130	213	194	76.9	5.62	14083	1	0	777.73	2330.17	3	2330.16	0.0029	0	63.65		24	5.5e-06	R	IEDMAMLTHLNEPAVLYNLK	D	Oxidation (M)	0.00000100000000000000.0	9	File13689 Spectrum12049 scans: 18557
1	A6QPA6_BOVIN	MYH3 protein OS=Bos taurus OX=9913 GN=MYH3 PE=2 SV=1	14173	224576	1308	1130	213	194	76.9	5.62	14084	1	0	1166.09	2330.17	2	2330.16	0.0045	0	75.44		24	3.7e-07	R	IEDMAMLTHLNEPAVLYNLK	D	Oxidation (M)	0.00000100000000000000.0	22	File13689 Spectrum11696 scans: 18116
1	A6QPA6_BOVIN	MYH3 protein OS=Bos taurus OX=9913 GN=MYH3 PE=2 SV=1	14173	224576	1308	1130	213	194	76.9	5.62	14100	1	0	780.393	2338.16	3	2338.16	0.0026	1	72.74		24	6.7e-07	K	SSNRLLAHLYATFTTADADSGK	K			8	File13689 Spectrum10869 scans: 17050
1	A6QPA6_BOVIN	MYH3 protein OS=Bos taurus OX=9913 GN=MYH3 PE=2 SV=1	14173	224576	1308	1130	213	194	76.9	5.62	14132	1	0	783.059	2346.16	3	2346.16	-0.0032	0	60.05		24	1.4e-05	R	IEDMAMLTHLNEPAVLYNLK	D	2 Oxidation (M)	0.00010100000000000000.0	10	File13689 Spectrum9798 scans: 15738
1	A6QPA6_BOVIN	MYH3 protein OS=Bos taurus OX=9913 GN=MYH3 PE=2 SV=1	14173	224576	1308	1130	213	194	76.9	5.62	14133	1	0	783.06	2346.16	3	2346.16	-0.0008	0	60.88		24	1.1e-05	R	IEDMAMLTHLNEPAVLYNLK	D	2 Oxidation (M)	0.00010100000000000000.0	18	File13689 Spectrum9882 scans: 15836
1	A6QPA6_BOVIN	MYH3 protein OS=Bos taurus OX=9913 GN=MYH3 PE=2 SV=1	14173	224576	1308	1130	213	194	76.9	5.62	14134	1	0	1174.09	2346.16	2	2346.16	-0.0006	0	51.54		24	9.9e-05	R	IEDMAMLTHLNEPAVLYNLK	D	2 Oxidation (M)	0.00010100000000000000.0	20	File13689 Spectrum9857 scans: 15806
1	A6QPA6_BOVIN	MYH3 protein OS=Bos taurus OX=9913 GN=MYH3 PE=2 SV=1	14173	224576	1308	1130	213	194	76.9	5.62	14195	1	0	787.058	2358.15	3	2358.16	-0.0025	1	36.88	21	24	0.0027	R	ENKNLEQEIADLTEQIAESGK	T			16	File13689 Spectrum13954 scans: 20829
1	A6QPA6_BOVIN	MYH3 protein OS=Bos taurus OX=9913 GN=MYH3 PE=2 SV=1	14173	224576	1308	1130	213	194	76.9	5.62	14196	1	0	1180.08	2358.15	2	2358.16	-0.0013	1	134.34		24	4.9e-13	R	ENKNLEQEIADLTEQIAESGK	T			17	File13689 Spectrum13960 scans: 20836
1	A6QPA6_BOVIN	MYH3 protein OS=Bos taurus OX=9913 GN=MYH3 PE=2 SV=1	14173	224576	1308	1130	213	194	76.9	5.62	14211	1	0	1184.06	2366.11	2	2366.12	-0.0035	0	75.48		23	3.5e-07	K	LQQFFNHHMFVLEQEEYK	K			19	File13689 Spectrum9242 scans: 15078
1	A6QPA6_BOVIN	MYH3 protein OS=Bos taurus OX=9913 GN=MYH3 PE=2 SV=1	14173	224576	1308	1130	213	194	76.9	5.62	14212	1	0	789.712	2366.11	3	2366.12	-0.0026	0	68.68		23	1.7e-06	K	LQQFFNHHMFVLEQEEYK	K			9	File13689 Spectrum9338 scans: 15187
1	A6QPA6_BOVIN	MYH3 protein OS=Bos taurus OX=9913 GN=MYH3 PE=2 SV=1	14173	224576	1308	1130	213	194	76.9	5.62	14213	1	0	592.536	2366.12	4	2366.12	-0.0002	0	10.22	23	24	1.2	K	LQQFFNHHMFVLEQEEYK	K			11	File13689 Spectrum9186 scans: 15008
1	A6QPA6_BOVIN	MYH3 protein OS=Bos taurus OX=9913 GN=MYH3 PE=2 SV=1	14173	224576	1308	1130	213	194	76.9	5.62	14214	1	0	592.536	2366.12	4	2366.12	0.0008	0	41.69		24	0.00086	K	LQQFFNHHMFVLEQEEYK	K			7	File13689 Spectrum9258 scans: 15096
1	A6QPA6_BOVIN	MYH3 protein OS=Bos taurus OX=9913 GN=MYH3 PE=2 SV=1	14173	224576	1308	1130	213	194	76.9	5.62	14215	1	0	789.713	2366.12	3	2366.12	0.0009	0	52.79		24	6.7e-05	K	LQQFFNHHMFVLEQEEYK	K			9	File13689 Spectrum9257 scans: 15095
1	A6QPA6_BOVIN	MYH3 protein OS=Bos taurus OX=9913 GN=MYH3 PE=2 SV=1	14173	224576	1308	1130	213	194	76.9	5.62	14216	1	0	789.713	2366.12	3	2366.12	0.0028	0	53.71		24	5.4e-05	K	LQQFFNHHMFVLEQEEYK	K			8	File13689 Spectrum9183 scans: 15005
1	A6QPA6_BOVIN	MYH3 protein OS=Bos taurus OX=9913 GN=MYH3 PE=2 SV=1	14173	224576	1308	1130	213	194	76.9	5.62	14262	1	0	795.045	2382.11	3	2382.11	0.0036	0	36.51	21	23	0.0027	K	LQQFFNHHMFVLEQEEYK	K	Oxidation (M)	0.000000001000000000.0	8	File13689 Spectrum7906 scans: 13497
1	A6QPA6_BOVIN	MYH3 protein OS=Bos taurus OX=9913 GN=MYH3 PE=2 SV=1	14173	224576	1308	1130	213	194	76.9	5.62	14299	1	0	799.381	2395.12	3	2395.13	-0.0051	1	27.33	20	25	0.03	K	AQHELEEAEERADIAESQVNK	L			18	File13689 Spectrum5971 scans: 11139
1	A6QPA6_BOVIN	MYH3 protein OS=Bos taurus OX=9913 GN=MYH3 PE=2 SV=1	14173	224576	1308	1130	213	194	76.9	5.62	14300	1	0	799.381	2395.12	3	2395.13	-0.004	1	30.66	20	25	0.014	K	AQHELEEAEERADIAESQVNK	L			15	File13689 Spectrum5819 scans: 10953
1	A6QPA6_BOVIN	MYH3 protein OS=Bos taurus OX=9913 GN=MYH3 PE=2 SV=1	14173	224576	1308	1130	213	194	76.9	5.62	14301	1	0	799.382	2395.12	3	2395.13	-0.001	1	42.94	19	25	0.00081	K	AQHELEEAEERADIAESQVNK	L			14	File13689 Spectrum5901 scans: 11051
1	A6QPA6_BOVIN	MYH3 protein OS=Bos taurus OX=9913 GN=MYH3 PE=2 SV=1	14173	224576	1308	1130	213	194	76.9	5.62	14302	1	0	1198.57	2395.12	2	2395.13	-0.0005	1	81.78		25	1.1e-07	K	AQHELEEAEERADIAESQVNK	L			15	File13689 Spectrum5921 scans: 11075
1	A6QPA6_BOVIN	MYH3 protein OS=Bos taurus OX=9913 GN=MYH3 PE=2 SV=1	14173	224576	1308	1130	213	194	76.9	5.62	14303	1	0	1198.57	2395.13	2	2395.13	0	1	87.48		25	2.9e-08	K	AQHELEEAEERADIAESQVNK	L			15	File13689 Spectrum5842 scans: 10980
1	A6QPA6_BOVIN	MYH3 protein OS=Bos taurus OX=9913 GN=MYH3 PE=2 SV=1	14173	224576	1308	1130	213	194	76.9	5.62	14577	1	0	830.099	2487.28	3	2487.28	-0.003	1	80.16		23	1e-07	K	MRGTLEDQIISANPLLEAFGNAK	T			22	File13689 Spectrum13949 scans: 20823
1	A6QPA6_BOVIN	MYH3 protein OS=Bos taurus OX=9913 GN=MYH3 PE=2 SV=1	14173	224576	1308	1130	213	194	76.9	5.62	14578	1	0	830.1	2487.28	3	2487.28	-0.0023	1	73.36		23	5e-07	K	MRGTLEDQIISANPLLEAFGNAK	T			23	File13689 Spectrum14039 scans: 20925
1	A6QPA6_BOVIN	MYH3 protein OS=Bos taurus OX=9913 GN=MYH3 PE=2 SV=1	14173	224576	1308	1130	213	194	76.9	5.62	14579	1	0	1244.65	2487.28	2	2487.28	0.0013	1	92.95		23	5.6e-09	K	MRGTLEDQIISANPLLEAFGNAK	T			17	File13689 Spectrum13971 scans: 20850
1	A6QPA6_BOVIN	MYH3 protein OS=Bos taurus OX=9913 GN=MYH3 PE=2 SV=1	14173	224576	1308	1130	213	194	76.9	5.62	14600	1	0	832.407	2494.2	3	2494.21	-0.0125	1	36.25		23	0.0028	K	LQQFFNHHMFVLEQEEYKK	E			12	File13689 Spectrum7895 scans: 13485
1	A6QPA6_BOVIN	MYH3 protein OS=Bos taurus OX=9913 GN=MYH3 PE=2 SV=1	14173	224576	1308	1130	213	194	76.9	5.62	14601	1	0	1248.11	2494.21	2	2494.21	-0.0037	1	71.65		23	8.3e-07	K	LQQFFNHHMFVLEQEEYKK	E			25	File13689 Spectrum7931 scans: 13528
1	A6QPA6_BOVIN	MYH3 protein OS=Bos taurus OX=9913 GN=MYH3 PE=2 SV=1	14173	224576	1308	1130	213	194	76.9	5.62	14602	1	0	832.41	2494.21	3	2494.21	-0.0031	1	53.25	21	23	5.8e-05	K	LQQFFNHHMFVLEQEEYKK	E			17	File13689 Spectrum8055 scans: 13676
1	A6QPA6_BOVIN	MYH3 protein OS=Bos taurus OX=9913 GN=MYH3 PE=2 SV=1	14173	224576	1308	1130	213	194	76.9	5.62	14603	1	0	832.411	2494.21	3	2494.21	0.0009	1	55.53		23	3.5e-05	K	LQQFFNHHMFVLEQEEYKK	E			18	File13689 Spectrum7975 scans: 13581
1	A6QPA6_BOVIN	MYH3 protein OS=Bos taurus OX=9913 GN=MYH3 PE=2 SV=1	14173	224576	1308	1130	213	194	76.9	5.62	14604	1	0	624.56	2494.21	4	2494.21	0.0015	1	66.02		23	3.1e-06	K	LQQFFNHHMFVLEQEEYKK	E			9	File13689 Spectrum7970 scans: 13575
1	A6QPA6_BOVIN	MYH3 protein OS=Bos taurus OX=9913 GN=MYH3 PE=2 SV=1	14173	224576	1308	1130	213	194	76.9	5.62	14605	1	0	499.85	2494.21	5	2494.21	0.0019	1	45.6		23	0.00033	K	LQQFFNHHMFVLEQEEYKK	E			10	File13689 Spectrum7903 scans: 13494
1	A6QPA6_BOVIN	MYH3 protein OS=Bos taurus OX=9913 GN=MYH3 PE=2 SV=1	14173	224576	1308	1130	213	194	76.9	5.62	14606	1	0	624.56	2494.21	4	2494.21	0.002	1	42.89	23	23	0.00062	K	LQQFFNHHMFVLEQEEYKK	E			10	File13689 Spectrum7892 scans: 13481
1	A6QPA6_BOVIN	MYH3 protein OS=Bos taurus OX=9913 GN=MYH3 PE=2 SV=1	14173	224576	1308	1130	213	194	76.9	5.62	14607	1	0	624.561	2494.21	4	2494.21	0.0025	1	31.5	21	23	0.0086	K	LQQFFNHHMFVLEQEEYKK	E			7	File13689 Spectrum8046 scans: 13666
1	A6QPA6_BOVIN	MYH3 protein OS=Bos taurus OX=9913 GN=MYH3 PE=2 SV=1	14173	224576	1308	1130	213	194	76.9	5.62	14608	1	0	499.85	2494.21	5	2494.21	0.003	1	34.34	23	23	0.0045	K	LQQFFNHHMFVLEQEEYKK	E			7	File13689 Spectrum7978 scans: 13585
1	A6QPA6_BOVIN	MYH3 protein OS=Bos taurus OX=9913 GN=MYH3 PE=2 SV=1	14173	224576	1308	1130	213	194	76.9	5.62	14631	1	0	835.43	2503.27	3	2503.27	-0.0048	1	69.84		24	1.3e-06	K	MRGTLEDQIISANPLLEAFGNAK	T	Oxidation (M)	0.10000000000000000000000.0	19	File13689 Spectrum13934 scans: 20805
1	A6QPA6_BOVIN	MYH3 protein OS=Bos taurus OX=9913 GN=MYH3 PE=2 SV=1	14173	224576	1308	1130	213	194	76.9	5.62	14632	1	0	1252.64	2503.27	2	2503.27	-0.0005	1	59.93		23	1.2e-05	K	MRGTLEDQIISANPLLEAFGNAK	T	Oxidation (M)	0.10000000000000000000000.0	14	File13689 Spectrum13944 scans: 20817
1	A6QPA6_BOVIN	MYH3 protein OS=Bos taurus OX=9913 GN=MYH3 PE=2 SV=1	14173	224576	1308	1130	213	194	76.9	5.62	14641	2	0	503.048	2510.2	5	2510.21	-0.0044	1	8.39	22	24	2.2	K	LQQFFNHHMFVLEQEEYKK	E	Oxidation (M)	0.0000000010000000000.0	5	File13689 Spectrum6524 scans: 11785
1	A6QPA6_BOVIN	MYH3 protein OS=Bos taurus OX=9913 GN=MYH3 PE=2 SV=1	14173	224576	1308	1130	213	194	76.9	5.62	14642	1	0	837.741	2510.2	3	2510.21	-0.0025	1	49.87	23	24	0.00016	K	LQQFFNHHMFVLEQEEYKK	E	Oxidation (M)	0.0000000010000000000.0	10	File13689 Spectrum6525 scans: 11786
1	A6QPA6_BOVIN	MYH3 protein OS=Bos taurus OX=9913 GN=MYH3 PE=2 SV=1	14173	224576	1308	1130	213	194	76.9	5.62	14643	1	0	503.048	2510.2	5	2510.21	-0.0022	1	34.46		24	0.0054	K	LQQFFNHHMFVLEQEEYKK	E	Oxidation (M)	0.0000000010000000000.0	6	File13689 Spectrum6611 scans: 11887
1	A6QPA6_BOVIN	MYH3 protein OS=Bos taurus OX=9913 GN=MYH3 PE=2 SV=1	14173	224576	1308	1130	213	194	76.9	5.62	14644	1	0	628.558	2510.2	4	2510.21	-0.001	1	32.85		24	0.0079	K	LQQFFNHHMFVLEQEEYKK	E	Oxidation (M)	0.0000000010000000000.0	7	File13689 Spectrum6668 scans: 11956
1	A6QPA6_BOVIN	MYH3 protein OS=Bos taurus OX=9913 GN=MYH3 PE=2 SV=1	14173	224576	1308	1130	213	194	76.9	5.62	14645	1	0	628.558	2510.2	4	2510.21	-0.0007	1	53.95		24	6.2e-05	K	LQQFFNHHMFVLEQEEYKK	E	Oxidation (M)	0.0000000010000000000.0	8	File13689 Spectrum6506 scans: 11764
1	A6QPA6_BOVIN	MYH3 protein OS=Bos taurus OX=9913 GN=MYH3 PE=2 SV=1	14173	224576	1308	1130	213	194	76.9	5.62	14646	1	0	837.742	2510.21	3	2510.21	0.0002	1	52.22		24	9.3e-05	K	LQQFFNHHMFVLEQEEYKK	E	Oxidation (M)	0.0000000010000000000.0	8	File13689 Spectrum6690 scans: 11980
1	A6QPA6_BOVIN	MYH3 protein OS=Bos taurus OX=9913 GN=MYH3 PE=2 SV=1	14173	224576	1308	1130	213	194	76.9	5.62	14647	1	0	503.048	2510.21	5	2510.21	0.0007	1	29.39	23	24	0.018	K	LQQFFNHHMFVLEQEEYKK	E	Oxidation (M)	0.0000000010000000000.0	7	File13689 Spectrum6706 scans: 11997
1	A6QPA6_BOVIN	MYH3 protein OS=Bos taurus OX=9913 GN=MYH3 PE=2 SV=1	14173	224576	1308	1130	213	194	76.9	5.62	14648	1	0	837.743	2510.21	3	2510.21	0.0011	1	38.87	21	24	0.002	K	LQQFFNHHMFVLEQEEYKK	E	Oxidation (M)	0.0000000010000000000.0	9	File13689 Spectrum6605 scans: 11880
1	A6QPA6_BOVIN	MYH3 protein OS=Bos taurus OX=9913 GN=MYH3 PE=2 SV=1	14173	224576	1308	1130	213	194	76.9	5.62	14649	1	0	628.559	2510.21	4	2510.21	0.002	1	51.64	24	25	0.00011	K	LQQFFNHHMFVLEQEEYKK	E	Oxidation (M)	0.0000000010000000000.0	10	File13689 Spectrum6588 scans: 11861
1	A6QPA6_BOVIN	MYH3 protein OS=Bos taurus OX=9913 GN=MYH3 PE=2 SV=1	14173	224576	1308	1130	213	194	76.9	5.62	14919	1	0	860.742	2579.2	3	2579.21	-0.0067	0	80.62	20	23	1e-07	R	QEAPPHIFSISDNAYQFMLTDR	E			12	File13689 Spectrum13030 scans: 19706
1	A6QPA6_BOVIN	MYH3 protein OS=Bos taurus OX=9913 GN=MYH3 PE=2 SV=1	14173	224576	1308	1130	213	194	76.9	5.62	14921	1	0	860.744	2579.21	3	2579.21	-0.0009	0	92.28		23	7.1e-09	R	QEAPPHIFSISDNAYQFMLTDR	E			12	File13689 Spectrum12870 scans: 19529
1	A6QPA6_BOVIN	MYH3 protein OS=Bos taurus OX=9913 GN=MYH3 PE=2 SV=1	14173	224576	1308	1130	213	194	76.9	5.62	14922	1	0	860.744	2579.21	3	2579.21	-0.0007	0	67.66		23	2e-06	R	QEAPPHIFSISDNAYQFMLTDR	E			11	File13689 Spectrum12949 scans: 19614
1	A6QPA6_BOVIN	MYH3 protein OS=Bos taurus OX=9913 GN=MYH3 PE=2 SV=1	14173	224576	1308	1130	213	194	76.9	5.62	14923	1	0	1290.62	2579.22	2	2579.21	0.004	0	91.68	19	23	8.5e-09	R	QEAPPHIFSISDNAYQFMLTDR	E			18	File13689 Spectrum12896 scans: 19557
1	A6QPA6_BOVIN	MYH3 protein OS=Bos taurus OX=9913 GN=MYH3 PE=2 SV=1	14173	224576	1308	1130	213	194	76.9	5.62	14936	1	0	862.773	2585.3	3	2585.3	-0.0004	1	81.79		24	8.8e-08	R	IEDMAMLTHLNEPAVLYNLKDR	Y			27	File13689 Spectrum11519 scans: 17889
1	A6QPA6_BOVIN	MYH3 protein OS=Bos taurus OX=9913 GN=MYH3 PE=2 SV=1	14173	224576	1308	1130	213	194	76.9	5.62	14937	1	0	647.332	2585.3	4	2585.3	0.0002	1	58.38	22	24	1.9e-05	R	IEDMAMLTHLNEPAVLYNLKDR	Y			20	File13689 Spectrum11533 scans: 17905
1	A6QPA6_BOVIN	MYH3 protein OS=Bos taurus OX=9913 GN=MYH3 PE=2 SV=1	14173	224576	1308	1130	213	194	76.9	5.62	14938	1	0	647.332	2585.3	4	2585.3	0.0002	1	56.93	21	24	2.7e-05	R	IEDMAMLTHLNEPAVLYNLKDR	Y			23	File13689 Spectrum11446 scans: 17801
1	A6QPA6_BOVIN	MYH3 protein OS=Bos taurus OX=9913 GN=MYH3 PE=2 SV=1	14173	224576	1308	1130	213	194	76.9	5.62	14939	1	0	862.775	2585.3	3	2585.3	0.0042	1	83.38		24	5.9e-08	R	IEDMAMLTHLNEPAVLYNLKDR	Y			25	File13689 Spectrum11447 scans: 17802
1	A6QPA6_BOVIN	MYH3 protein OS=Bos taurus OX=9913 GN=MYH3 PE=2 SV=1	14173	224576	1308	1130	213	194	76.9	5.62	15049	1	0	892.118	2673.33	3	2673.33	-0.0018	1	81.34		23	8.2e-08	R	ELEELSERLEEAGGVTSTQIELNK	K			21	File13689 Spectrum10789 scans: 16958
1	A6QPA6_BOVIN	MYH3 protein OS=Bos taurus OX=9913 GN=MYH3 PE=2 SV=1	14173	224576	1308	1130	213	194	76.9	5.62	15050	1	0	1337.67	2673.33	2	2673.33	-0.0016	1	131.85		23	7.2e-13	R	ELEELSERLEEAGGVTSTQIELNK	K			17	File13689 Spectrum10724 scans: 16882
1	A6QPA6_BOVIN	MYH3 protein OS=Bos taurus OX=9913 GN=MYH3 PE=2 SV=1	14173	224576	1308	1130	213	194	76.9	5.62	15051	1	0	892.12	2673.34	3	2673.33	0.0043	1	86.04		23	2.9e-08	R	ELEELSERLEEAGGVTSTQIELNK	K			24	File13689 Spectrum10711 scans: 16867
1	A6QPA6_BOVIN	MYH3 protein OS=Bos taurus OX=9913 GN=MYH3 PE=2 SV=1	14173	224576	1308	1130	213	194	76.9	5.62	15052	1	0	1337.68	2673.34	2	2673.33	0.0045	1	123.57		23	5.1e-12	R	ELEELSERLEEAGGVTSTQIELNK	K			19	File13689 Spectrum10660 scans: 16802
1	A6QPA6_BOVIN	MYH3 protein OS=Bos taurus OX=9913 GN=MYH3 PE=2 SV=1	14173	224576	1308	1130	213	194	76.9	5.62	15053	1	0	892.12	2673.34	3	2673.33	0.0046	1	77.35		23	2.1e-07	R	ELEELSERLEEAGGVTSTQIELNK	K			22	File13689 Spectrum10651 scans: 16790
1	A6QPA6_BOVIN	MYH3 protein OS=Bos taurus OX=9913 GN=MYH3 PE=2 SV=1	14173	224576	1308	1130	213	194	76.9	5.62	15061	1	0	670.831	2679.3	4	2679.3	-0.0015	0	70.04		23	1.1e-06	R	AEAHFSLIHYAGTVDYSVSGWLEK	N			17	File13689 Spectrum12621 scans: 19234
1	A6QPA6_BOVIN	MYH3 protein OS=Bos taurus OX=9913 GN=MYH3 PE=2 SV=1	14173	224576	1308	1130	213	194	76.9	5.62	15062	1	0	894.106	2679.3	3	2679.3	0	0	94.25		23	4.3e-09	R	AEAHFSLIHYAGTVDYSVSGWLEK	N			23	File13689 Spectrum12682 scans: 19302
1	A6QPA6_BOVIN	MYH3 protein OS=Bos taurus OX=9913 GN=MYH3 PE=2 SV=1	14173	224576	1308	1130	213	194	76.9	5.62	15063	1	0	894.107	2679.3	3	2679.3	0.0026	0	64.2	22	23	4.2e-06	R	AEAHFSLIHYAGTVDYSVSGWLEK	N			21	File13689 Spectrum12607 scans: 19219
1	A6QPA6_BOVIN	MYH3 protein OS=Bos taurus OX=9913 GN=MYH3 PE=2 SV=1	14173	224576	1308	1130	213	194	76.9	5.62	15064	1	0	670.832	2679.3	4	2679.3	0.0028	0	50.75		23	9.2e-05	R	AEAHFSLIHYAGTVDYSVSGWLEK	N			25	File13689 Spectrum12697 scans: 19320
1	A6QPA6_BOVIN	MYH3 protein OS=Bos taurus OX=9913 GN=MYH3 PE=2 SV=1	14173	224576	1308	1130	213	194	76.9	5.62	15131	1	0	1367.19	2732.36	2	2732.37	-0.0056	1	64.94		24	4.3e-06	K	FDRIEDMAMLTHLNEPAVLYNLK	D			22	File13689 Spectrum13039 scans: 19716
1	A6QPA6_BOVIN	MYH3 protein OS=Bos taurus OX=9913 GN=MYH3 PE=2 SV=1	14173	224576	1308	1130	213	194	76.9	5.62	15132	1	0	684.098	2732.36	4	2732.37	-0.0031	1	56.29	20	24	3.2e-05	K	FDRIEDMAMLTHLNEPAVLYNLK	D			18	File13689 Spectrum12981 scans: 19648
1	A6QPA6_BOVIN	MYH3 protein OS=Bos taurus OX=9913 GN=MYH3 PE=2 SV=1	14173	224576	1308	1130	213	194	76.9	5.62	15133	1	0	684.098	2732.36	4	2732.37	-0.0031	1	41.93	21	24	0.00087	K	FDRIEDMAMLTHLNEPAVLYNLK	D			22	File13689 Spectrum13120 scans: 19815
1	A6QPA6_BOVIN	MYH3 protein OS=Bos taurus OX=9913 GN=MYH3 PE=2 SV=1	14173	224576	1308	1130	213	194	76.9	5.62	15134	1	0	684.098	2732.36	4	2732.37	-0.0019	1	45.77	21	24	0.00036	K	FDRIEDMAMLTHLNEPAVLYNLK	D			16	File13689 Spectrum13050 scans: 19730
1	A6QPA6_BOVIN	MYH3 protein OS=Bos taurus OX=9913 GN=MYH3 PE=2 SV=1	14173	224576	1308	1130	213	194	76.9	5.62	15135	1	0	911.796	2732.37	3	2732.37	-0.0003	1	60.13		24	1.3e-05	K	FDRIEDMAMLTHLNEPAVLYNLK	D			25	File13689 Spectrum13040 scans: 19718
1	A6QPA6_BOVIN	MYH3 protein OS=Bos taurus OX=9913 GN=MYH3 PE=2 SV=1	14173	224576	1308	1130	213	194	76.9	5.62	15136	1	0	911.799	2732.38	3	2732.37	0.0096	1	71.98		24	8.3e-07	K	FDRIEDMAMLTHLNEPAVLYNLK	D			15	File13689 Spectrum12972 scans: 19638
1	A6QPA6_BOVIN	MYH3 protein OS=Bos taurus OX=9913 GN=MYH3 PE=2 SV=1	14173	224576	1308	1130	213	194	76.9	5.62	15137	1	0	684.834	2735.31	4	2735.31	-0.004	1	80.65		23	9.2e-08	K	RQEAPPHIFSISDNAYQFMLTDR	E			25	File13689 Spectrum11688 scans: 18106
1	A6QPA6_BOVIN	MYH3 protein OS=Bos taurus OX=9913 GN=MYH3 PE=2 SV=1	14173	224576	1308	1130	213	194	76.9	5.62	15138	1	0	684.835	2735.31	4	2735.31	-0.0033	1	62.9		23	5.5e-06	K	RQEAPPHIFSISDNAYQFMLTDR	E			19	File13689 Spectrum11763 scans: 18196
1	A6QPA6_BOVIN	MYH3 protein OS=Bos taurus OX=9913 GN=MYH3 PE=2 SV=1	14173	224576	1308	1130	213	194	76.9	5.62	15139	1	0	912.777	2735.31	3	2735.31	-0.0031	1	108.62		23	1.5e-10	K	RQEAPPHIFSISDNAYQFMLTDR	E			26	File13689 Spectrum11690 scans: 18109
1	A6QPA6_BOVIN	MYH3 protein OS=Bos taurus OX=9913 GN=MYH3 PE=2 SV=1	14173	224576	1308	1130	213	194	76.9	5.62	15140	1	0	684.835	2735.31	4	2735.31	-0.0021	1	39.09	20	23	0.0013	K	RQEAPPHIFSISDNAYQFMLTDR	E			16	File13689 Spectrum11631 scans: 18030
1	A6QPA6_BOVIN	MYH3 protein OS=Bos taurus OX=9913 GN=MYH3 PE=2 SV=1	14173	224576	1308	1130	213	194	76.9	5.62	15141	1	0	912.778	2735.31	3	2735.31	-0.0018	1	95.61		23	2.9e-09	K	RQEAPPHIFSISDNAYQFMLTDR	E			27	File13689 Spectrum11756 scans: 18188
1	A6QPA6_BOVIN	MYH3 protein OS=Bos taurus OX=9913 GN=MYH3 PE=2 SV=1	14173	224576	1308	1130	213	194	76.9	5.62	15142	1	0	912.779	2735.31	3	2735.31	0.002	1	109.03	22	23	1.3e-10	K	RQEAPPHIFSISDNAYQFMLTDR	E			18	File13689 Spectrum11636 scans: 18038
1	A6QPA6_BOVIN	MYH3 protein OS=Bos taurus OX=9913 GN=MYH3 PE=2 SV=1	14173	224576	1308	1130	213	194	76.9	5.62	15163	1	0	688.095	2748.35	4	2748.36	-0.0094	1	54.76		23	3.9e-05	K	FDRIEDMAMLTHLNEPAVLYNLK	D	Oxidation (M)	0.00000010000000000000000.0	12	File13689 Spectrum12234 scans: 18773
1	A6QPA6_BOVIN	MYH3 protein OS=Bos taurus OX=9913 GN=MYH3 PE=2 SV=1	14173	224576	1308	1130	213	194	76.9	5.62	15164	1	0	917.127	2748.36	3	2748.36	-0.0013	1	57.63		24	2.2e-05	K	FDRIEDMAMLTHLNEPAVLYNLK	D	Oxidation (M)	0.00000010000000000000000.0	8	File13689 Spectrum11123 scans: 17388
1	A6QPA6_BOVIN	MYH3 protein OS=Bos taurus OX=9913 GN=MYH3 PE=2 SV=1	14173	224576	1308	1130	213	194	76.9	5.62	15165	1	0	688.097	2748.36	4	2748.36	-0.0012	1	72.55		24	7.1e-07	K	FDRIEDMAMLTHLNEPAVLYNLK	D	Oxidation (M)	0.00000010000000000000000.0	20	File13689 Spectrum11122 scans: 17387
1	A6QPA6_BOVIN	MYH3 protein OS=Bos taurus OX=9913 GN=MYH3 PE=2 SV=1	14173	224576	1308	1130	213	194	76.9	5.62	15166	1	0	917.13	2748.37	3	2748.36	0.0056	1	47.28		23	0.00023	K	FDRIEDMAMLTHLNEPAVLYNLK	D	Oxidation (M)	0.00000000100000000000000.0	20	File13689 Spectrum12214 scans: 18747
1	A6QPA6_BOVIN	MYH3 protein OS=Bos taurus OX=9913 GN=MYH3 PE=2 SV=1	14173	224576	1308	1130	213	194	76.9	5.62	15167	1	0	688.101	2748.37	4	2748.36	0.0118	1	39.82	20	23	0.0013	K	FDRIEDMAMLTHLNEPAVLYNLK	D	Oxidation (M)	0.00000000100000000000000.0	17	File13689 Spectrum12164 scans: 18686
1	A6QPA6_BOVIN	MYH3 protein OS=Bos taurus OX=9913 GN=MYH3 PE=2 SV=1	14173	224576	1308	1130	213	194	76.9	5.62	15257	1	0	703.349	2809.37	4	2809.37	-0.0065	1	50.61		22	8.6e-05	K	ALQEAHQQTLDDLQAEEDKVNSLSK	I			21	File13689 Spectrum5067 scans: 10047
1	A6QPA6_BOVIN	MYH3 protein OS=Bos taurus OX=9913 GN=MYH3 PE=2 SV=1	14173	224576	1308	1130	213	194	76.9	5.62	15258	1	0	703.35	2809.37	4	2809.37	-0.0041	1	45.11		22	0.0003	K	ALQEAHQQTLDDLQAEEDKVNSLSK	I			20	File13689 Spectrum6637 scans: 11919
1	A6QPA6_BOVIN	MYH3 protein OS=Bos taurus OX=9913 GN=MYH3 PE=2 SV=1	14173	224576	1308	1130	213	194	76.9	5.62	15259	1	0	937.464	2809.37	3	2809.37	-0.0021	1	100.12		22	9.4e-10	K	ALQEAHQQTLDDLQAEEDKVNSLSK	I			25	File13689 Spectrum5051 scans: 10027
1	A6QPA6_BOVIN	MYH3 protein OS=Bos taurus OX=9913 GN=MYH3 PE=2 SV=1	14173	224576	1308	1130	213	194	76.9	5.62	15260	1	0	937.464	2809.37	3	2809.37	-0.0019	1	102.94		22	4.9e-10	K	ALQEAHQQTLDDLQAEEDKVNSLSK	I			21	File13689 Spectrum6685 scans: 11974
1	A6QPA6_BOVIN	MYH3 protein OS=Bos taurus OX=9913 GN=MYH3 PE=2 SV=1	14173	224576	1308	1130	213	194	76.9	5.62	15261	1	0	937.464	2809.37	3	2809.37	-0.0017	1	104.54		22	3.4e-10	K	ALQEAHQQTLDDLQAEEDKVNSLSK	I			25	File13689 Spectrum7823 scans: 13393
1	A6QPA6_BOVIN	MYH3 protein OS=Bos taurus OX=9913 GN=MYH3 PE=2 SV=1	14173	224576	1308	1130	213	194	76.9	5.62	15262	1	0	937.465	2809.37	3	2809.37	-0.0008	1	110.61		22	8.4e-11	K	ALQEAHQQTLDDLQAEEDKVNSLSK	I			29	File13689 Spectrum6585 scans: 11857
1	A6QPA6_BOVIN	MYH3 protein OS=Bos taurus OX=9913 GN=MYH3 PE=2 SV=1	14173	224576	1308	1130	213	194	76.9	5.62	15263	1	0	937.465	2809.37	3	2809.37	0.0014	1	108.01		22	1.5e-10	K	ALQEAHQQTLDDLQAEEDKVNSLSK	I			25	File13689 Spectrum7890 scans: 13478
1	A6QPA6_BOVIN	MYH3 protein OS=Bos taurus OX=9913 GN=MYH3 PE=2 SV=1	14173	224576	1308	1130	213	194	76.9	5.62	15264	1	0	937.465	2809.37	3	2809.37	0.0014	1	102.04		22	5.8e-10	K	ALQEAHQQTLDDLQAEEDKVNSLSK	I			25	File13689 Spectrum7965 scans: 13569
1	A6QPA6_BOVIN	MYH3 protein OS=Bos taurus OX=9913 GN=MYH3 PE=2 SV=1	14173	224576	1308	1130	213	194	76.9	5.62	15265	1	0	703.351	2809.37	4	2809.37	0.0015	1	63.69		22	4e-06	K	ALQEAHQQTLDDLQAEEDKVNSLSK	I			20	File13689 Spectrum7901 scans: 13492
1	A6QPA6_BOVIN	MYH3 protein OS=Bos taurus OX=9913 GN=MYH3 PE=2 SV=1	14173	224576	1308	1130	213	194	76.9	5.62	15266	1	0	937.466	2809.38	3	2809.37	0.0023	1	103.83		22	3.9e-10	K	ALQEAHQQTLDDLQAEEDKVNSLSK	I			24	File13689 Spectrum8047 scans: 13667
1	A6QPA6_BOVIN	MYH3 protein OS=Bos taurus OX=9913 GN=MYH3 PE=2 SV=1	14173	224576	1308	1130	213	194	76.9	5.62	15267	1	0	1405.7	2809.38	2	2809.37	0.0026	1	129.14		22	1.1e-12	K	ALQEAHQQTLDDLQAEEDKVNSLSK	I			27	File13689 Spectrum7876 scans: 13460
1	A6QPA6_BOVIN	MYH3 protein OS=Bos taurus OX=9913 GN=MYH3 PE=2 SV=1	14173	224576	1308	1130	213	194	76.9	5.62	15268	1	0	703.351	2809.38	4	2809.37	0.0039	1	62.67		22	5.1e-06	K	ALQEAHQQTLDDLQAEEDKVNSLSK	I			19	File13689 Spectrum7977 scans: 13584
1	A6QPA6_BOVIN	MYH3 protein OS=Bos taurus OX=9913 GN=MYH3 PE=2 SV=1	14173	224576	1308	1130	213	194	76.9	5.62	15269	1	0	1405.7	2809.38	2	2809.37	0.0041	1	86.81		22	2e-08	K	ALQEAHQQTLDDLQAEEDKVNSLSK	I			24	File13689 Spectrum7951 scans: 13552
1	A6QPA6_BOVIN	MYH3 protein OS=Bos taurus OX=9913 GN=MYH3 PE=2 SV=1	14173	224576	1308	1130	213	194	76.9	5.62	15270	1	0	703.352	2809.38	4	2809.37	0.0042	1	61		22	7.5e-06	K	ALQEAHQQTLDDLQAEEDKVNSLSK	I			25	File13689 Spectrum7832 scans: 13405
1	A6QPA6_BOVIN	MYH3 protein OS=Bos taurus OX=9913 GN=MYH3 PE=2 SV=1	14173	224576	1308	1130	213	194	76.9	5.62	15271	1	0	703.352	2809.38	4	2809.37	0.0057	1	52.91		22	4.8e-05	K	ALQEAHQQTLDDLQAEEDKVNSLSK	I			20	File13689 Spectrum8070 scans: 13693
1	A6QPA6_BOVIN	MYH3 protein OS=Bos taurus OX=9913 GN=MYH3 PE=2 SV=1	14173	224576	1308	1130	213	194	76.9	5.62	15272	1	0	937.467	2809.38	3	2809.37	0.0073	1	101.05		22	7.5e-10	K	ALQEAHQQTLDDLQAEEDKVNSLSK	I			25	File13689 Spectrum7577 scans: 13093
1	A6QPA6_BOVIN	MYH3 protein OS=Bos taurus OX=9913 GN=MYH3 PE=2 SV=1	14173	224576	1308	1130	213	194	76.9	5.62	15360	1	0	965.145	2892.41	3	2892.42	-0.0061	1	108.07		24	2e-10	K	GRAEAHFSLIHYAGTVDYSVSGWLEK	N			32	File13689 Spectrum11569 scans: 17949
1	A6QPA6_BOVIN	MYH3 protein OS=Bos taurus OX=9913 GN=MYH3 PE=2 SV=1	14173	224576	1308	1130	213	194	76.9	5.62	15361	1	0	965.148	2892.42	3	2892.42	0.0016	1	83.22	21	24	6.1e-08	K	GRAEAHFSLIHYAGTVDYSVSGWLEK	N			28	File13689 Spectrum11633 scans: 18033
1	A6QPA6_BOVIN	MYH3 protein OS=Bos taurus OX=9913 GN=MYH3 PE=2 SV=1	14173	224576	1308	1130	213	194	76.9	5.62	15362	1	0	724.113	2892.42	4	2892.42	0.0023	1	23.38	18	24	0.059	K	GRAEAHFSLIHYAGTVDYSVSGWLEK	N			15	File13689 Spectrum11637 scans: 18039
1	A6QPA6_BOVIN	MYH3 protein OS=Bos taurus OX=9913 GN=MYH3 PE=2 SV=1	14173	224576	1308	1130	213	194	76.9	5.62	15388	1	0	730.874	2919.47	4	2919.47	-0.0047	1	87.15		23	2.1e-08	K	QIELEKADIQLALEEAEAALEHEEAK	I			24	File13689 Spectrum13938 scans: 20810
1	A6QPA6_BOVIN	MYH3 protein OS=Bos taurus OX=9913 GN=MYH3 PE=2 SV=1	14173	224576	1308	1130	213	194	76.9	5.62	15389	1	0	974.164	2919.47	3	2919.47	-0.0014	1	95.27		23	3.2e-09	K	QIELEKADIQLALEEAEAALEHEEAK	I			23	File13689 Spectrum13937 scans: 20809
1	A6QPA6_BOVIN	MYH3 protein OS=Bos taurus OX=9913 GN=MYH3 PE=2 SV=1	14173	224576	1308	1130	213	194	76.9	5.62	15516	1	0	1014.15	3039.42	3	3039.42	-0.0003	1	53.3	21	22	4.2e-05	R	EEQAEPDGTEVADKTAYLMGLNSSDLLK	A	Oxidation (M)	0.0000000000000000001000000000.0	21	File13689 Spectrum10088 scans: 16095
1	A6QPA6_BOVIN	MYH3 protein OS=Bos taurus OX=9913 GN=MYH3 PE=2 SV=1	14173	224576	1308	1130	213	194	76.9	5.62	15545	1	0	1024.5	3070.49	3	3070.49	0.0015	1	74.11		23	4.1e-07	K	NDLQLQVQAESENLLDAEERCDQLIK	A			21	File13689 Spectrum12821 scans: 19474
1	A6QPA6_BOVIN	MYH3 protein OS=Bos taurus OX=9913 GN=MYH3 PE=2 SV=1	14173	224576	1308	1130	213	194	76.9	5.62	16130	1	0	1355.66	4063.96	3	4063.96	0.0045	1	45.72	19	21	0.00017	R	QEAPPHIFSISDNAYQFMLTDRENQSILITGESGAGK	T			20	File13689 Spectrum13015 scans: 19686
2	F1MTZ2_BOVIN	Myosin-3 OS=Bos taurus OX=9913 GN=MYH3 PE=3 SV=2	14143	224784	1294	1124	211	193	76	5.7	8	1	0	355.188	708.362	2	708.363	-0.0005	0	32.51		23	0.0059	R	AFMNVK	H			5	File13689 Spectrum3323 scans: 7954
2	F1MTZ2_BOVIN	Myosin-3 OS=Bos taurus OX=9913 GN=MYH3 PE=3 SV=2	14143	224784	1294	1124	211	193	76	5.7	9	1	0	355.189	708.363	2	708.363	-0.0001	0	27.52		23	0.019	R	AFMNVK	H			5	File13689 Spectrum3234 scans: 7857
2	F1MTZ2_BOVIN	Myosin-3 OS=Bos taurus OX=9913 GN=MYH3 PE=3 SV=2	14143	224784	1294	1124	211	193	76	5.7	11	1	0	356.26	710.505	2	710.505	-0.0002	0	21.32		16	0.015	K	IKPLLK	S			5	File13689 Spectrum1559 scans: 5799
2	F1MTZ2_BOVIN	Myosin-3 OS=Bos taurus OX=9913 GN=MYH3 PE=3 SV=2	14143	224784	1294	1124	211	193	76	5.7	12	1	0	356.26	710.505	2	710.505	-0.0001	0	24.89		16	0.0066	K	IKPLLK	S			5	File13689 Spectrum1617 scans: 5871
2	F1MTZ2_BOVIN	Myosin-3 OS=Bos taurus OX=9913 GN=MYH3 PE=3 SV=2	14143	224784	1294	1124	211	193	76	5.7	33	1	0	363.186	724.357	2	724.358	-0.0005	0	19.64		22	0.11	R	AFMNVK	H	Oxidation (M)	0.001000.0	5	File13689 Spectrum504 scans: 4474
2	F1MTZ2_BOVIN	Myosin-3 OS=Bos taurus OX=9913 GN=MYH3 PE=3 SV=2	14143	224784	1294	1124	211	193	76	5.7	34	1	0	363.186	724.358	2	724.358	-0.0002	0	20.61		22	0.084	R	AFMNVK	H	Oxidation (M)	0.001000.0	5	File13689 Spectrum463 scans: 4415
2	F1MTZ2_BOVIN	Myosin-3 OS=Bos taurus OX=9913 GN=MYH3 PE=3 SV=2	14143	224784	1294	1124	211	193	76	5.7	35	1	0	363.186	724.358	2	724.358	0	0	9.14	19	22	1.2	R	AFMNVK	H	Oxidation (M)	0.001000.0	3	File13689 Spectrum429 scans: 4360
2	F1MTZ2_BOVIN	Myosin-3 OS=Bos taurus OX=9913 GN=MYH3 PE=3 SV=2	14143	224784	1294	1124	211	193	76	5.7	53	1	0	367.684	733.353	2	733.354	-0.0009	0	17.14		26	0.45	R	TQAVCR	G			3	File13689 Spectrum14 scans: 3128
2	F1MTZ2_BOVIN	Myosin-3 OS=Bos taurus OX=9913 GN=MYH3 PE=3 SV=2	14143	224784	1294	1124	211	193	76	5.7	56	1	0	368.205	734.396	2	734.396	-0.0004	0	32.67		26	0.012	K	FQLEAK	I			5	File13689 Spectrum3130 scans: 7731
2	F1MTZ2_BOVIN	Myosin-3 OS=Bos taurus OX=9913 GN=MYH3 PE=3 SV=2	14143	224784	1294	1124	211	193	76	5.7	57	1	0	368.205	734.396	2	734.396	0.0002	0	37.16		26	0.0047	K	FQLEAK	I			5	File13689 Spectrum3073 scans: 7654
2	F1MTZ2_BOVIN	Myosin-3 OS=Bos taurus OX=9913 GN=MYH3 PE=3 SV=2	14143	224784	1294	1124	211	193	76	5.7	58	1	0	368.223	734.432	2	734.433	-0.0004	0	14.71	23	24	0.53	R	VTFQLK	A			5	File13689 Spectrum4815 scans: 9733
2	F1MTZ2_BOVIN	Myosin-3 OS=Bos taurus OX=9913 GN=MYH3 PE=3 SV=2	14143	224784	1294	1124	211	193	76	5.7	59	1	0	368.224	734.433	2	734.433	0.0006	0	15.2		24	0.47	R	VTFQLK	A			5	File13689 Spectrum4901 scans: 9831
2	F1MTZ2_BOVIN	Myosin-3 OS=Bos taurus OX=9913 GN=MYH3 PE=3 SV=2	14143	224784	1294	1124	211	193	76	5.7	60	1	0	368.224	734.434	2	734.433	0.0011	0	14.56		23	0.35	R	VTFQLK	A			5	File13689 Spectrum4962 scans: 9913
2	F1MTZ2_BOVIN	Myosin-3 OS=Bos taurus OX=9913 GN=MYH3 PE=3 SV=2	14143	224784	1294	1124	211	193	76	5.7	63	1	0	368.697	735.38	2	735.38	-0.0005	0	30.41		25	0.017	R	EAEFLK	L			5	File13689 Spectrum3165 scans: 7776
2	F1MTZ2_BOVIN	Myosin-3 OS=Bos taurus OX=9913 GN=MYH3 PE=3 SV=2	14143	224784	1294	1124	211	193	76	5.7	64	1	0	368.697	735.38	2	735.38	-0.0002	0	34.81		25	0.006	R	EAEFLK	L			5	File13689 Spectrum3242 scans: 7866
2	F1MTZ2_BOVIN	Myosin-3 OS=Bos taurus OX=9913 GN=MYH3 PE=3 SV=2	14143	224784	1294	1124	211	193	76	5.7	76	1	0	373.215	744.416	2	744.417	-0.0008	0	31.59		29	0.034	K	VLAEWK	T			5	File13689 Spectrum4144 scans: 8934
2	F1MTZ2_BOVIN	Myosin-3 OS=Bos taurus OX=9913 GN=MYH3 PE=3 SV=2	14143	224784	1294	1124	211	193	76	5.7	77	1	0	373.216	744.417	2	744.417	-0.0001	0	31.4		29	0.029	K	VLAEWK	T			5	File13689 Spectrum4064 scans: 8840
2	F1MTZ2_BOVIN	Myosin-3 OS=Bos taurus OX=9913 GN=MYH3 PE=3 SV=2	14143	224784	1294	1124	211	193	76	5.7	78	1	0	373.216	744.417	2	744.417	-0.0001	0	22.76	28	29	0.21	K	VLAEWK	T			5	File13689 Spectrum3984 scans: 8748
2	F1MTZ2_BOVIN	Myosin-3 OS=Bos taurus OX=9913 GN=MYH3 PE=3 SV=2	14143	224784	1294	1124	211	193	76	5.7	133	1	0	380.216	758.417	2	758.417	-0.0005	0	27.03		29	0.086	K	QIELEK	A			6	File13689 Spectrum1854 scans: 6184
2	F1MTZ2_BOVIN	Myosin-3 OS=Bos taurus OX=9913 GN=MYH3 PE=3 SV=2	14143	224784	1294	1124	211	193	76	5.7	134	1	0	380.216	758.418	2	758.417	0.0002	0	28.88		29	0.058	K	QIELEK	A			4	File13689 Spectrum1911 scans: 6257
2	F1MTZ2_BOVIN	Myosin-3 OS=Bos taurus OX=9913 GN=MYH3 PE=3 SV=2	14143	224784	1294	1124	211	193	76	5.7	136	4	0	380.221	758.428	2	758.429	-0.0003	0	13.14		29	1.9	R	SVQGQLK	D			4	File13689 Spectrum243 scans: 4039
2	F1MTZ2_BOVIN	Myosin-3 OS=Bos taurus OX=9913 GN=MYH3 PE=3 SV=2	14143	224784	1294	1124	211	193	76	5.7	137	4	0	380.221	758.428	2	758.429	-0.0003	0	13.58		29	1.8	R	SVQGQLK	D			4	File13689 Spectrum200 scans: 3946
2	F1MTZ2_BOVIN	Myosin-3 OS=Bos taurus OX=9913 GN=MYH3 PE=3 SV=2	14143	224784	1294	1124	211	193	76	5.7	138	3	0	380.221	758.428	2	758.429	-0.0001	0	16.66		29	0.87	R	SVQGQLK	D			4	File13689 Spectrum216 scans: 3989
2	F1MTZ2_BOVIN	Myosin-3 OS=Bos taurus OX=9913 GN=MYH3 PE=3 SV=2	14143	224784	1294	1124	211	193	76	5.7	153	1	0	382.199	762.384	2	762.385	-0.0007	0	33.93		27	0.011	K	ALCFPR	V			4	File13689 Spectrum4862 scans: 9787
2	F1MTZ2_BOVIN	Myosin-3 OS=Bos taurus OX=9913 GN=MYH3 PE=3 SV=2	14143	224784	1294	1124	211	193	76	5.7	154	1	0	382.2	762.385	2	762.385	0.0006	0	31.95		26	0.013	K	ALCFPR	V			5	File13689 Spectrum4933 scans: 9874
2	F1MTZ2_BOVIN	Myosin-3 OS=Bos taurus OX=9913 GN=MYH3 PE=3 SV=2	14143	224784	1294	1124	211	193	76	5.7	155	1	0	382.2	762.385	2	762.385	0.0007	0	18.43	22	26	0.29	K	ALCFPR	V			4	File13689 Spectrum4995 scans: 9957
2	F1MTZ2_BOVIN	Myosin-3 OS=Bos taurus OX=9913 GN=MYH3 PE=3 SV=2	14143	224784	1294	1124	211	193	76	5.7	171	1	0	384.232	766.449	2	766.449	0.0001	1	28.66		21	0.01	R	FGKFIR	I			4	File13689 Spectrum2837 scans: 7387
2	F1MTZ2_BOVIN	Myosin-3 OS=Bos taurus OX=9913 GN=MYH3 PE=3 SV=2	14143	224784	1294	1124	211	193	76	5.7	178	1	0	385.19	768.365	2	768.365	-0.0002	0	38.81		23	0.0014	K	ATDTSFK	N			6	File13689 Spectrum297 scans: 4134
2	F1MTZ2_BOVIN	Myosin-3 OS=Bos taurus OX=9913 GN=MYH3 PE=3 SV=2	14143	224784	1294	1124	211	193	76	5.7	179	1	0	385.19	768.365	2	768.365	0.0001	0	40.33		23	0.001	K	ATDTSFK	N			6	File13689 Spectrum269 scans: 4084
2	F1MTZ2_BOVIN	Myosin-3 OS=Bos taurus OX=9913 GN=MYH3 PE=3 SV=2	14143	224784	1294	1124	211	193	76	5.7	180	1	0	385.19	768.365	2	768.365	0.0001	0	25.07		23	0.034	K	ATDTSFK	N			5	File13689 Spectrum239 scans: 4033
2	F1MTZ2_BOVIN	Myosin-3 OS=Bos taurus OX=9913 GN=MYH3 PE=3 SV=2	14143	224784	1294	1124	211	193	76	5.7	193	1	0	387.709	773.403	2	773.403	-0.0003	0	21.71		27	0.2	R	QAAETVR	H			5	File13689 Spectrum29 scans: 3238
2	F1MTZ2_BOVIN	Myosin-3 OS=Bos taurus OX=9913 GN=MYH3 PE=3 SV=2	14143	224784	1294	1124	211	193	76	5.7	194	1	0	387.709	773.403	2	773.403	-0.0001	0	33.78		28	0.014	R	QAAETVR	H			6	File13689 Spectrum33 scans: 3273
2	F1MTZ2_BOVIN	Myosin-3 OS=Bos taurus OX=9913 GN=MYH3 PE=3 SV=2	14143	224784	1294	1124	211	193	76	5.7	195	1	0	387.709	773.404	2	773.403	0.0004	0	21.25		28	0.25	R	QAAETVR	H			5	File13689 Spectrum28 scans: 3203
2	F1MTZ2_BOVIN	Myosin-3 OS=Bos taurus OX=9913 GN=MYH3 PE=3 SV=2	14143	224784	1294	1124	211	193	76	5.7	207	2	0	388.702	775.39	2	775.39	-0.0002	0	14.91		27	0.95	R	CDQLIK	A			4	File13689 Spectrum1377 scans: 5581
2	F1MTZ2_BOVIN	Myosin-3 OS=Bos taurus OX=9913 GN=MYH3 PE=3 SV=2	14143	224784	1294	1124	211	193	76	5.7	208	1	0	388.702	775.39	2	775.39	-0.0001	0	26.95		27	0.06	R	CDQLIK	A			7	File13689 Spectrum1433 scans: 5650
2	F1MTZ2_BOVIN	Myosin-3 OS=Bos taurus OX=9913 GN=MYH3 PE=3 SV=2	14143	224784	1294	1124	211	193	76	5.7	209	1	0	388.703	775.391	2	775.39	0.001	0	14.95	26	27	0.95	R	CDQLIK	A			6	File13689 Spectrum1506 scans: 5735
2	F1MTZ2_BOVIN	Myosin-3 OS=Bos taurus OX=9913 GN=MYH3 PE=3 SV=2	14143	224784	1294	1124	211	193	76	5.7	231	4	0	394.698	787.382	2	787.382	-0.0005	0	6.48	23	25	4.1	K	NEEIQR	S			3	File13689 Spectrum94 scans: 3607
2	F1MTZ2_BOVIN	Myosin-3 OS=Bos taurus OX=9913 GN=MYH3 PE=3 SV=2	14143	224784	1294	1124	211	193	76	5.7	302	1	0	401.737	801.459	2	801.46	-0.0006	1	18.08		27	0.48	R	KLEGDLK	L			4	File13689 Spectrum199 scans: 3941
2	F1MTZ2_BOVIN	Myosin-3 OS=Bos taurus OX=9913 GN=MYH3 PE=3 SV=2	14143	224784	1294	1124	211	193	76	5.7	304	1	0	401.737	801.46	2	801.46	-0.0001	1	35.9		27	0.0079	R	KLEGDLK	L			5	File13689 Spectrum237 scans: 4030
2	F1MTZ2_BOVIN	Myosin-3 OS=Bos taurus OX=9913 GN=MYH3 PE=3 SV=2	14143	224784	1294	1124	211	193	76	5.7	305	1	0	401.737	801.46	2	801.46	0	1	34.22		27	0.012	R	KLEGDLK	L			5	File13689 Spectrum214 scans: 3984
2	F1MTZ2_BOVIN	Myosin-3 OS=Bos taurus OX=9913 GN=MYH3 PE=3 SV=2	14143	224784	1294	1124	211	193	76	5.7	315	3	0	402.727	803.439	2	803.439	0.0001	1	15.05		28	1	K	TKDELAK	S			8	File13689 Spectrum8 scans: 3110
2	F1MTZ2_BOVIN	Myosin-3 OS=Bos taurus OX=9913 GN=MYH3 PE=3 SV=2	14143	224784	1294	1124	211	193	76	5.7	316	7	0	402.727	803.44	2	803.439	0.0011	1	5.67	24	28	8.8	K	TKDELAK	S			3	File13689 Spectrum20 scans: 3150
2	F1MTZ2_BOVIN	Myosin-3 OS=Bos taurus OX=9913 GN=MYH3 PE=3 SV=2	14143	224784	1294	1124	211	193	76	5.7	402	1	0	415.734	829.454	2	829.455	-0.0003	0	45.63		29	0.0012	R	LQDLVDK	L			6	File13689 Spectrum2402 scans: 6857
2	F1MTZ2_BOVIN	Myosin-3 OS=Bos taurus OX=9913 GN=MYH3 PE=3 SV=2	14143	224784	1294	1124	211	193	76	5.7	404	1	0	415.734	829.454	2	829.455	-0.0002	0	12.09	22	29	2.7	R	LQDLVDK	L			4	File13689 Spectrum2567 scans: 7045
2	F1MTZ2_BOVIN	Myosin-3 OS=Bos taurus OX=9913 GN=MYH3 PE=3 SV=2	14143	224784	1294	1124	211	193	76	5.7	405	1	0	415.735	829.454	2	829.455	-0.0001	0	43		29	0.0022	R	LQDLVDK	L			6	File13689 Spectrum2477 scans: 6942
2	F1MTZ2_BOVIN	Myosin-3 OS=Bos taurus OX=9913 GN=MYH3 PE=3 SV=2	14143	224784	1294	1124	211	193	76	5.7	413	1	0	416.232	830.45	2	830.45	-0.0001	0	26.54		28	0.078	K	NLEQTVK	D			6	File13689 Spectrum870 scans: 4951
2	F1MTZ2_BOVIN	Myosin-3 OS=Bos taurus OX=9913 GN=MYH3 PE=3 SV=2	14143	224784	1294	1124	211	193	76	5.7	414	1	0	416.232	830.45	2	830.45	0.0001	0	24.13		28	0.14	K	NLEQTVK	D			5	File13689 Spectrum916 scans: 5014
2	F1MTZ2_BOVIN	Myosin-3 OS=Bos taurus OX=9913 GN=MYH3 PE=3 SV=2	14143	224784	1294	1124	211	193	76	5.7	447	2	0	423.233	844.452	2	844.452	0.0005	1	21.04		28	0.28	R	SRNEAIR	I			6	File13689 Spectrum9 scans: 3117
2	F1MTZ2_BOVIN	Myosin-3 OS=Bos taurus OX=9913 GN=MYH3 PE=3 SV=2	14143	224784	1294	1124	211	193	76	5.7	488	1	0	428.233	854.452	2	854.454	-0.0015	0	26.71		23	0.025	R	ILYGDFK	Q			6	File13689 Spectrum5822 scans: 10957
2	F1MTZ2_BOVIN	Myosin-3 OS=Bos taurus OX=9913 GN=MYH3 PE=3 SV=2	14143	224784	1294	1124	211	193	76	5.7	489	1	0	428.234	854.453	2	854.454	-0.0009	0	17.61		23	0.2	R	ILYGDFK	Q			6	File13689 Spectrum5981 scans: 11152
2	F1MTZ2_BOVIN	Myosin-3 OS=Bos taurus OX=9913 GN=MYH3 PE=3 SV=2	14143	224784	1294	1124	211	193	76	5.7	490	1	0	428.234	854.454	2	854.454	0	0	33.35		23	0.0049	R	ILYGDFK	Q			6	File13689 Spectrum5902 scans: 11052
2	F1MTZ2_BOVIN	Myosin-3 OS=Bos taurus OX=9913 GN=MYH3 PE=3 SV=2	14143	224784	1294	1124	211	193	76	5.7	491	1	0	428.234	854.454	2	854.454	0	0	26.17		23	0.026	R	ILYGDFK	Q			6	File13689 Spectrum5735 scans: 10856
2	F1MTZ2_BOVIN	Myosin-3 OS=Bos taurus OX=9913 GN=MYH3 PE=3 SV=2	14143	224784	1294	1124	211	193	76	5.7	492	1	0	428.234	854.454	2	854.454	0.0001	0	22.29		23	0.063	R	ILYGDFK	Q			4	File13689 Spectrum6053 scans: 11242
2	F1MTZ2_BOVIN	Myosin-3 OS=Bos taurus OX=9913 GN=MYH3 PE=3 SV=2	14143	224784	1294	1124	211	193	76	5.7	493	1	0	428.235	854.455	2	854.454	0.0016	0	22.93		23	0.064	R	ILYGDFK	Q			6	File13689 Spectrum6136 scans: 11338
2	F1MTZ2_BOVIN	Myosin-3 OS=Bos taurus OX=9913 GN=MYH3 PE=3 SV=2	14143	224784	1294	1124	211	193	76	5.7	510	1	0	430.735	859.455	2	859.455	-0.0002	0	39.84		28	0.0038	R	IHFGTTGK	L			6	File13689 Spectrum1286 scans: 5471
2	F1MTZ2_BOVIN	Myosin-3 OS=Bos taurus OX=9913 GN=MYH3 PE=3 SV=2	14143	224784	1294	1124	211	193	76	5.7	511	1	0	430.735	859.455	2	859.455	0	0	31.93		28	0.024	R	IHFGTTGK	L			6	File13689 Spectrum1223 scans: 5399
2	F1MTZ2_BOVIN	Myosin-3 OS=Bos taurus OX=9913 GN=MYH3 PE=3 SV=2	14143	224784	1294	1124	211	193	76	5.7	547	1	0	435.24	868.465	2	868.465	-0.0002	0	28.34		23	0.016	K	TIHELEK	S			5	File13689 Spectrum304 scans: 4145
2	F1MTZ2_BOVIN	Myosin-3 OS=Bos taurus OX=9913 GN=MYH3 PE=3 SV=2	14143	224784	1294	1124	211	193	76	5.7	548	1	0	435.24	868.465	2	868.465	0	0	34.1		23	0.0042	K	TIHELEK	S			5	File13689 Spectrum358 scans: 4243
2	F1MTZ2_BOVIN	Myosin-3 OS=Bos taurus OX=9913 GN=MYH3 PE=3 SV=2	14143	224784	1294	1124	211	193	76	5.7	549	1	0	435.24	868.465	2	868.465	0	0	34.57		23	0.0038	K	TIHELEK	S			5	File13689 Spectrum331 scans: 4194
2	F1MTZ2_BOVIN	Myosin-3 OS=Bos taurus OX=9913 GN=MYH3 PE=3 SV=2	14143	224784	1294	1124	211	193	76	5.7	576	1	0	437.753	873.492	2	873.492	-0.0001	1	29.37		27	0.03	K	IKEVTER	A			4	File13689 Spectrum73 scans: 3524
2	F1MTZ2_BOVIN	Myosin-3 OS=Bos taurus OX=9913 GN=MYH3 PE=3 SV=2	14143	224784	1294	1124	211	193	76	5.7	578	2	0	437.754	873.493	2	873.492	0.001	1	15.37		27	0.75	K	IKEVTER	A			3	File13689 Spectrum64 scans: 3485
2	F1MTZ2_BOVIN	Myosin-3 OS=Bos taurus OX=9913 GN=MYH3 PE=3 SV=2	14143	224784	1294	1124	211	193	76	5.7	637	1	0	442.715	883.416	2	883.416	-0.0004	0	19.87		24	0.14	K	HWPWMK	L			5	File13689 Spectrum7558 scans: 13071
2	F1MTZ2_BOVIN	Myosin-3 OS=Bos taurus OX=9913 GN=MYH3 PE=3 SV=2	14143	224784	1294	1124	211	193	76	5.7	638	1	0	442.716	883.416	2	883.416	0.0001	0	23.96		24	0.057	K	HWPWMK	L			5	File13689 Spectrum6992 scans: 12346
2	F1MTZ2_BOVIN	Myosin-3 OS=Bos taurus OX=9913 GN=MYH3 PE=3 SV=2	14143	224784	1294	1124	211	193	76	5.7	639	1	0	442.716	883.416	2	883.416	0.0001	0	23.63		24	0.061	K	HWPWMK	L			5	File13689 Spectrum7318 scans: 12754
2	F1MTZ2_BOVIN	Myosin-3 OS=Bos taurus OX=9913 GN=MYH3 PE=3 SV=2	14143	224784	1294	1124	211	193	76	5.7	640	1	0	442.716	883.416	2	883.416	0.0001	0	18.63		24	0.19	K	HWPWMK	L			5	File13689 Spectrum7715 scans: 13258
2	F1MTZ2_BOVIN	Myosin-3 OS=Bos taurus OX=9913 GN=MYH3 PE=3 SV=2	14143	224784	1294	1124	211	193	76	5.7	641	1	0	442.716	883.417	2	883.416	0.0002	0	20.73		24	0.12	K	HWPWMK	L			5	File13689 Spectrum7475 scans: 12973
2	F1MTZ2_BOVIN	Myosin-3 OS=Bos taurus OX=9913 GN=MYH3 PE=3 SV=2	14143	224784	1294	1124	211	193	76	5.7	642	1	0	442.716	883.417	2	883.416	0.0002	0	21.88		24	0.091	K	HWPWMK	L			5	File13689 Spectrum7369 scans: 12826
2	F1MTZ2_BOVIN	Myosin-3 OS=Bos taurus OX=9913 GN=MYH3 PE=3 SV=2	14143	224784	1294	1124	211	193	76	5.7	643	1	0	442.716	883.417	2	883.416	0.0002	0	25.92		24	0.036	K	HWPWMK	L			5	File13689 Spectrum7259 scans: 12674
2	F1MTZ2_BOVIN	Myosin-3 OS=Bos taurus OX=9913 GN=MYH3 PE=3 SV=2	14143	224784	1294	1124	211	193	76	5.7	644	1	0	442.716	883.417	2	883.416	0.0003	0	18.77	23	24	0.19	K	HWPWMK	L			5	File13689 Spectrum7637 scans: 13164
2	F1MTZ2_BOVIN	Myosin-3 OS=Bos taurus OX=9913 GN=MYH3 PE=3 SV=2	14143	224784	1294	1124	211	193	76	5.7	645	1	0	442.716	883.417	2	883.416	0.0004	0	23.76		24	0.059	K	HWPWMK	L			5	File13689 Spectrum7415 scans: 12895
2	F1MTZ2_BOVIN	Myosin-3 OS=Bos taurus OX=9913 GN=MYH3 PE=3 SV=2	14143	224784	1294	1124	211	193	76	5.7	646	1	0	442.716	883.417	2	883.416	0.0005	0	22.3		24	0.083	K	HWPWMK	L			5	File13689 Spectrum7189 scans: 12585
2	F1MTZ2_BOVIN	Myosin-3 OS=Bos taurus OX=9913 GN=MYH3 PE=3 SV=2	14143	224784	1294	1124	211	193	76	5.7	647	1	0	442.716	883.417	2	883.416	0.0011	0	19.54	24	24	0.16	K	HWPWMK	L			5	File13689 Spectrum6918 scans: 12255
2	F1MTZ2_BOVIN	Myosin-3 OS=Bos taurus OX=9913 GN=MYH3 PE=3 SV=2	14143	224784	1294	1124	211	193	76	5.7	712	1	0	450.712	899.41	2	899.411	-0.001	0	14.49	21	21	0.28	K	HWPWMK	L	Oxidation (M)	0.000010.0	4	File13689 Spectrum5684 scans: 10800
2	F1MTZ2_BOVIN	Myosin-3 OS=Bos taurus OX=9913 GN=MYH3 PE=3 SV=2	14143	224784	1294	1124	211	193	76	5.7	713	1	0	450.713	899.411	2	899.411	-0.0005	0	4.15	16	22	3.5	K	HWPWMK	L	Oxidation (M)	0.000010.0	4	File13689 Spectrum6145 scans: 11348
2	F1MTZ2_BOVIN	Myosin-3 OS=Bos taurus OX=9913 GN=MYH3 PE=3 SV=2	14143	224784	1294	1124	211	193	76	5.7	714	1	0	450.713	899.411	2	899.411	-0.0002	0	21.14		22	0.069	K	HWPWMK	L	Oxidation (M)	0.000010.0	4	File13689 Spectrum5782 scans: 10909
2	F1MTZ2_BOVIN	Myosin-3 OS=Bos taurus OX=9913 GN=MYH3 PE=3 SV=2	14143	224784	1294	1124	211	193	76	5.7	715	1	0	450.713	899.411	2	899.411	0.0002	0	12.91		22	0.46	K	HWPWMK	L	Oxidation (M)	0.000010.0	5	File13689 Spectrum6246 scans: 11465
2	F1MTZ2_BOVIN	Myosin-3 OS=Bos taurus OX=9913 GN=MYH3 PE=3 SV=2	14143	224784	1294	1124	211	193	76	5.7	716	1	0	450.713	899.412	2	899.411	0.0003	0	14.44		22	0.32	K	HWPWMK	L	Oxidation (M)	0.000010.0	5	File13689 Spectrum6339 scans: 11569
2	F1MTZ2_BOVIN	Myosin-3 OS=Bos taurus OX=9913 GN=MYH3 PE=3 SV=2	14143	224784	1294	1124	211	193	76	5.7	717	1	0	450.713	899.412	2	899.411	0.0005	0	5.06	17	22	2.8	K	HWPWMK	L	Oxidation (M)	0.000010.0	4	File13689 Spectrum6049 scans: 11237
2	F1MTZ2_BOVIN	Myosin-3 OS=Bos taurus OX=9913 GN=MYH3 PE=3 SV=2	14143	224784	1294	1124	211	193	76	5.7	718	1	0	450.713	899.412	2	899.411	0.0009	0	19.7		22	0.096	K	HWPWMK	L	Oxidation (M)	0.000010.0	4	File13689 Spectrum5862 scans: 11004
2	F1MTZ2_BOVIN	Myosin-3 OS=Bos taurus OX=9913 GN=MYH3 PE=3 SV=2	14143	224784	1294	1124	211	193	76	5.7	719	1	0	450.713	899.412	2	899.411	0.001	0	11.78	22	22	0.6	K	HWPWMK	L	Oxidation (M)	0.000010.0	4	File13689 Spectrum5939 scans: 11098
2	F1MTZ2_BOVIN	Myosin-3 OS=Bos taurus OX=9913 GN=MYH3 PE=3 SV=2	14143	224784	1294	1124	211	193	76	5.7	720	1	0	450.714	899.413	2	899.411	0.0014	0	12.27	20	22	0.53	K	HWPWMK	L	Oxidation (M)	0.000010.0	5	File13689 Spectrum5592 scans: 10693
2	F1MTZ2_BOVIN	Myosin-3 OS=Bos taurus OX=9913 GN=MYH3 PE=3 SV=2	14143	224784	1294	1124	211	193	76	5.7	724	4	0	450.766	899.518	2	899.519	-0.0007	1	6.28		26	4.7	K	LRVDLER	N			8	File13689 Spectrum3110 scans: 7702
2	F1MTZ2_BOVIN	Myosin-3 OS=Bos taurus OX=9913 GN=MYH3 PE=3 SV=2	14143	224784	1294	1124	211	193	76	5.7	725	1	0	450.767	899.519	2	899.519	-0.0002	1	25.41		26	0.058	K	LRVDLER	N			7	File13689 Spectrum3044 scans: 7619
2	F1MTZ2_BOVIN	Myosin-3 OS=Bos taurus OX=9913 GN=MYH3 PE=3 SV=2	14143	224784	1294	1124	211	193	76	5.7	726	1	0	450.767	899.519	2	899.519	0.0003	1	29.97		25	0.02	K	LRVDLER	N			8	File13689 Spectrum2964 scans: 7532
2	F1MTZ2_BOVIN	Myosin-3 OS=Bos taurus OX=9913 GN=MYH3 PE=3 SV=2	14143	224784	1294	1124	211	193	76	5.7	796	1	0	455.237	908.459	2	908.46	-0.0011	0	42.2		25	0.001	K	VGNEYVTK	G			7	File13689 Spectrum629 scans: 4647
2	F1MTZ2_BOVIN	Myosin-3 OS=Bos taurus OX=9913 GN=MYH3 PE=3 SV=2	14143	224784	1294	1124	211	193	76	5.7	797	1	0	455.237	908.46	2	908.46	-0.0002	0	46.98		25	0.00035	K	VGNEYVTK	G			7	File13689 Spectrum679 scans: 4711
2	F1MTZ2_BOVIN	Myosin-3 OS=Bos taurus OX=9913 GN=MYH3 PE=3 SV=2	14143	224784	1294	1124	211	193	76	5.7	798	1	0	455.238	908.46	2	908.46	0	0	28.6		25	0.024	K	VGNEYVTK	G			6	File13689 Spectrum723 scans: 4771
2	F1MTZ2_BOVIN	Myosin-3 OS=Bos taurus OX=9913 GN=MYH3 PE=3 SV=2	14143	224784	1294	1124	211	193	76	5.7	876	1	0	460.253	918.491	2	918.492	-0.0012	0	5.44	17	27	7.7	K	SANFQKPK	V			4	File13689 Spectrum75 scans: 3528
2	F1MTZ2_BOVIN	Myosin-3 OS=Bos taurus OX=9913 GN=MYH3 PE=3 SV=2	14143	224784	1294	1124	211	193	76	5.7	877	1	0	460.253	918.492	2	918.492	-0.0002	0	37.27		27	0.0051	K	SANFQKPK	V			5	File13689 Spectrum96 scans: 3618
2	F1MTZ2_BOVIN	Myosin-3 OS=Bos taurus OX=9913 GN=MYH3 PE=3 SV=2	14143	224784	1294	1124	211	193	76	5.7	878	1	0	460.253	918.492	2	918.492	-0.0002	0	37.71		27	0.0046	K	SANFQKPK	V			5	File13689 Spectrum87 scans: 3577
2	F1MTZ2_BOVIN	Myosin-3 OS=Bos taurus OX=9913 GN=MYH3 PE=3 SV=2	14143	224784	1294	1124	211	193	76	5.7	901	1	0	462.755	923.496	2	923.496	-0.0008	0	25.77		25	0.048	R	SLSTELFK	L			6	File13689 Spectrum7537 scans: 13046
2	F1MTZ2_BOVIN	Myosin-3 OS=Bos taurus OX=9913 GN=MYH3 PE=3 SV=2	14143	224784	1294	1124	211	193	76	5.7	902	1	0	462.755	923.496	2	923.496	-0.0008	0	23.17		25	0.087	R	SLSTELFK	L			6	File13689 Spectrum7013 scans: 12372
2	F1MTZ2_BOVIN	Myosin-3 OS=Bos taurus OX=9913 GN=MYH3 PE=3 SV=2	14143	224784	1294	1124	211	193	76	5.7	903	1	0	462.755	923.496	2	923.496	-0.0005	0	37.99		25	0.0029	R	SLSTELFK	L			5	File13689 Spectrum7403 scans: 12881
2	F1MTZ2_BOVIN	Myosin-3 OS=Bos taurus OX=9913 GN=MYH3 PE=3 SV=2	14143	224784	1294	1124	211	193	76	5.7	904	1	0	462.755	923.496	2	923.496	0.0001	0	25.03		25	0.056	R	SLSTELFK	L			5	File13689 Spectrum7613 scans: 13136
2	F1MTZ2_BOVIN	Myosin-3 OS=Bos taurus OX=9913 GN=MYH3 PE=3 SV=2	14143	224784	1294	1124	211	193	76	5.7	905	1	0	462.756	923.497	2	923.496	0.0003	0	38.6		25	0.0026	R	SLSTELFK	L			6	File13689 Spectrum7462 scans: 12957
2	F1MTZ2_BOVIN	Myosin-3 OS=Bos taurus OX=9913 GN=MYH3 PE=3 SV=2	14143	224784	1294	1124	211	193	76	5.7	906	1	0	462.756	923.497	2	923.496	0.0005	0	18.78		25	0.25	R	SLSTELFK	L			5	File13689 Spectrum7782 scans: 13343
2	F1MTZ2_BOVIN	Myosin-3 OS=Bos taurus OX=9913 GN=MYH3 PE=3 SV=2	14143	224784	1294	1124	211	193	76	5.7	907	1	0	462.756	923.497	2	923.496	0.0005	0	12.32	22	25	1.1	R	SLSTELFK	L			5	File13689 Spectrum7882 scans: 13467
2	F1MTZ2_BOVIN	Myosin-3 OS=Bos taurus OX=9913 GN=MYH3 PE=3 SV=2	14143	224784	1294	1124	211	193	76	5.7	908	1	0	462.756	923.498	2	923.496	0.0013	0	22.02		25	0.1	R	SLSTELFK	L			6	File13689 Spectrum7686 scans: 13224
2	F1MTZ2_BOVIN	Myosin-3 OS=Bos taurus OX=9913 GN=MYH3 PE=3 SV=2	14143	224784	1294	1124	211	193	76	5.7	909	1	0	462.756	923.498	2	923.496	0.0018	0	28.36		25	0.024	R	SLSTELFK	L			6	File13689 Spectrum7363 scans: 12818
2	F1MTZ2_BOVIN	Myosin-3 OS=Bos taurus OX=9913 GN=MYH3 PE=3 SV=2	14143	224784	1294	1124	211	193	76	5.7	915	1	0	464.719	927.423	2	927.423	0.0001	0	36.84		23	0.0022	R	HDCDLLR	E			6	File13689 Spectrum1677 scans: 5954
2	F1MTZ2_BOVIN	Myosin-3 OS=Bos taurus OX=9913 GN=MYH3 PE=3 SV=2	14143	224784	1294	1124	211	193	76	5.7	916	1	0	464.719	927.423	2	927.423	0.0002	0	28.26		23	0.016	R	HDCDLLR	E			5	File13689 Spectrum1625 scans: 5885
2	F1MTZ2_BOVIN	Myosin-3 OS=Bos taurus OX=9913 GN=MYH3 PE=3 SV=2	14143	224784	1294	1124	211	193	76	5.7	930	1	0	465.287	928.559	2	928.559	-0.0005	0	38.15		24	0.0022	K	LVTLVQEK	N			7	File13689 Spectrum4108 scans: 8891
2	F1MTZ2_BOVIN	Myosin-3 OS=Bos taurus OX=9913 GN=MYH3 PE=3 SV=2	14143	224784	1294	1124	211	193	76	5.7	931	1	0	465.287	928.559	2	928.559	-0.0003	0	47.81		24	0.00024	K	LVTLVQEK	N			7	File13689 Spectrum4006 scans: 8774
2	F1MTZ2_BOVIN	Myosin-3 OS=Bos taurus OX=9913 GN=MYH3 PE=3 SV=2	14143	224784	1294	1124	211	193	76	5.7	932	1	0	465.287	928.559	2	928.559	0.0001	0	41.2		24	0.0011	K	LVTLVQEK	N			6	File13689 Spectrum4185 scans: 8985
2	F1MTZ2_BOVIN	Myosin-3 OS=Bos taurus OX=9913 GN=MYH3 PE=3 SV=2	14143	224784	1294	1124	211	193	76	5.7	933	1	0	465.287	928.56	2	928.559	0.0009	0	48.72		24	0.00019	K	LVTLVQEK	N			6	File13689 Spectrum3930 scans: 8686
2	F1MTZ2_BOVIN	Myosin-3 OS=Bos taurus OX=9913 GN=MYH3 PE=3 SV=2	14143	224784	1294	1124	211	193	76	5.7	954	1	0	467.771	933.528	2	933.528	-0.0002	1	41.74		24	0.00094	K	AKFQLEAK	I			5	File13689 Spectrum2053 scans: 6434
2	F1MTZ2_BOVIN	Myosin-3 OS=Bos taurus OX=9913 GN=MYH3 PE=3 SV=2	14143	224784	1294	1124	211	193	76	5.7	955	1	0	467.772	933.529	2	933.528	0.0009	1	25.04		24	0.044	K	AKFQLEAK	I			11	File13689 Spectrum1993 scans: 6358
2	F1MTZ2_BOVIN	Myosin-3 OS=Bos taurus OX=9913 GN=MYH3 PE=3 SV=2	14143	224784	1294	1124	211	193	76	5.7	1049	1	0	474.243	946.471	2	946.472	-0.0005	0	28.75		26	0.033	R	ATLEQTER	S			5	File13689 Spectrum405 scans: 4322
2	F1MTZ2_BOVIN	Myosin-3 OS=Bos taurus OX=9913 GN=MYH3 PE=3 SV=2	14143	224784	1294	1124	211	193	76	5.7	1051	1	0	474.243	946.472	2	946.472	-0.0003	0	30.42		27	0.024	R	ATLEQTER	S			5	File13689 Spectrum346 scans: 4219
2	F1MTZ2_BOVIN	Myosin-3 OS=Bos taurus OX=9913 GN=MYH3 PE=3 SV=2	14143	224784	1294	1124	211	193	76	5.7	1052	1	0	474.243	946.472	2	946.472	-0.0001	0	27.63		27	0.049	R	ATLEQTER	S			5	File13689 Spectrum374 scans: 4269
2	F1MTZ2_BOVIN	Myosin-3 OS=Bos taurus OX=9913 GN=MYH3 PE=3 SV=2	14143	224784	1294	1124	211	193	76	5.7	1053	1	0	474.244	946.473	2	946.472	0.0008	0	24.23		27	0.11	R	ATLEQTER	S			7	File13689 Spectrum318 scans: 4171
2	F1MTZ2_BOVIN	Myosin-3 OS=Bos taurus OX=9913 GN=MYH3 PE=3 SV=2	14143	224784	1294	1124	211	193	76	5.7	1060	5	0	474.729	947.443	2	947.445	-0.0013	0	5.52		25	5.2	R	TEELEEAK	K			5	File13689 Spectrum516 scans: 4490
2	F1MTZ2_BOVIN	Myosin-3 OS=Bos taurus OX=9913 GN=MYH3 PE=3 SV=2	14143	224784	1294	1124	211	193	76	5.7	1061	1	0	474.729	947.444	2	947.445	-0.0007	0	20.54		25	0.16	R	TEELEEAK	K			5	File13689 Spectrum645 scans: 4668
2	F1MTZ2_BOVIN	Myosin-3 OS=Bos taurus OX=9913 GN=MYH3 PE=3 SV=2	14143	224784	1294	1124	211	193	76	5.7	1063	1	0	474.729	947.444	2	947.445	-0.0002	0	34.11		25	0.0072	R	TEELEEAK	K			6	File13689 Spectrum601 scans: 4607
2	F1MTZ2_BOVIN	Myosin-3 OS=Bos taurus OX=9913 GN=MYH3 PE=3 SV=2	14143	224784	1294	1124	211	193	76	5.7	1064	1	0	474.73	947.445	2	947.445	-0.0001	0	41.4		25	0.0014	R	TEELEEAK	K			6	File13689 Spectrum562 scans: 4551
2	F1MTZ2_BOVIN	Myosin-3 OS=Bos taurus OX=9913 GN=MYH3 PE=3 SV=2	14143	224784	1294	1124	211	193	76	5.7	1109	1	0	479.272	956.528	2	956.529	-0.0007	0	38.19		25	0.0029	K	EQLAIVER	R			6	File13689 Spectrum4011 scans: 8780
2	F1MTZ2_BOVIN	Myosin-3 OS=Bos taurus OX=9913 GN=MYH3 PE=3 SV=2	14143	224784	1294	1124	211	193	76	5.7	1111	1	0	479.272	956.529	2	956.529	-0.0001	0	31.53		26	0.014	K	EQLAIVER	R			6	File13689 Spectrum4096 scans: 8877
2	F1MTZ2_BOVIN	Myosin-3 OS=Bos taurus OX=9913 GN=MYH3 PE=3 SV=2	14143	224784	1294	1124	211	193	76	5.7	1112	1	0	479.272	956.529	2	956.529	0.0001	0	34.21		26	0.0076	K	EQLAIVER	R			6	File13689 Spectrum3936 scans: 8693
2	F1MTZ2_BOVIN	Myosin-3 OS=Bos taurus OX=9913 GN=MYH3 PE=3 SV=2	14143	224784	1294	1124	211	193	76	5.7	1123	1	0	480.21	958.406	2	958.407	-0.0005	0	17.53		18	0.062	R	MVVHESEE	-			7	File13689 Spectrum698 scans: 4736
2	F1MTZ2_BOVIN	Myosin-3 OS=Bos taurus OX=9913 GN=MYH3 PE=3 SV=2	14143	224784	1294	1124	211	193	76	5.7	1124	1	0	480.21	958.406	2	958.407	-0.0003	0	10.39		18	0.32	R	MVVHESEE	-			7	File13689 Spectrum649 scans: 4673
2	F1MTZ2_BOVIN	Myosin-3 OS=Bos taurus OX=9913 GN=MYH3 PE=3 SV=2	14143	224784	1294	1124	211	193	76	5.7	1131	1	0	480.261	958.508	2	958.508	-0.0002	0	39.31		27	0.0032	R	INQQLDTK	L			7	File13689 Spectrum456 scans: 4405
2	F1MTZ2_BOVIN	Myosin-3 OS=Bos taurus OX=9913 GN=MYH3 PE=3 SV=2	14143	224784	1294	1124	211	193	76	5.7	1132	1	0	480.261	958.508	2	958.508	0	0	53.6		27	0.00012	R	INQQLDTK	L			7	File13689 Spectrum499 scans: 4467
2	F1MTZ2_BOVIN	Myosin-3 OS=Bos taurus OX=9913 GN=MYH3 PE=3 SV=2	14143	224784	1294	1124	211	193	76	5.7	1133	1	0	480.262	958.509	2	958.508	0.0007	0	50.9		27	0.00022	R	INQQLDTK	L			6	File13689 Spectrum423 scans: 4352
2	F1MTZ2_BOVIN	Myosin-3 OS=Bos taurus OX=9913 GN=MYH3 PE=3 SV=2	14143	224784	1294	1124	211	193	76	5.7	1136	1	0	480.28	958.545	2	958.545	0.0004	1	14.79		26	0.79	K	KNLEQTVK	D			4	File13689 Spectrum186 scans: 3908
2	F1MTZ2_BOVIN	Myosin-3 OS=Bos taurus OX=9913 GN=MYH3 PE=3 SV=2	14143	224784	1294	1124	211	193	76	5.7	1205	1	0	485.24	968.466	2	968.468	-0.001	1	26.29		24	0.034	K	TRDFTSSR	M			5	File13689 Spectrum127 scans: 3742
2	F1MTZ2_BOVIN	Myosin-3 OS=Bos taurus OX=9913 GN=MYH3 PE=3 SV=2	14143	224784	1294	1124	211	193	76	5.7	1239	1	0	487.257	972.498	2	972.499	-0.0004	1	26.33		26	0.055	R	GKNEEIQR	S			5	File13689 Spectrum24 scans: 3168
2	F1MTZ2_BOVIN	Myosin-3 OS=Bos taurus OX=9913 GN=MYH3 PE=3 SV=2	14143	224784	1294	1124	211	193	76	5.7	1240	1	0	487.257	972.499	2	972.499	0	1	39.19		26	0.0029	R	GKNEEIQR	S			6	File13689 Spectrum16 scans: 3130
2	F1MTZ2_BOVIN	Myosin-3 OS=Bos taurus OX=9913 GN=MYH3 PE=3 SV=2	14143	224784	1294	1124	211	193	76	5.7	1241	1	0	487.258	972.502	2	972.503	-0.0008	0	31.02		26	0.018	K	LYDQHLGK	S			6	File13689 Spectrum1015 scans: 5143
2	F1MTZ2_BOVIN	Myosin-3 OS=Bos taurus OX=9913 GN=MYH3 PE=3 SV=2	14143	224784	1294	1124	211	193	76	5.7	1242	1	0	487.258	972.502	2	972.503	-0.0007	0	22.11		26	0.14	K	LYDQHLGK	S			6	File13689 Spectrum1118 scans: 5278
2	F1MTZ2_BOVIN	Myosin-3 OS=Bos taurus OX=9913 GN=MYH3 PE=3 SV=2	14143	224784	1294	1124	211	193	76	5.7	1243	1	0	487.259	972.502	2	972.503	-0.0005	0	35.64		26	0.0061	K	LYDQHLGK	S			7	File13689 Spectrum1065 scans: 5209
2	F1MTZ2_BOVIN	Myosin-3 OS=Bos taurus OX=9913 GN=MYH3 PE=3 SV=2	14143	224784	1294	1124	211	193	76	5.7	1244	1	0	487.259	972.503	2	972.503	-0.0004	0	31.5		26	0.016	K	LYDQHLGK	S			6	File13689 Spectrum1183 scans: 5353
2	F1MTZ2_BOVIN	Myosin-3 OS=Bos taurus OX=9913 GN=MYH3 PE=3 SV=2	14143	224784	1294	1124	211	193	76	5.7	1245	9	0	487.259	972.503	2	972.503	-0.0001	0	3.29		26	10	K	LYDQHLGK	S			5	File13689 Spectrum1258 scans: 5436
2	F1MTZ2_BOVIN	Myosin-3 OS=Bos taurus OX=9913 GN=MYH3 PE=3 SV=2	14143	224784	1294	1124	211	193	76	5.7	1246	1	0	487.269	972.524	2	972.524	-0.0005	0	63.59		27	1.2e-05	R	ANSLAAALDK	K			8	File13689 Spectrum4758 scans: 9661
2	F1MTZ2_BOVIN	Myosin-3 OS=Bos taurus OX=9913 GN=MYH3 PE=3 SV=2	14143	224784	1294	1124	211	193	76	5.7	1247	1	0	487.269	972.524	2	972.524	0.0004	0	75.17		27	8.3e-07	R	ANSLAAALDK	K			9	File13689 Spectrum4692 scans: 9577
2	F1MTZ2_BOVIN	Myosin-3 OS=Bos taurus OX=9913 GN=MYH3 PE=3 SV=2	14143	224784	1294	1124	211	193	76	5.7	1263	3	0	488.208	974.401	2	974.402	-0.0008	0	1.74		15	1.1	R	MVVHESEE	-	Oxidation (M)	0.10000000.0	2	File13689 Spectrum114 scans: 3700
2	F1MTZ2_BOVIN	Myosin-3 OS=Bos taurus OX=9913 GN=MYH3 PE=3 SV=2	14143	224784	1294	1124	211	193	76	5.7	1264	2	0	488.208	974.401	2	974.402	-0.0002	0	7.05		16	0.41	R	MVVHESEE	-	Oxidation (M)	0.10000000.0	4	File13689 Spectrum104 scans: 3660
2	F1MTZ2_BOVIN	Myosin-3 OS=Bos taurus OX=9913 GN=MYH3 PE=3 SV=2	14143	224784	1294	1124	211	193	76	5.7	1302	3	0	489.79	977.565	2	977.566	-0.001	1	7.44		21	1.3	K	SRVTFQLK	A			4	File13689 Spectrum3508 scans: 8171
2	F1MTZ2_BOVIN	Myosin-3 OS=Bos taurus OX=9913 GN=MYH3 PE=3 SV=2	14143	224784	1294	1124	211	193	76	5.7	1303	1	0	489.79	977.566	2	977.566	-0.0003	1	20.18		21	0.07	K	SRVTFQLK	A			5	File13689 Spectrum3585 scans: 8263
2	F1MTZ2_BOVIN	Myosin-3 OS=Bos taurus OX=9913 GN=MYH3 PE=3 SV=2	14143	224784	1294	1124	211	193	76	5.7	1398	8	0	496.765	991.515	2	991.519	-0.0037	0	5.59		26	6.7	R	SLSELSTQK	S			2	File13689 Spectrum4820 scans: 9738
2	F1MTZ2_BOVIN	Myosin-3 OS=Bos taurus OX=9913 GN=MYH3 PE=3 SV=2	14143	224784	1294	1124	211	193	76	5.7	1399	1	0	496.766	991.518	2	991.519	-0.0003	0	34.49		26	0.0084	R	SLSELSTQK	S			7	File13689 Spectrum2072 scans: 6457
2	F1MTZ2_BOVIN	Myosin-3 OS=Bos taurus OX=9913 GN=MYH3 PE=3 SV=2	14143	224784	1294	1124	211	193	76	5.7	1400	1	0	496.766	991.518	2	991.519	-0.0003	0	46.18		26	0.00057	R	SLSELSTQK	S			7	File13689 Spectrum2181 scans: 6600
2	F1MTZ2_BOVIN	Myosin-3 OS=Bos taurus OX=9913 GN=MYH3 PE=3 SV=2	14143	224784	1294	1124	211	193	76	5.7	1401	1	0	496.767	991.519	2	991.519	0	0	50.48		26	0.00021	R	SLSELSTQK	S			7	File13689 Spectrum2125 scans: 6527
2	F1MTZ2_BOVIN	Myosin-3 OS=Bos taurus OX=9913 GN=MYH3 PE=3 SV=2	14143	224784	1294	1124	211	193	76	5.7	1419	1	0	498.243	994.472	2	994.472	-0.0003	0	39.12		24	0.0019	K	YETDAIQR	T			5	File13689 Spectrum1438 scans: 5657
2	F1MTZ2_BOVIN	Myosin-3 OS=Bos taurus OX=9913 GN=MYH3 PE=3 SV=2	14143	224784	1294	1124	211	193	76	5.7	1420	1	0	498.243	994.472	2	994.472	-0.0002	0	52.74		24	8.4e-05	K	YETDAIQR	T			7	File13689 Spectrum1502 scans: 5731
2	F1MTZ2_BOVIN	Myosin-3 OS=Bos taurus OX=9913 GN=MYH3 PE=3 SV=2	14143	224784	1294	1124	211	193	76	5.7	1421	1	0	498.244	994.473	2	994.472	0.001	0	18.24		24	0.24	K	YETDAIQR	T			5	File13689 Spectrum1564 scans: 5805
2	F1MTZ2_BOVIN	Myosin-3 OS=Bos taurus OX=9913 GN=MYH3 PE=3 SV=2	14143	224784	1294	1124	211	193	76	5.7	1539	2	0	502.25	1002.48	2	1002.49	-0.0023	0	0.17	13	25	16	K	DEEIEQLK	R			4	File13689 Spectrum3489 scans: 8150
2	F1MTZ2_BOVIN	Myosin-3 OS=Bos taurus OX=9913 GN=MYH3 PE=3 SV=2	14143	224784	1294	1124	211	193	76	5.7	1542	1	0	502.746	1003.48	2	1003.48	-0.0047	0	28.98		27	0.033	R	ELEELSER	L			6	File13689 Spectrum2608 scans: 7091
2	F1MTZ2_BOVIN	Myosin-3 OS=Bos taurus OX=9913 GN=MYH3 PE=3 SV=2	14143	224784	1294	1124	211	193	76	5.7	1543	1	0	502.748	1003.48	2	1003.48	-0.0014	0	12.76	24	27	1.5	R	ELEELSER	L			5	File13689 Spectrum2659 scans: 7167
2	F1MTZ2_BOVIN	Myosin-3 OS=Bos taurus OX=9913 GN=MYH3 PE=3 SV=2	14143	224784	1294	1124	211	193	76	5.7	1544	1	0	502.748	1003.48	2	1003.48	-0.0012	0	21.12		27	0.21	R	ELEELSER	L			5	File13689 Spectrum3156 scans: 7765
2	F1MTZ2_BOVIN	Myosin-3 OS=Bos taurus OX=9913 GN=MYH3 PE=3 SV=2	14143	224784	1294	1124	211	193	76	5.7	1545	1	0	502.748	1003.48	2	1003.48	-0.0007	0	27.29		27	0.051	R	ELEELSER	L			6	File13689 Spectrum3231 scans: 7854
2	F1MTZ2_BOVIN	Myosin-3 OS=Bos taurus OX=9913 GN=MYH3 PE=3 SV=2	14143	224784	1294	1124	211	193	76	5.7	1546	1	0	502.748	1003.48	2	1003.48	-0.0006	0	15.31		27	0.8	R	ELEELSER	L			4	File13689 Spectrum3100 scans: 7689
2	F1MTZ2_BOVIN	Myosin-3 OS=Bos taurus OX=9913 GN=MYH3 PE=3 SV=2	14143	224784	1294	1124	211	193	76	5.7	1554	1	0	503.762	1005.51	2	1005.51	-0.0006	0	27.29		27	0.047	K	ESTVSQLSR	S			6	File13689 Spectrum1492 scans: 5720
2	F1MTZ2_BOVIN	Myosin-3 OS=Bos taurus OX=9913 GN=MYH3 PE=3 SV=2	14143	224784	1294	1124	211	193	76	5.7	1555	1	0	503.762	1005.51	2	1005.51	-0.0003	0	51.55		27	0.00018	K	ESTVSQLSR	S			6	File13689 Spectrum1432 scans: 5649
2	F1MTZ2_BOVIN	Myosin-3 OS=Bos taurus OX=9913 GN=MYH3 PE=3 SV=2	14143	224784	1294	1124	211	193	76	5.7	1556	1	0	503.762	1005.51	2	1005.51	-0.0003	0	38.3		27	0.0037	K	ESTVSQLSR	S			7	File13689 Spectrum1376 scans: 5580
2	F1MTZ2_BOVIN	Myosin-3 OS=Bos taurus OX=9913 GN=MYH3 PE=3 SV=2	14143	224784	1294	1124	211	193	76	5.7	1557	1	0	503.762	1005.51	2	1005.51	0.0011	0	25.82		27	0.066	K	ESTVSQLSR	S			6	File13689 Spectrum1551 scans: 5790
2	F1MTZ2_BOVIN	Myosin-3 OS=Bos taurus OX=9913 GN=MYH3 PE=3 SV=2	14143	224784	1294	1124	211	193	76	5.7	1616	1	0	509.261	1016.51	2	1016.51	-0.0003	0	46.47		26	0.00054	R	CNGVLEGIR	I			7	File13689 Spectrum4748 scans: 9648
2	F1MTZ2_BOVIN	Myosin-3 OS=Bos taurus OX=9913 GN=MYH3 PE=3 SV=2	14143	224784	1294	1124	211	193	76	5.7	1617	1	0	509.261	1016.51	2	1016.51	0.0005	0	38.71		26	0.0032	R	CNGVLEGIR	I			7	File13689 Spectrum4685 scans: 9567
2	F1MTZ2_BOVIN	Myosin-3 OS=Bos taurus OX=9913 GN=MYH3 PE=3 SV=2	14143	224784	1294	1124	211	193	76	5.7	1924	1	0	530.761	1059.51	2	1059.51	-0.0019	0	63.78		25	7.6e-06	K	ANSEVAQWR	T			6	File13689 Spectrum3135 scans: 7738
2	F1MTZ2_BOVIN	Myosin-3 OS=Bos taurus OX=9913 GN=MYH3 PE=3 SV=2	14143	224784	1294	1124	211	193	76	5.7	1925	1	0	530.762	1059.51	2	1059.51	-0.0006	0	45.73		25	0.00048	K	ANSEVAQWR	T			7	File13689 Spectrum3081 scans: 7664
2	F1MTZ2_BOVIN	Myosin-3 OS=Bos taurus OX=9913 GN=MYH3 PE=3 SV=2	14143	224784	1294	1124	211	193	76	5.7	1926	1	0	530.762	1059.51	2	1059.51	-0.0005	0	52.19		25	0.00011	K	ANSEVAQWR	T			7	File13689 Spectrum3201 scans: 7820
2	F1MTZ2_BOVIN	Myosin-3 OS=Bos taurus OX=9913 GN=MYH3 PE=3 SV=2	14143	224784	1294	1124	211	193	76	5.7	1942	3	0	531.278	1060.54	2	1060.54	0.0006	1	4.3	17	26	8.5	R	QLEEESKAK	S			2	File13689 Spectrum22 scans: 3153
2	F1MTZ2_BOVIN	Myosin-3 OS=Bos taurus OX=9913 GN=MYH3 PE=3 SV=2	14143	224784	1294	1124	211	193	76	5.7	1946	1	0	531.757	1061.5	2	1061.5	-0.0003	0	52.81		25	0.0001	K	VTVETEDNR	T			6	File13689 Spectrum460 scans: 4411
2	F1MTZ2_BOVIN	Myosin-3 OS=Bos taurus OX=9913 GN=MYH3 PE=3 SV=2	14143	224784	1294	1124	211	193	76	5.7	1947	1	0	531.757	1061.5	2	1061.5	-0.0002	0	52.81		25	0.0001	K	VTVETEDNR	T			6	File13689 Spectrum428 scans: 4359
2	F1MTZ2_BOVIN	Myosin-3 OS=Bos taurus OX=9913 GN=MYH3 PE=3 SV=2	14143	224784	1294	1124	211	193	76	5.7	1948	1	0	531.757	1061.5	2	1061.5	-0.0002	0	48.94		25	0.00025	K	VTVETEDNR	T			6	File13689 Spectrum398 scans: 4310
2	F1MTZ2_BOVIN	Myosin-3 OS=Bos taurus OX=9913 GN=MYH3 PE=3 SV=2	14143	224784	1294	1124	211	193	76	5.7	1949	1	0	531.757	1061.5	2	1061.5	0.0011	0	52.77		25	9.8e-05	K	VTVETEDNR	T			6	File13689 Spectrum368 scans: 4259
2	F1MTZ2_BOVIN	Myosin-3 OS=Bos taurus OX=9913 GN=MYH3 PE=3 SV=2	14143	224784	1294	1124	211	193	76	5.7	1980	1	0	533.298	1064.58	2	1064.58	-0.003	0	4.95	16	25	5.2	K	LFLWMVTR	I			3	File13689 Spectrum15608 scans: 23072
2	F1MTZ2_BOVIN	Myosin-3 OS=Bos taurus OX=9913 GN=MYH3 PE=3 SV=2	14143	224784	1294	1124	211	193	76	5.7	1981	1	0	533.298	1064.58	2	1064.58	-0.0027	0	23.53		25	0.072	K	LFLWMVTR	I			6	File13689 Spectrum14450 scans: 21406
2	F1MTZ2_BOVIN	Myosin-3 OS=Bos taurus OX=9913 GN=MYH3 PE=3 SV=2	14143	224784	1294	1124	211	193	76	5.7	1982	1	0	533.298	1064.58	2	1064.58	-0.0022	0	20.05		25	0.16	K	LFLWMVTR	I			6	File13689 Spectrum14560 scans: 21539
2	F1MTZ2_BOVIN	Myosin-3 OS=Bos taurus OX=9913 GN=MYH3 PE=3 SV=2	14143	224784	1294	1124	211	193	76	5.7	1983	1	0	533.298	1064.58	2	1064.58	-0.0022	0	10.93	14	25	1.3	K	LFLWMVTR	I			3	File13689 Spectrum14755 scans: 21817
2	F1MTZ2_BOVIN	Myosin-3 OS=Bos taurus OX=9913 GN=MYH3 PE=3 SV=2	14143	224784	1294	1124	211	193	76	5.7	1984	1	0	533.298	1064.58	2	1064.58	-0.0022	0	18.91	22	25	0.21	K	LFLWMVTR	I			4	File13689 Spectrum14502 scans: 21472
2	F1MTZ2_BOVIN	Myosin-3 OS=Bos taurus OX=9913 GN=MYH3 PE=3 SV=2	14143	224784	1294	1124	211	193	76	5.7	1985	1	0	533.298	1064.58	2	1064.58	-0.0021	0	38.12		25	0.0025	K	LFLWMVTR	I			7	File13689 Spectrum13344 scans: 20097
2	F1MTZ2_BOVIN	Myosin-3 OS=Bos taurus OX=9913 GN=MYH3 PE=3 SV=2	14143	224784	1294	1124	211	193	76	5.7	1986	1	0	533.298	1064.58	2	1064.58	-0.0021	0	4.73	14	25	5.5	K	LFLWMVTR	I			3	File13689 Spectrum14931 scans: 22035
2	F1MTZ2_BOVIN	Myosin-3 OS=Bos taurus OX=9913 GN=MYH3 PE=3 SV=2	14143	224784	1294	1124	211	193	76	5.7	1987	1	0	533.298	1064.58	2	1064.58	-0.0016	0	22.39	24	25	0.094	K	LFLWMVTR	I			4	File13689 Spectrum15906 scans: 23566
2	F1MTZ2_BOVIN	Myosin-3 OS=Bos taurus OX=9913 GN=MYH3 PE=3 SV=2	14143	224784	1294	1124	211	193	76	5.7	1989	1	0	533.299	1064.58	2	1064.58	-0.0014	0	32.74		24	0.0073	K	LFLWMVTR	I			7	File13689 Spectrum13841 scans: 20692
2	F1MTZ2_BOVIN	Myosin-3 OS=Bos taurus OX=9913 GN=MYH3 PE=3 SV=2	14143	224784	1294	1124	211	193	76	5.7	1990	1	0	533.299	1064.58	2	1064.58	-0.0012	0	14.96	23	24	0.43	K	LFLWMVTR	I			5	File13689 Spectrum16049 scans: 23820
2	F1MTZ2_BOVIN	Myosin-3 OS=Bos taurus OX=9913 GN=MYH3 PE=3 SV=2	14143	224784	1294	1124	211	193	76	5.7	1991	1	0	533.299	1064.58	2	1064.58	-0.0012	0	32.89		24	0.0069	K	LFLWMVTR	I			7	File13689 Spectrum13399 scans: 20169
2	F1MTZ2_BOVIN	Myosin-3 OS=Bos taurus OX=9913 GN=MYH3 PE=3 SV=2	14143	224784	1294	1124	211	193	76	5.7	1992	1	0	533.299	1064.58	2	1064.58	-0.0012	0	35.89		24	0.0035	K	LFLWMVTR	I			7	File13689 Spectrum13661 scans: 20478
2	F1MTZ2_BOVIN	Myosin-3 OS=Bos taurus OX=9913 GN=MYH3 PE=3 SV=2	14143	224784	1294	1124	211	193	76	5.7	1993	1	0	533.299	1064.58	2	1064.58	-0.0012	0	18.48		24	0.19	K	LFLWMVTR	I			4	File13689 Spectrum14389 scans: 21334
2	F1MTZ2_BOVIN	Myosin-3 OS=Bos taurus OX=9913 GN=MYH3 PE=3 SV=2	14143	224784	1294	1124	211	193	76	5.7	1994	1	0	533.299	1064.58	2	1064.58	-0.0011	0	23.43		24	0.061	K	LFLWMVTR	I			5	File13689 Spectrum15934 scans: 23619
2	F1MTZ2_BOVIN	Myosin-3 OS=Bos taurus OX=9913 GN=MYH3 PE=3 SV=2	14143	224784	1294	1124	211	193	76	5.7	1995	1	0	533.299	1064.58	2	1064.58	-0.0011	0	36.05		24	0.0033	K	LFLWMVTR	I			5	File13689 Spectrum14659 scans: 21664
2	F1MTZ2_BOVIN	Myosin-3 OS=Bos taurus OX=9913 GN=MYH3 PE=3 SV=2	14143	224784	1294	1124	211	193	76	5.7	1996	1	0	533.299	1064.58	2	1064.58	-0.001	0	30.87		24	0.011	K	LFLWMVTR	I			5	File13689 Spectrum14255 scans: 21184
2	F1MTZ2_BOVIN	Myosin-3 OS=Bos taurus OX=9913 GN=MYH3 PE=3 SV=2	14143	224784	1294	1124	211	193	76	5.7	1997	1	0	533.299	1064.58	2	1064.58	-0.0009	0	21.62		24	0.093	K	LFLWMVTR	I			4	File13689 Spectrum14693 scans: 21716
2	F1MTZ2_BOVIN	Myosin-3 OS=Bos taurus OX=9913 GN=MYH3 PE=3 SV=2	14143	224784	1294	1124	211	193	76	5.7	1998	1	0	533.299	1064.58	2	1064.58	-0.0009	0	31.09		24	0.01	K	LFLWMVTR	I			7	File13689 Spectrum13970 scans: 20848
2	F1MTZ2_BOVIN	Myosin-3 OS=Bos taurus OX=9913 GN=MYH3 PE=3 SV=2	14143	224784	1294	1124	211	193	76	5.7	2000	1	0	533.299	1064.58	2	1064.58	-0.0005	0	10.93	22	24	1.1	K	LFLWMVTR	I			4	File13689 Spectrum15552 scans: 22990
2	F1MTZ2_BOVIN	Myosin-3 OS=Bos taurus OX=9913 GN=MYH3 PE=3 SV=2	14143	224784	1294	1124	211	193	76	5.7	2001	3	0	533.299	1064.58	2	1064.58	-0.0005	0	3.27	18	24	6.3	K	LFLWMVTR	I			4	File13689 Spectrum14721 scans: 21766
2	F1MTZ2_BOVIN	Myosin-3 OS=Bos taurus OX=9913 GN=MYH3 PE=3 SV=2	14143	224784	1294	1124	211	193	76	5.7	2002	1	0	533.299	1064.58	2	1064.58	-0.0004	0	41.1		24	0.001	K	LFLWMVTR	I			7	File13689 Spectrum13598 scans: 20400
2	F1MTZ2_BOVIN	Myosin-3 OS=Bos taurus OX=9913 GN=MYH3 PE=3 SV=2	14143	224784	1294	1124	211	193	76	5.7	2004	1	0	533.299	1064.58	2	1064.58	-0.0001	0	36.87		24	0.0029	K	LFLWMVTR	I			5	File13689 Spectrum15963 scans: 23669
2	F1MTZ2_BOVIN	Myosin-3 OS=Bos taurus OX=9913 GN=MYH3 PE=3 SV=2	14143	224784	1294	1124	211	193	76	5.7	2005	1	0	533.299	1064.58	2	1064.58	-0.0001	0	35.47		24	0.0039	K	LFLWMVTR	I			7	File13689 Spectrum13467 scans: 20249
2	F1MTZ2_BOVIN	Myosin-3 OS=Bos taurus OX=9913 GN=MYH3 PE=3 SV=2	14143	224784	1294	1124	211	193	76	5.7	2006	1	0	533.299	1064.58	2	1064.58	-0.0001	0	34.66		24	0.0048	K	LFLWMVTR	I			7	File13689 Spectrum13535 scans: 20325
2	F1MTZ2_BOVIN	Myosin-3 OS=Bos taurus OX=9913 GN=MYH3 PE=3 SV=2	14143	224784	1294	1124	211	193	76	5.7	2007	1	0	533.299	1064.58	2	1064.58	0	0	23.94		24	0.056	K	LFLWMVTR	I			5	File13689 Spectrum15997 scans: 23722
2	F1MTZ2_BOVIN	Myosin-3 OS=Bos taurus OX=9913 GN=MYH3 PE=3 SV=2	14143	224784	1294	1124	211	193	76	5.7	2008	1	0	533.299	1064.58	2	1064.58	0	0	22.46		24	0.078	K	LFLWMVTR	I			6	File13689 Spectrum14616 scans: 21606
2	F1MTZ2_BOVIN	Myosin-3 OS=Bos taurus OX=9913 GN=MYH3 PE=3 SV=2	14143	224784	1294	1124	211	193	76	5.7	2009	1	0	533.299	1064.58	2	1064.58	0.0001	0	11.7	16	24	0.93	K	LFLWMVTR	I			3	File13689 Spectrum15844 scans: 23459
2	F1MTZ2_BOVIN	Myosin-3 OS=Bos taurus OX=9913 GN=MYH3 PE=3 SV=2	14143	224784	1294	1124	211	193	76	5.7	2010	1	0	533.299	1064.58	2	1064.58	0.0002	0	21.7		24	0.093	K	LFLWMVTR	I			5	File13689 Spectrum16075 scans: 23871
2	F1MTZ2_BOVIN	Myosin-3 OS=Bos taurus OX=9913 GN=MYH3 PE=3 SV=2	14143	224784	1294	1124	211	193	76	5.7	2011	1	0	533.299	1064.58	2	1064.58	0.0002	0	10.91	20	24	1.1	K	LFLWMVTR	I			3	File13689 Spectrum15811 scans: 23406
2	F1MTZ2_BOVIN	Myosin-3 OS=Bos taurus OX=9913 GN=MYH3 PE=3 SV=2	14143	224784	1294	1124	211	193	76	5.7	2012	1	0	533.299	1064.58	2	1064.58	0.0003	0	28.59		24	0.019	K	LFLWMVTR	I			7	File13689 Spectrum13292 scans: 20028
2	F1MTZ2_BOVIN	Myosin-3 OS=Bos taurus OX=9913 GN=MYH3 PE=3 SV=2	14143	224784	1294	1124	211	193	76	5.7	2013	1	0	533.3	1064.58	2	1064.58	0.0007	0	28.12		24	0.021	K	LFLWMVTR	I			7	File13689 Spectrum14312 scans: 21250
2	F1MTZ2_BOVIN	Myosin-3 OS=Bos taurus OX=9913 GN=MYH3 PE=3 SV=2	14143	224784	1294	1124	211	193	76	5.7	2014	1	0	533.3	1064.59	2	1064.58	0.0013	0	21.4		24	0.1	K	LFLWMVTR	I			4	File13689 Spectrum15872 scans: 23510
2	F1MTZ2_BOVIN	Myosin-3 OS=Bos taurus OX=9913 GN=MYH3 PE=3 SV=2	14143	224784	1294	1124	211	193	76	5.7	2016	1	0	533.3	1064.59	2	1064.58	0.002	0	22.71	24	24	0.072	K	LFLWMVTR	I			4	File13689 Spectrum15779 scans: 23350
2	F1MTZ2_BOVIN	Myosin-3 OS=Bos taurus OX=9913 GN=MYH3 PE=3 SV=2	14143	224784	1294	1124	211	193	76	5.7	2017	1	0	533.301	1064.59	2	1064.58	0.0031	0	5.12	15	23	3.7	K	LFLWMVTR	I			3	File13689 Spectrum15685 scans: 23189
2	F1MTZ2_BOVIN	Myosin-3 OS=Bos taurus OX=9913 GN=MYH3 PE=3 SV=2	14143	224784	1294	1124	211	193	76	5.7	2018	1	0	533.301	1064.59	2	1064.58	0.0033	0	6.93	18	23	2.4	K	LFLWMVTR	I			3	File13689 Spectrum15724 scans: 23250
2	F1MTZ2_BOVIN	Myosin-3 OS=Bos taurus OX=9913 GN=MYH3 PE=3 SV=2	14143	224784	1294	1124	211	193	76	5.7	2044	1	0	536.324	1070.63	2	1070.63	-0.0008	0	31		23	0.0089	R	IQLELTQVK	S			8	File13689 Spectrum7384 scans: 12849
2	F1MTZ2_BOVIN	Myosin-3 OS=Bos taurus OX=9913 GN=MYH3 PE=3 SV=2	14143	224784	1294	1124	211	193	76	5.7	2045	1	0	536.324	1070.63	2	1070.63	-0.0004	0	26		23	0.028	R	IQLELTQVK	S			4	File13689 Spectrum6982 scans: 12334
2	F1MTZ2_BOVIN	Myosin-3 OS=Bos taurus OX=9913 GN=MYH3 PE=3 SV=2	14143	224784	1294	1124	211	193	76	5.7	2047	1	0	536.324	1070.63	2	1070.63	-0.0003	0	26.92		23	0.023	R	IQLELTQVK	S			8	File13689 Spectrum7277 scans: 12701
2	F1MTZ2_BOVIN	Myosin-3 OS=Bos taurus OX=9913 GN=MYH3 PE=3 SV=2	14143	224784	1294	1124	211	193	76	5.7	2048	1	0	536.324	1070.63	2	1070.63	-0.0002	0	44.48		23	0.0004	R	IQLELTQVK	S			8	File13689 Spectrum7213 scans: 12615
2	F1MTZ2_BOVIN	Myosin-3 OS=Bos taurus OX=9913 GN=MYH3 PE=3 SV=2	14143	224784	1294	1124	211	193	76	5.7	2049	1	0	536.324	1070.63	2	1070.63	-0.0002	0	33.76		23	0.0047	R	IQLELTQVK	S			8	File13689 Spectrum7334 scans: 12778
2	F1MTZ2_BOVIN	Myosin-3 OS=Bos taurus OX=9913 GN=MYH3 PE=3 SV=2	14143	224784	1294	1124	211	193	76	5.7	2050	1	0	536.324	1070.63	2	1070.63	0.0003	0	37.96		23	0.0016	R	IQLELTQVK	S			5	File13689 Spectrum7136 scans: 12520
2	F1MTZ2_BOVIN	Myosin-3 OS=Bos taurus OX=9913 GN=MYH3 PE=3 SV=2	14143	224784	1294	1124	211	193	76	5.7	2052	1	0	536.324	1070.63	2	1070.63	0.0009	0	29.28		23	0.012	R	IQLELTQVK	S			6	File13689 Spectrum7063 scans: 12430
2	F1MTZ2_BOVIN	Myosin-3 OS=Bos taurus OX=9913 GN=MYH3 PE=3 SV=2	14143	224784	1294	1124	211	193	76	5.7	2054	1	0	536.325	1070.64	2	1070.63	0.0025	0	36.75		23	0.0022	R	IQLELTQVK	S			8	File13689 Spectrum7439 scans: 12927
2	F1MTZ2_BOVIN	Myosin-3 OS=Bos taurus OX=9913 GN=MYH3 PE=3 SV=2	14143	224784	1294	1124	211	193	76	5.7	2073	1	0	537.774	1073.53	2	1073.54	-0.001	0	33.55		27	0.013	R	ADIAESQVNK	L			7	File13689 Spectrum884 scans: 4971
2	F1MTZ2_BOVIN	Myosin-3 OS=Bos taurus OX=9913 GN=MYH3 PE=3 SV=2	14143	224784	1294	1124	211	193	76	5.7	2074	1	0	537.775	1073.54	2	1073.54	-0.0003	0	26.04	26	27	0.072	R	ADIAESQVNK	L			6	File13689 Spectrum776 scans: 4835
2	F1MTZ2_BOVIN	Myosin-3 OS=Bos taurus OX=9913 GN=MYH3 PE=3 SV=2	14143	224784	1294	1124	211	193	76	5.7	2075	1	0	537.775	1073.54	2	1073.54	0	0	45.29		27	0.00085	R	ADIAESQVNK	L			7	File13689 Spectrum828 scans: 4901
2	F1MTZ2_BOVIN	Myosin-3 OS=Bos taurus OX=9913 GN=MYH3 PE=3 SV=2	14143	224784	1294	1124	211	193	76	5.7	2086	1	0	538.777	1075.54	2	1075.54	-0.0003	1	21.67		26	0.17	R	TEELEEAKK	K			6	File13689 Spectrum133 scans: 3765
2	F1MTZ2_BOVIN	Myosin-3 OS=Bos taurus OX=9913 GN=MYH3 PE=3 SV=2	14143	224784	1294	1124	211	193	76	5.7	2134	1	0	541.296	1080.58	2	1080.58	-0.0011	0	28.59		25	0.022	K	LFLWMVTR	I	Oxidation (M)	0.00001000.0	5	File13689 Spectrum11811 scans: 18255
2	F1MTZ2_BOVIN	Myosin-3 OS=Bos taurus OX=9913 GN=MYH3 PE=3 SV=2	14143	224784	1294	1124	211	193	76	5.7	2135	1	0	541.296	1080.58	2	1080.58	-0.0008	0	35.54		24	0.004	K	LFLWMVTR	I	Oxidation (M)	0.00001000.0	7	File13689 Spectrum11891 scans: 18352
2	F1MTZ2_BOVIN	Myosin-3 OS=Bos taurus OX=9913 GN=MYH3 PE=3 SV=2	14143	224784	1294	1124	211	193	76	5.7	2136	1	0	541.297	1080.58	2	1080.58	-0.0004	0	40.18		24	0.0014	K	LFLWMVTR	I	Oxidation (M)	0.00001000.0	7	File13689 Spectrum11512 scans: 17881
2	F1MTZ2_BOVIN	Myosin-3 OS=Bos taurus OX=9913 GN=MYH3 PE=3 SV=2	14143	224784	1294	1124	211	193	76	5.7	2137	1	0	541.297	1080.58	2	1080.58	-0.0003	0	35.69		24	0.004	K	LFLWMVTR	I	Oxidation (M)	0.00001000.0	7	File13689 Spectrum12544 scans: 19147
2	F1MTZ2_BOVIN	Myosin-3 OS=Bos taurus OX=9913 GN=MYH3 PE=3 SV=2	14143	224784	1294	1124	211	193	76	5.7	2138	1	0	541.297	1080.58	2	1080.58	-0.0001	0	38.94		24	0.0019	K	LFLWMVTR	I	Oxidation (M)	0.00001000.0	7	File13689 Spectrum11440 scans: 17795
2	F1MTZ2_BOVIN	Myosin-3 OS=Bos taurus OX=9913 GN=MYH3 PE=3 SV=2	14143	224784	1294	1124	211	193	76	5.7	2139	1	0	541.297	1080.58	2	1080.58	-0.0001	0	38.33		24	0.0022	K	LFLWMVTR	I	Oxidation (M)	0.00001000.0	7	File13689 Spectrum12465 scans: 19052
2	F1MTZ2_BOVIN	Myosin-3 OS=Bos taurus OX=9913 GN=MYH3 PE=3 SV=2	14143	224784	1294	1124	211	193	76	5.7	2140	1	0	541.297	1080.58	2	1080.58	0.0003	0	45.29		24	0.00043	K	LFLWMVTR	I	Oxidation (M)	0.00001000.0	7	File13689 Spectrum11583 scans: 17967
2	F1MTZ2_BOVIN	Myosin-3 OS=Bos taurus OX=9913 GN=MYH3 PE=3 SV=2	14143	224784	1294	1124	211	193	76	5.7	2141	1	0	541.297	1080.58	2	1080.58	0.0003	0	35.31		24	0.0043	K	LFLWMVTR	I	Oxidation (M)	0.00001000.0	7	File13689 Spectrum12668 scans: 19286
2	F1MTZ2_BOVIN	Myosin-3 OS=Bos taurus OX=9913 GN=MYH3 PE=3 SV=2	14143	224784	1294	1124	211	193	76	5.7	2142	1	0	541.297	1080.58	2	1080.58	0.0008	0	36.03		24	0.0037	K	LFLWMVTR	I	Oxidation (M)	0.00001000.0	7	File13689 Spectrum12341 scans: 18909
2	F1MTZ2_BOVIN	Myosin-3 OS=Bos taurus OX=9913 GN=MYH3 PE=3 SV=2	14143	224784	1294	1124	211	193	76	5.7	2143	1	0	541.297	1080.58	2	1080.58	0.0009	0	32.73		24	0.0078	K	LFLWMVTR	I	Oxidation (M)	0.00001000.0	7	File13689 Spectrum12130 scans: 18648
2	F1MTZ2_BOVIN	Myosin-3 OS=Bos taurus OX=9913 GN=MYH3 PE=3 SV=2	14143	224784	1294	1124	211	193	76	5.7	2144	1	0	541.298	1080.58	2	1080.58	0.0019	0	30.47		24	0.013	K	LFLWMVTR	I	Oxidation (M)	0.00001000.0	6	File13689 Spectrum11650 scans: 18056
2	F1MTZ2_BOVIN	Myosin-3 OS=Bos taurus OX=9913 GN=MYH3 PE=3 SV=2	14143	224784	1294	1124	211	193	76	5.7	2236	1	0	546.315	1090.61	2	1090.61	0.0014	1	49.3		24	0.00015	R	VTFQLKAER	S			7	File13689 Spectrum3764 scans: 8475
2	F1MTZ2_BOVIN	Myosin-3 OS=Bos taurus OX=9913 GN=MYH3 PE=3 SV=2	14143	224784	1294	1124	211	193	76	5.7	2302	1	0	367.88	1100.62	3	1100.62	-0.0008	1	34.29		25	0.0067	R	ANSLAAALDKK	Q			5	File13689 Spectrum3379 scans: 8020
2	F1MTZ2_BOVIN	Myosin-3 OS=Bos taurus OX=9913 GN=MYH3 PE=3 SV=2	14143	224784	1294	1124	211	193	76	5.7	2303	1	0	551.317	1100.62	2	1100.62	-0.0005	1	65.07		25	5.6e-06	R	ANSLAAALDKK	Q			9	File13689 Spectrum3320 scans: 7951
2	F1MTZ2_BOVIN	Myosin-3 OS=Bos taurus OX=9913 GN=MYH3 PE=3 SV=2	14143	224784	1294	1124	211	193	76	5.7	2304	1	0	367.88	1100.62	3	1100.62	-0.0001	1	33.75		25	0.0075	R	ANSLAAALDKK	Q			5	File13689 Spectrum3302 scans: 7931
2	F1MTZ2_BOVIN	Myosin-3 OS=Bos taurus OX=9913 GN=MYH3 PE=3 SV=2	14143	224784	1294	1124	211	193	76	5.7	2305	1	0	551.317	1100.62	2	1100.62	-0.0001	1	67.02		25	3.5e-06	R	ANSLAAALDKK	Q			9	File13689 Spectrum3239 scans: 7862
2	F1MTZ2_BOVIN	Myosin-3 OS=Bos taurus OX=9913 GN=MYH3 PE=3 SV=2	14143	224784	1294	1124	211	193	76	5.7	2306	1	0	551.317	1100.62	2	1100.62	0.0002	1	67.65		25	3.1e-06	R	ANSLAAALDKK	Q			8	File13689 Spectrum3390 scans: 8035
2	F1MTZ2_BOVIN	Myosin-3 OS=Bos taurus OX=9913 GN=MYH3 PE=3 SV=2	14143	224784	1294	1124	211	193	76	5.7	2314	1	0	552.288	1102.56	2	1102.56	-0.0008	0	45.6		26	0.00065	R	LQTEAGELSR	Q			6	File13689 Spectrum2495 scans: 6962
2	F1MTZ2_BOVIN	Myosin-3 OS=Bos taurus OX=9913 GN=MYH3 PE=3 SV=2	14143	224784	1294	1124	211	193	76	5.7	2315	1	0	552.288	1102.56	2	1102.56	-0.0006	0	40.03		26	0.0024	R	LQTEAGELSR	Q			7	File13689 Spectrum2301 scans: 6743
2	F1MTZ2_BOVIN	Myosin-3 OS=Bos taurus OX=9913 GN=MYH3 PE=3 SV=2	14143	224784	1294	1124	211	193	76	5.7	2316	1	0	552.288	1102.56	2	1102.56	0.0002	0	43.5		26	0.0011	R	LQTEAGELSR	Q			7	File13689 Spectrum2233 scans: 6664
2	F1MTZ2_BOVIN	Myosin-3 OS=Bos taurus OX=9913 GN=MYH3 PE=3 SV=2	14143	224784	1294	1124	211	193	76	5.7	2317	1	0	552.288	1102.56	2	1102.56	0.0002	0	47.05		26	0.00047	R	LQTEAGELSR	Q			6	File13689 Spectrum2171 scans: 6587
2	F1MTZ2_BOVIN	Myosin-3 OS=Bos taurus OX=9913 GN=MYH3 PE=3 SV=2	14143	224784	1294	1124	211	193	76	5.7	2318	1	0	552.288	1102.56	2	1102.56	0.0004	0	46.52		26	0.00053	R	LQTEAGELSR	Q			6	File13689 Spectrum2406 scans: 6861
2	F1MTZ2_BOVIN	Myosin-3 OS=Bos taurus OX=9913 GN=MYH3 PE=3 SV=2	14143	224784	1294	1124	211	193	76	5.7	2402	1	0	557.321	1112.63	2	1112.63	-0.0023	1	28.75		24	0.02	K	EQLAIVERR	A			5	File13689 Spectrum2778 scans: 7318
2	F1MTZ2_BOVIN	Myosin-3 OS=Bos taurus OX=9913 GN=MYH3 PE=3 SV=2	14143	224784	1294	1124	211	193	76	5.7	2427	1	0	559.762	1117.51	2	1117.51	-0.0012	0	33.09		22	0.0047	K	TYCFVVDSK	E			6	File13689 Spectrum5613 scans: 10718
2	F1MTZ2_BOVIN	Myosin-3 OS=Bos taurus OX=9913 GN=MYH3 PE=3 SV=2	14143	224784	1294	1124	211	193	76	5.7	2428	1	0	559.762	1117.51	2	1117.51	-0.0011	0	26.2		22	0.023	K	TYCFVVDSK	E			6	File13689 Spectrum5533 scans: 10623
2	F1MTZ2_BOVIN	Myosin-3 OS=Bos taurus OX=9913 GN=MYH3 PE=3 SV=2	14143	224784	1294	1124	211	193	76	5.7	2429	1	0	559.763	1117.51	2	1117.51	0.0007	0	33.32		22	0.0046	K	TYCFVVDSK	E			6	File13689 Spectrum5699 scans: 10817
2	F1MTZ2_BOVIN	Myosin-3 OS=Bos taurus OX=9913 GN=MYH3 PE=3 SV=2	14143	224784	1294	1124	211	193	76	5.7	2453	1	0	561.755	1121.49	2	1121.49	0.0033	0	32.9		22	0.005	K	LEDECSELK	K			8	File13689 Spectrum1994 scans: 6360
2	F1MTZ2_BOVIN	Myosin-3 OS=Bos taurus OX=9913 GN=MYH3 PE=3 SV=2	14143	224784	1294	1124	211	193	76	5.7	2480	1	0	375.543	1123.61	3	1123.61	-0.0034	0	43.29		24	0.00071	K	SALAHALQSAR	H			8	File13689 Spectrum3116 scans: 7710
2	F1MTZ2_BOVIN	Myosin-3 OS=Bos taurus OX=9913 GN=MYH3 PE=3 SV=2	14143	224784	1294	1124	211	193	76	5.7	2481	1	0	375.543	1123.61	3	1123.61	-0.001	0	50.65		24	0.00013	K	SALAHALQSAR	H			8	File13689 Spectrum3180 scans: 7793
2	F1MTZ2_BOVIN	Myosin-3 OS=Bos taurus OX=9913 GN=MYH3 PE=3 SV=2	14143	224784	1294	1124	211	193	76	5.7	2482	1	0	375.544	1123.61	3	1123.61	-0.0007	0	36.19		24	0.0038	K	SALAHALQSAR	H			7	File13689 Spectrum3256 scans: 7881
2	F1MTZ2_BOVIN	Myosin-3 OS=Bos taurus OX=9913 GN=MYH3 PE=3 SV=2	14143	224784	1294	1124	211	193	76	5.7	2512	1	0	565.308	1128.6	2	1128.6	-0.0006	0	58.49		26	3e-05	R	LDEAEQLALK	G			8	File13689 Spectrum5266 scans: 10305
2	F1MTZ2_BOVIN	Myosin-3 OS=Bos taurus OX=9913 GN=MYH3 PE=3 SV=2	14143	224784	1294	1124	211	193	76	5.7	2513	1	0	565.308	1128.6	2	1128.6	-0.0001	0	53.88		26	8.8e-05	R	LDEAEQLALK	G			9	File13689 Spectrum5424 scans: 10495
2	F1MTZ2_BOVIN	Myosin-3 OS=Bos taurus OX=9913 GN=MYH3 PE=3 SV=2	14143	224784	1294	1124	211	193	76	5.7	2514	1	0	565.309	1128.6	2	1128.6	0	0	41.91		26	0.0016	R	LDEAEQLALK	G			7	File13689 Spectrum5199 scans: 10219
2	F1MTZ2_BOVIN	Myosin-3 OS=Bos taurus OX=9913 GN=MYH3 PE=3 SV=2	14143	224784	1294	1124	211	193	76	5.7	2516	1	0	565.309	1128.6	2	1128.6	0.0005	0	63.02		26	1.2e-05	R	LDEAEQLALK	G			9	File13689 Spectrum5347 scans: 10403
2	F1MTZ2_BOVIN	Myosin-3 OS=Bos taurus OX=9913 GN=MYH3 PE=3 SV=2	14143	224784	1294	1124	211	193	76	5.7	2518	1	0	565.309	1128.6	2	1128.6	0.0009	0	45.34		26	0.00073	R	LDEAEQLALK	G			9	File13689 Spectrum5509 scans: 10593
2	F1MTZ2_BOVIN	Myosin-3 OS=Bos taurus OX=9913 GN=MYH3 PE=3 SV=2	14143	224784	1294	1124	211	193	76	5.7	2519	1	0	565.311	1128.61	2	1128.6	0.0039	0	12.82	25	26	1.3	R	LDEAEQLALK	G			7	File13689 Spectrum5586 scans: 10686
2	F1MTZ2_BOVIN	Myosin-3 OS=Bos taurus OX=9913 GN=MYH3 PE=3 SV=2	14143	224784	1294	1124	211	193	76	5.7	2617	1	0	568.818	1135.62	2	1135.62	-0.0013	1	35.48		24	0.0039	R	VKVGNEYVTK	G			6	File13689 Spectrum1348 scans: 5547
2	F1MTZ2_BOVIN	Myosin-3 OS=Bos taurus OX=9913 GN=MYH3 PE=3 SV=2	14143	224784	1294	1124	211	193	76	5.7	2618	1	0	379.548	1135.62	3	1135.62	-0.0005	1	19.75		24	0.15	R	VKVGNEYVTK	G			8	File13689 Spectrum1368 scans: 5570
2	F1MTZ2_BOVIN	Myosin-3 OS=Bos taurus OX=9913 GN=MYH3 PE=3 SV=2	14143	224784	1294	1124	211	193	76	5.7	2619	1	0	379.548	1135.62	3	1135.62	-0.0002	1	23.84		24	0.064	R	VKVGNEYVTK	G			4	File13689 Spectrum1426 scans: 5642
2	F1MTZ2_BOVIN	Myosin-3 OS=Bos taurus OX=9913 GN=MYH3 PE=3 SV=2	14143	224784	1294	1124	211	193	76	5.7	2620	1	0	568.819	1135.62	2	1135.62	-0.0001	1	37.84		24	0.0025	R	VKVGNEYVTK	G			6	File13689 Spectrum1407 scans: 5617
2	F1MTZ2_BOVIN	Myosin-3 OS=Bos taurus OX=9913 GN=MYH3 PE=3 SV=2	14143	224784	1294	1124	211	193	76	5.7	2820	1	0	580.301	1158.59	2	1158.59	0.0001	1	40.3		26	0.002	K	DEEIEQLKR	N			7	File13689 Spectrum2310 scans: 6753
2	F1MTZ2_BOVIN	Myosin-3 OS=Bos taurus OX=9913 GN=MYH3 PE=3 SV=2	14143	224784	1294	1124	211	193	76	5.7	2836	1	0	581.29	1160.56	2	1160.57	-0.0024	0	41.7		26	0.0017	R	TLEDQLSEAR	G			8	File13689 Spectrum2500 scans: 6968
2	F1MTZ2_BOVIN	Myosin-3 OS=Bos taurus OX=9913 GN=MYH3 PE=3 SV=2	14143	224784	1294	1124	211	193	76	5.7	2837	1	0	581.29	1160.57	2	1160.57	-0.0015	0	50.96		26	0.00019	R	TLEDQLSEAR	G			8	File13689 Spectrum4791 scans: 9702
2	F1MTZ2_BOVIN	Myosin-3 OS=Bos taurus OX=9913 GN=MYH3 PE=3 SV=2	14143	224784	1294	1124	211	193	76	5.7	2838	1	0	581.29	1160.57	2	1160.57	-0.0012	0	53.8		26	9.9e-05	R	TLEDQLSEAR	G			8	File13689 Spectrum4653 scans: 9526
2	F1MTZ2_BOVIN	Myosin-3 OS=Bos taurus OX=9913 GN=MYH3 PE=3 SV=2	14143	224784	1294	1124	211	193	76	5.7	2839	1	0	581.29	1160.57	2	1160.57	-0.0009	0	66.01		26	5.9e-06	R	TLEDQLSEAR	G			9	File13689 Spectrum4715 scans: 9607
2	F1MTZ2_BOVIN	Myosin-3 OS=Bos taurus OX=9913 GN=MYH3 PE=3 SV=2	14143	224784	1294	1124	211	193	76	5.7	2840	1	0	581.291	1160.57	2	1160.57	-0.0006	0	55.23		26	7.2e-05	R	TLEDQLSEAR	G			8	File13689 Spectrum4579 scans: 9436
2	F1MTZ2_BOVIN	Myosin-3 OS=Bos taurus OX=9913 GN=MYH3 PE=3 SV=2	14143	224784	1294	1124	211	193	76	5.7	2845	4	0	581.302	1160.59	2	1160.57	0.0213	0	9.46		27	3	R	TLEDQLSEAR	G			7	File13689 Spectrum5824 scans: 10959
2	F1MTZ2_BOVIN	Myosin-3 OS=Bos taurus OX=9913 GN=MYH3 PE=3 SV=2	14143	224784	1294	1124	211	193	76	5.7	3110	1	0	593.278	1184.54	2	1184.54	-0.0004	0	49.83		22	0.0001	K	EQDTSAHLER	M			8	File13689 Spectrum177 scans: 3887
2	F1MTZ2_BOVIN	Myosin-3 OS=Bos taurus OX=9913 GN=MYH3 PE=3 SV=2	14143	224784	1294	1124	211	193	76	5.7	3111	1	0	593.278	1184.54	2	1184.54	-0.0003	0	53.38		22	4.6e-05	K	EQDTSAHLER	M			8	File13689 Spectrum194 scans: 3930
2	F1MTZ2_BOVIN	Myosin-3 OS=Bos taurus OX=9913 GN=MYH3 PE=3 SV=2	14143	224784	1294	1124	211	193	76	5.7	3112	1	0	395.855	1184.54	3	1184.54	-0.0002	0	42.75		22	0.00053	K	EQDTSAHLER	M			11	File13689 Spectrum187 scans: 3910
2	F1MTZ2_BOVIN	Myosin-3 OS=Bos taurus OX=9913 GN=MYH3 PE=3 SV=2	14143	224784	1294	1124	211	193	76	5.7	3113	1	0	395.855	1184.54	3	1184.54	-0.0002	0	33.55		22	0.0044	K	EQDTSAHLER	M			11	File13689 Spectrum170 scans: 3867
2	F1MTZ2_BOVIN	Myosin-3 OS=Bos taurus OX=9913 GN=MYH3 PE=3 SV=2	14143	224784	1294	1124	211	193	76	5.7	3176	1	0	595.315	1188.62	2	1188.62	-0.0017	0	55.4		26	6.8e-05	K	AGLLGTLEEMR	D			7	File13689 Spectrum11431 scans: 17785
2	F1MTZ2_BOVIN	Myosin-3 OS=Bos taurus OX=9913 GN=MYH3 PE=3 SV=2	14143	224784	1294	1124	211	193	76	5.7	3177	1	0	595.316	1188.62	2	1188.62	-0.0002	0	59.53		26	2.4e-05	K	AGLLGTLEEMR	D			7	File13689 Spectrum11580 scans: 17963
2	F1MTZ2_BOVIN	Myosin-3 OS=Bos taurus OX=9913 GN=MYH3 PE=3 SV=2	14143	224784	1294	1124	211	193	76	5.7	3178	1	0	595.316	1188.62	2	1188.62	-0.0001	0	63.54		26	9.6e-06	K	AGLLGTLEEMR	D			7	File13689 Spectrum11503 scans: 17871
2	F1MTZ2_BOVIN	Myosin-3 OS=Bos taurus OX=9913 GN=MYH3 PE=3 SV=2	14143	224784	1294	1124	211	193	76	5.7	3448	1	0	603.312	1204.61	2	1204.61	-0.0034	0	37.08		26	0.0044	K	AGLLGTLEEMR	D	Oxidation (M)	0.00000000010.0	6	File13689 Spectrum8542 scans: 14233
2	F1MTZ2_BOVIN	Myosin-3 OS=Bos taurus OX=9913 GN=MYH3 PE=3 SV=2	14143	224784	1294	1124	211	193	76	5.7	3454	1	0	603.313	1204.61	2	1204.61	-0.0004	0	37.62		26	0.0037	K	AGLLGTLEEMR	D	Oxidation (M)	0.00000000010.0	8	File13689 Spectrum8624 scans: 14329
2	F1MTZ2_BOVIN	Myosin-3 OS=Bos taurus OX=9913 GN=MYH3 PE=3 SV=2	14143	224784	1294	1124	211	193	76	5.7	3576	5	0	609.343	1216.67	2	1216.67	-0.0003	1	2.24		25	10	K	LITRTQAVCR	G			3	File13689 Spectrum9559 scans: 15453
2	F1MTZ2_BOVIN	Myosin-3 OS=Bos taurus OX=9913 GN=MYH3 PE=3 SV=2	14143	224784	1294	1124	211	193	76	5.7	3641	1	0	612.814	1223.61	2	1223.61	-0.001	1	31.67		26	0.014	R	TKYETDAIQR	T			7	File13689 Spectrum1300 scans: 5488
2	F1MTZ2_BOVIN	Myosin-3 OS=Bos taurus OX=9913 GN=MYH3 PE=3 SV=2	14143	224784	1294	1124	211	193	76	5.7	3642	1	0	612.814	1223.61	2	1223.61	-0.0008	1	27.09		26	0.041	R	TKYETDAIQR	T			5	File13689 Spectrum1238 scans: 5415
2	F1MTZ2_BOVIN	Myosin-3 OS=Bos taurus OX=9913 GN=MYH3 PE=3 SV=2	14143	224784	1294	1124	211	193	76	5.7	3643	1	0	612.814	1223.61	2	1223.61	-0.0005	1	46.15		26	0.00049	R	TKYETDAIQR	T			7	File13689 Spectrum1103 scans: 5259
2	F1MTZ2_BOVIN	Myosin-3 OS=Bos taurus OX=9913 GN=MYH3 PE=3 SV=2	14143	224784	1294	1124	211	193	76	5.7	3644	1	0	612.814	1223.61	2	1223.61	-0.0005	1	42.16		26	0.0012	R	TKYETDAIQR	T			5	File13689 Spectrum1056 scans: 5196
2	F1MTZ2_BOVIN	Myosin-3 OS=Bos taurus OX=9913 GN=MYH3 PE=3 SV=2	14143	224784	1294	1124	211	193	76	5.7	3645	1	0	408.879	1223.61	3	1223.61	-0.0004	1	38.68		26	0.0028	R	TKYETDAIQR	T			10	File13689 Spectrum1025 scans: 5155
2	F1MTZ2_BOVIN	Myosin-3 OS=Bos taurus OX=9913 GN=MYH3 PE=3 SV=2	14143	224784	1294	1124	211	193	76	5.7	3646	1	0	612.814	1223.61	2	1223.61	-0.0002	1	36.16		26	0.0049	R	TKYETDAIQR	T			5	File13689 Spectrum1164 scans: 5330
2	F1MTZ2_BOVIN	Myosin-3 OS=Bos taurus OX=9913 GN=MYH3 PE=3 SV=2	14143	224784	1294	1124	211	193	76	5.7	3647	1	0	612.814	1223.61	2	1223.61	-0.0001	1	28.01		26	0.032	R	TKYETDAIQR	T			6	File13689 Spectrum626 scans: 4643
2	F1MTZ2_BOVIN	Myosin-3 OS=Bos taurus OX=9913 GN=MYH3 PE=3 SV=2	14143	224784	1294	1124	211	193	76	5.7	3648	1	0	408.879	1223.61	3	1223.61	0.0002	1	44.08		26	0.00079	R	TKYETDAIQR	T			10	File13689 Spectrum1070 scans: 5218
2	F1MTZ2_BOVIN	Myosin-3 OS=Bos taurus OX=9913 GN=MYH3 PE=3 SV=2	14143	224784	1294	1124	211	193	76	5.7	3649	1	0	612.815	1223.62	2	1223.61	0.0006	1	30.33		26	0.019	R	TKYETDAIQR	T			5	File13689 Spectrum1004 scans: 5130
2	F1MTZ2_BOVIN	Myosin-3 OS=Bos taurus OX=9913 GN=MYH3 PE=3 SV=2	14143	224784	1294	1124	211	193	76	5.7	3897	1	0	623.331	1244.65	2	1244.65	-0.0024	0	43.35		26	0.001	K	DIDDLELTLAK	V			7	File13689 Spectrum9852 scans: 15800
2	F1MTZ2_BOVIN	Myosin-3 OS=Bos taurus OX=9913 GN=MYH3 PE=3 SV=2	14143	224784	1294	1124	211	193	76	5.7	3899	1	0	623.333	1244.65	2	1244.65	0.0007	0	51.67		26	0.00014	K	DIDDLELTLAK	V			8	File13689 Spectrum10682 scans: 16831
2	F1MTZ2_BOVIN	Myosin-3 OS=Bos taurus OX=9913 GN=MYH3 PE=3 SV=2	14143	224784	1294	1124	211	193	76	5.7	3900	1	0	623.333	1244.65	2	1244.65	0.001	0	55.46		26	6e-05	K	DIDDLELTLAK	V			9	File13689 Spectrum10620 scans: 16750
2	F1MTZ2_BOVIN	Myosin-3 OS=Bos taurus OX=9913 GN=MYH3 PE=3 SV=2	14143	224784	1294	1124	211	193	76	5.7	3901	1	0	623.333	1244.65	2	1244.65	0.0011	0	46.36		25	0.00045	K	DIDDLELTLAK	V			9	File13689 Spectrum10545 scans: 16664
2	F1MTZ2_BOVIN	Myosin-3 OS=Bos taurus OX=9913 GN=MYH3 PE=3 SV=2	14143	224784	1294	1124	211	193	76	5.7	3948	1	0	625.334	1248.65	2	1248.65	0.0026	1	39.76		26	0.0024	R	NFDKVLAEWK	T			8	File13689 Spectrum8719 scans: 14441
2	F1MTZ2_BOVIN	Myosin-3 OS=Bos taurus OX=9913 GN=MYH3 PE=3 SV=2	14143	224784	1294	1124	211	193	76	5.7	3963	1	0	625.8	1249.58	2	1249.59	-0.0014	1	55.86		25	4.7e-05	K	LEDECSELKK	D			8	File13689 Spectrum914 scans: 5011
2	F1MTZ2_BOVIN	Myosin-3 OS=Bos taurus OX=9913 GN=MYH3 PE=3 SV=2	14143	224784	1294	1124	211	193	76	5.7	3964	1	0	417.536	1249.58	3	1249.59	-0.0012	1	47		25	0.00036	K	LEDECSELKK	D			8	File13689 Spectrum953 scans: 5064
2	F1MTZ2_BOVIN	Myosin-3 OS=Bos taurus OX=9913 GN=MYH3 PE=3 SV=2	14143	224784	1294	1124	211	193	76	5.7	3965	1	0	625.8	1249.59	2	1249.59	-0.0006	1	64.04		25	7.1e-06	R	KLEDECSELK	K			9	File13689 Spectrum1527 scans: 5760
2	F1MTZ2_BOVIN	Myosin-3 OS=Bos taurus OX=9913 GN=MYH3 PE=3 SV=2	14143	224784	1294	1124	211	193	76	5.7	3966	1	0	625.8	1249.59	2	1249.59	0	1	44.76		25	0.00058	R	KLEDECSELK	K			8	File13689 Spectrum1591 scans: 5836
2	F1MTZ2_BOVIN	Myosin-3 OS=Bos taurus OX=9913 GN=MYH3 PE=3 SV=2	14143	224784	1294	1124	211	193	76	5.7	3967	1	0	625.801	1249.59	2	1249.59	0.0009	1	51.38		25	0.00013	K	LEDECSELKK	D			8	File13689 Spectrum964 scans: 5079
2	F1MTZ2_BOVIN	Myosin-3 OS=Bos taurus OX=9913 GN=MYH3 PE=3 SV=2	14143	224784	1294	1124	211	193	76	5.7	4078	1	0	630.814	1259.61	2	1259.61	-0.0016	0	42.48		26	0.0012	R	IEAQNQPFDAK	T			7	File13689 Spectrum2770 scans: 7308
2	F1MTZ2_BOVIN	Myosin-3 OS=Bos taurus OX=9913 GN=MYH3 PE=3 SV=2	14143	224784	1294	1124	211	193	76	5.7	4079	1	0	630.814	1259.61	2	1259.61	-0.0008	0	63.16		26	9.9e-06	R	IEAQNQPFDAK	T			9	File13689 Spectrum2651 scans: 7156
2	F1MTZ2_BOVIN	Myosin-3 OS=Bos taurus OX=9913 GN=MYH3 PE=3 SV=2	14143	224784	1294	1124	211	193	76	5.7	4080	1	0	630.814	1259.61	2	1259.61	-0.0006	0	53.56		26	9e-05	R	IEAQNQPFDAK	T			8	File13689 Spectrum2707 scans: 7230
2	F1MTZ2_BOVIN	Myosin-3 OS=Bos taurus OX=9913 GN=MYH3 PE=3 SV=2	14143	224784	1294	1124	211	193	76	5.7	4081	1	0	630.815	1259.61	2	1259.61	0.0001	0	53.64		26	8.8e-05	R	IEAQNQPFDAK	T			8	File13689 Spectrum2605 scans: 7088
2	F1MTZ2_BOVIN	Myosin-3 OS=Bos taurus OX=9913 GN=MYH3 PE=3 SV=2	14143	224784	1294	1124	211	193	76	5.7	4223	1	0	635.283	1268.55	2	1268.55	-0.0006	0	33.61		22	0.0035	K	ELTYQSEEDR	K			6	File13689 Spectrum2047 scans: 6426
2	F1MTZ2_BOVIN	Myosin-3 OS=Bos taurus OX=9913 GN=MYH3 PE=3 SV=2	14143	224784	1294	1124	211	193	76	5.7	4224	1	0	635.283	1268.55	2	1268.55	-0.0004	0	40.72		22	0.00068	K	ELTYQSEEDR	K			7	File13689 Spectrum2107 scans: 6502
2	F1MTZ2_BOVIN	Myosin-3 OS=Bos taurus OX=9913 GN=MYH3 PE=3 SV=2	14143	224784	1294	1124	211	193	76	5.7	4358	1	0	641.774	1281.53	2	1281.54	-0.0019	0	24.22		18	0.015	R	EQYEEEQEAK	A			5	File13689 Spectrum351 scans: 4232
2	F1MTZ2_BOVIN	Myosin-3 OS=Bos taurus OX=9913 GN=MYH3 PE=3 SV=2	14143	224784	1294	1124	211	193	76	5.7	4359	1	0	641.775	1281.54	2	1281.54	-0.0008	0	54.32		19	1.5e-05	R	EQYEEEQEAK	A			8	File13689 Spectrum414 scans: 4336
2	F1MTZ2_BOVIN	Myosin-3 OS=Bos taurus OX=9913 GN=MYH3 PE=3 SV=2	14143	224784	1294	1124	211	193	76	5.7	4360	1	0	641.775	1281.54	2	1281.54	-0.0007	0	53.69		19	1.7e-05	R	EQYEEEQEAK	A			8	File13689 Spectrum380 scans: 4283
2	F1MTZ2_BOVIN	Myosin-3 OS=Bos taurus OX=9913 GN=MYH3 PE=3 SV=2	14143	224784	1294	1124	211	193	76	5.7	4454	1	0	645.806	1289.6	2	1289.6	-0.0016	0	42.29		24	0.00085	R	ELESELEGEQK	K			9	File13689 Spectrum3434 scans: 8088
2	F1MTZ2_BOVIN	Myosin-3 OS=Bos taurus OX=9913 GN=MYH3 PE=3 SV=2	14143	224784	1294	1124	211	193	76	5.7	4455	1	0	645.806	1289.6	2	1289.6	-0.0007	0	62.07		24	8.9e-06	R	ELESELEGEQK	K			9	File13689 Spectrum3513 scans: 8178
2	F1MTZ2_BOVIN	Myosin-3 OS=Bos taurus OX=9913 GN=MYH3 PE=3 SV=2	14143	224784	1294	1124	211	193	76	5.7	4456	1	0	645.807	1289.6	2	1289.6	0	0	48.41		24	0.00021	R	ELESELEGEQK	K			9	File13689 Spectrum3594 scans: 8273
2	F1MTZ2_BOVIN	Myosin-3 OS=Bos taurus OX=9913 GN=MYH3 PE=3 SV=2	14143	224784	1294	1124	211	193	76	5.7	4523	1	0	648.83	1295.65	2	1295.65	-0.0012	0	48.4		25	0.00027	K	DTQLHLDDALR	G			7	File13689 Spectrum6551 scans: 11817
2	F1MTZ2_BOVIN	Myosin-3 OS=Bos taurus OX=9913 GN=MYH3 PE=3 SV=2	14143	224784	1294	1124	211	193	76	5.7	4524	1	0	648.83	1295.65	2	1295.65	-0.001	0	52.53		25	0.00011	K	DTQLHLDDALR	G			12	File13689 Spectrum6387 scans: 11625
2	F1MTZ2_BOVIN	Myosin-3 OS=Bos taurus OX=9913 GN=MYH3 PE=3 SV=2	14143	224784	1294	1124	211	193	76	5.7	4525	1	0	432.889	1295.65	3	1295.65	-0.0006	0	32.48		26	0.011	K	DTQLHLDDALR	G			7	File13689 Spectrum6304 scans: 11531
2	F1MTZ2_BOVIN	Myosin-3 OS=Bos taurus OX=9913 GN=MYH3 PE=3 SV=2	14143	224784	1294	1124	211	193	76	5.7	4526	1	0	648.831	1295.65	2	1295.65	-0.0004	0	67.31		26	3.8e-06	K	DTQLHLDDALR	G			9	File13689 Spectrum6468 scans: 11720
2	F1MTZ2_BOVIN	Myosin-3 OS=Bos taurus OX=9913 GN=MYH3 PE=3 SV=2	14143	224784	1294	1124	211	193	76	5.7	4527	1	0	648.831	1295.65	2	1295.65	0	0	45.51		26	0.00057	K	DTQLHLDDALR	G			8	File13689 Spectrum6631 scans: 11911
2	F1MTZ2_BOVIN	Myosin-3 OS=Bos taurus OX=9913 GN=MYH3 PE=3 SV=2	14143	224784	1294	1124	211	193	76	5.7	4528	1	0	432.89	1295.65	3	1295.65	0.0001	0	37.04		26	0.004	K	DTQLHLDDALR	G			7	File13689 Spectrum6397 scans: 11636
2	F1MTZ2_BOVIN	Myosin-3 OS=Bos taurus OX=9913 GN=MYH3 PE=3 SV=2	14143	224784	1294	1124	211	193	76	5.7	4529	1	0	648.831	1295.65	2	1295.65	0.0001	0	66.53		26	4.5e-06	K	DTQLHLDDALR	G			15	File13689 Spectrum6300 scans: 11527
2	F1MTZ2_BOVIN	Myosin-3 OS=Bos taurus OX=9913 GN=MYH3 PE=3 SV=2	14143	224784	1294	1124	211	193	76	5.7	4530	1	0	432.89	1295.65	3	1295.65	0.0006	0	41.52		26	0.0015	K	DTQLHLDDALR	G			6	File13689 Spectrum6484 scans: 11738
2	F1MTZ2_BOVIN	Myosin-3 OS=Bos taurus OX=9913 GN=MYH3 PE=3 SV=2	14143	224784	1294	1124	211	193	76	5.7	4531	1	0	648.832	1295.65	2	1295.65	0.0021	0	30.92		25	0.016	K	DTQLHLDDALR	G			7	File13689 Spectrum6146 scans: 11349
2	F1MTZ2_BOVIN	Myosin-3 OS=Bos taurus OX=9913 GN=MYH3 PE=3 SV=2	14143	224784	1294	1124	211	193	76	5.7	4532	1	0	648.832	1295.65	2	1295.65	0.003	0	28.61		25	0.027	K	DTQLHLDDALR	G			8	File13689 Spectrum5636 scans: 10745
2	F1MTZ2_BOVIN	Myosin-3 OS=Bos taurus OX=9913 GN=MYH3 PE=3 SV=2	14143	224784	1294	1124	211	193	76	5.7	4561	1	0	650.336	1298.66	2	1298.66	-0.0047	0	22.14		25	0.11	K	GSSFQTVSALFR	V			8	File13689 Spectrum10744 scans: 16906
2	F1MTZ2_BOVIN	Myosin-3 OS=Bos taurus OX=9913 GN=MYH3 PE=3 SV=2	14143	224784	1294	1124	211	193	76	5.7	4562	1	0	650.336	1298.66	2	1298.66	-0.0041	0	64.01		25	6.9e-06	K	GSSFQTVSALFR	V			9	File13689 Spectrum11371 scans: 17707
2	F1MTZ2_BOVIN	Myosin-3 OS=Bos taurus OX=9913 GN=MYH3 PE=3 SV=2	14143	224784	1294	1124	211	193	76	5.7	4564	1	0	650.337	1298.66	2	1298.66	-0.0025	0	77.28		25	3.3e-07	K	GSSFQTVSALFR	V			10	File13689 Spectrum11229 scans: 17521
2	F1MTZ2_BOVIN	Myosin-3 OS=Bos taurus OX=9913 GN=MYH3 PE=3 SV=2	14143	224784	1294	1124	211	193	76	5.7	4565	1	0	650.337	1298.66	2	1298.66	-0.0018	0	59.51		25	2e-05	K	GSSFQTVSALFR	V			9	File13689 Spectrum11091 scans: 17345
2	F1MTZ2_BOVIN	Myosin-3 OS=Bos taurus OX=9913 GN=MYH3 PE=3 SV=2	14143	224784	1294	1124	211	193	76	5.7	4566	1	0	650.338	1298.66	2	1298.66	-0.0007	0	75.15		25	5.6e-07	K	GSSFQTVSALFR	V			10	File13689 Spectrum10405 scans: 16507
2	F1MTZ2_BOVIN	Myosin-3 OS=Bos taurus OX=9913 GN=MYH3 PE=3 SV=2	14143	224784	1294	1124	211	193	76	5.7	4568	1	0	650.338	1298.66	2	1298.66	0.0003	0	43.38		25	0.00085	K	GSSFQTVSALFR	V			9	File13689 Spectrum10513 scans: 16629
2	F1MTZ2_BOVIN	Myosin-3 OS=Bos taurus OX=9913 GN=MYH3 PE=3 SV=2	14143	224784	1294	1124	211	193	76	5.7	4569	1	0	650.339	1298.66	2	1298.66	0.0008	0	75.86		25	4.7e-07	K	GSSFQTVSALFR	V			10	File13689 Spectrum10990 scans: 17205
2	F1MTZ2_BOVIN	Myosin-3 OS=Bos taurus OX=9913 GN=MYH3 PE=3 SV=2	14143	224784	1294	1124	211	193	76	5.7	4570	1	0	650.339	1298.66	2	1298.66	0.0015	0	79.77		25	1.9e-07	K	GSSFQTVSALFR	V			9	File13689 Spectrum11035 scans: 17271
2	F1MTZ2_BOVIN	Myosin-3 OS=Bos taurus OX=9913 GN=MYH3 PE=3 SV=2	14143	224784	1294	1124	211	193	76	5.7	4571	1	0	650.339	1298.66	2	1298.66	0.0016	0	67.31		25	3.3e-06	K	GSSFQTVSALFR	V			10	File13689 Spectrum11154 scans: 17425
2	F1MTZ2_BOVIN	Myosin-3 OS=Bos taurus OX=9913 GN=MYH3 PE=3 SV=2	14143	224784	1294	1124	211	193	76	5.7	4572	1	0	650.341	1298.67	2	1298.66	0.006	0	63.37		25	7.9e-06	K	GSSFQTVSALFR	V			10	File13689 Spectrum10939 scans: 17133
2	F1MTZ2_BOVIN	Myosin-3 OS=Bos taurus OX=9913 GN=MYH3 PE=3 SV=2	14143	224784	1294	1124	211	193	76	5.7	4746	1	0	659.292	1316.57	2	1316.57	-0.0021	0	43.89		21	0.00031	K	DFEYCQLQSK	V			7	File13689 Spectrum5378 scans: 10439
2	F1MTZ2_BOVIN	Myosin-3 OS=Bos taurus OX=9913 GN=MYH3 PE=3 SV=2	14143	224784	1294	1124	211	193	76	5.7	4747	1	0	659.292	1316.57	2	1316.57	-0.0011	0	39.42		21	0.0009	K	DFEYCQLQSK	V			7	File13689 Spectrum5455 scans: 10530
2	F1MTZ2_BOVIN	Myosin-3 OS=Bos taurus OX=9913 GN=MYH3 PE=3 SV=2	14143	224784	1294	1124	211	193	76	5.7	4787	1	0	441.218	1320.63	3	1320.63	-0.0006	0	41.22		26	0.0015	K	LTGAVMHYGNMK	F			13	File13689 Spectrum3588 scans: 8266
2	F1MTZ2_BOVIN	Myosin-3 OS=Bos taurus OX=9913 GN=MYH3 PE=3 SV=2	14143	224784	1294	1124	211	193	76	5.7	4788	1	0	661.323	1320.63	2	1320.63	-0.0003	0	64.53		26	7.1e-06	K	LTGAVMHYGNMK	F			11	File13689 Spectrum3587 scans: 8265
2	F1MTZ2_BOVIN	Myosin-3 OS=Bos taurus OX=9913 GN=MYH3 PE=3 SV=2	14143	224784	1294	1124	211	193	76	5.7	4789	1	0	661.323	1320.63	2	1320.63	0.0003	0	33.76		26	0.0084	K	LTGAVMHYGNMK	F			9	File13689 Spectrum3741 scans: 8448
2	F1MTZ2_BOVIN	Myosin-3 OS=Bos taurus OX=9913 GN=MYH3 PE=3 SV=2	14143	224784	1294	1124	211	193	76	5.7	4790	1	0	661.324	1320.63	2	1320.63	0.0015	0	70.97		25	1.6e-06	K	LTGAVMHYGNMK	F			10	File13689 Spectrum3660 scans: 8355
2	F1MTZ2_BOVIN	Myosin-3 OS=Bos taurus OX=9913 GN=MYH3 PE=3 SV=2	14143	224784	1294	1124	211	193	76	5.7	4791	1	0	441.219	1320.63	3	1320.63	0.002	0	41.04		25	0.0015	K	LTGAVMHYGNMK	F			12	File13689 Spectrum3661 scans: 8356
2	F1MTZ2_BOVIN	Myosin-3 OS=Bos taurus OX=9913 GN=MYH3 PE=3 SV=2	14143	224784	1294	1124	211	193	76	5.7	4824	1	0	442.59	1324.75	3	1324.75	0.0009	1	53.16		22	4.7e-05	R	INQQLDTKLPR	Q			8	File13689 Spectrum3291 scans: 7918
2	F1MTZ2_BOVIN	Myosin-3 OS=Bos taurus OX=9913 GN=MYH3 PE=3 SV=2	14143	224784	1294	1124	211	193	76	5.7	4825	1	0	663.381	1324.75	2	1324.75	0.0018	1	73.14		22	4.4e-07	R	INQQLDTKLPR	Q			8	File13689 Spectrum3270 scans: 7895
2	F1MTZ2_BOVIN	Myosin-3 OS=Bos taurus OX=9913 GN=MYH3 PE=3 SV=2	14143	224784	1294	1124	211	193	76	5.7	4860	1	0	665.873	1329.73	2	1329.73	-0.002	1	66.74		24	3.3e-06	R	LQDLVDKLQMK	V			9	File13689 Spectrum7001 scans: 12357
2	F1MTZ2_BOVIN	Myosin-3 OS=Bos taurus OX=9913 GN=MYH3 PE=3 SV=2	14143	224784	1294	1124	211	193	76	5.7	4861	1	0	665.873	1329.73	2	1329.73	-0.0003	1	69.18		24	1.8e-06	R	LQDLVDKLQMK	V			9	File13689 Spectrum7150 scans: 12538
2	F1MTZ2_BOVIN	Myosin-3 OS=Bos taurus OX=9913 GN=MYH3 PE=3 SV=2	14143	224784	1294	1124	211	193	76	5.7	4862	1	0	665.873	1329.73	2	1329.73	-0.0003	1	66.14		24	3.6e-06	R	LQDLVDKLQMK	V			9	File13689 Spectrum7080 scans: 12450
2	F1MTZ2_BOVIN	Myosin-3 OS=Bos taurus OX=9913 GN=MYH3 PE=3 SV=2	14143	224784	1294	1124	211	193	76	5.7	4863	1	0	665.874	1329.73	2	1329.73	-0.0002	1	52.14		24	9e-05	R	LQDLVDKLQMK	V			9	File13689 Spectrum7223 scans: 12628
2	F1MTZ2_BOVIN	Myosin-3 OS=Bos taurus OX=9913 GN=MYH3 PE=3 SV=2	14143	224784	1294	1124	211	193	76	5.7	4864	1	0	444.252	1329.73	3	1329.73	-0.0001	1	49.24		24	0.00018	R	LQDLVDKLQMK	V			7	File13689 Spectrum7099 scans: 12474
2	F1MTZ2_BOVIN	Myosin-3 OS=Bos taurus OX=9913 GN=MYH3 PE=3 SV=2	14143	224784	1294	1124	211	193	76	5.7	4865	1	0	444.252	1329.73	3	1329.73	0.0007	1	49.64		24	0.00016	R	LQDLVDKLQMK	V			7	File13689 Spectrum7167 scans: 12560
2	F1MTZ2_BOVIN	Myosin-3 OS=Bos taurus OX=9913 GN=MYH3 PE=3 SV=2	14143	224784	1294	1124	211	193	76	5.7	4866	1	0	444.252	1329.73	3	1329.73	0.0008	1	26.14		24	0.036	R	LQDLVDKLQMK	V			7	File13689 Spectrum7499 scans: 13000
2	F1MTZ2_BOVIN	Myosin-3 OS=Bos taurus OX=9913 GN=MYH3 PE=3 SV=2	14143	224784	1294	1124	211	193	76	5.7	4867	1	0	444.252	1329.73	3	1329.73	0.0016	1	33.32		24	0.0065	R	LQDLVDKLQMK	V			6	File13689 Spectrum7017 scans: 12376
2	F1MTZ2_BOVIN	Myosin-3 OS=Bos taurus OX=9913 GN=MYH3 PE=3 SV=2	14143	224784	1294	1124	211	193	76	5.7	4903	1	0	667.851	1333.69	2	1333.69	-0.0011	0	32.78		26	0.011	K	QAFTQQIEELK	R			6	File13689 Spectrum7610 scans: 13132
2	F1MTZ2_BOVIN	Myosin-3 OS=Bos taurus OX=9913 GN=MYH3 PE=3 SV=2	14143	224784	1294	1124	211	193	76	5.7	4904	1	0	667.851	1333.69	2	1333.69	-0.0003	0	38.4		26	0.003	K	QAFTQQIEELK	R			9	File13689 Spectrum7530 scans: 13037
2	F1MTZ2_BOVIN	Myosin-3 OS=Bos taurus OX=9913 GN=MYH3 PE=3 SV=2	14143	224784	1294	1124	211	193	76	5.7	4914	1	0	669.32	1336.63	2	1336.63	-0.0009	0	47.83		25	0.00028	K	LTGAVMHYGNMK	F	Oxidation (M)	0.000000000010.0	9	File13689 Spectrum2358 scans: 6808
2	F1MTZ2_BOVIN	Myosin-3 OS=Bos taurus OX=9913 GN=MYH3 PE=3 SV=2	14143	224784	1294	1124	211	193	76	5.7	4915	1	0	446.549	1336.63	3	1336.63	-0.0005	0	46.12		25	0.00042	K	LTGAVMHYGNMK	F	Oxidation (M)	0.000000000010.0	14	File13689 Spectrum2277 scans: 6717
2	F1MTZ2_BOVIN	Myosin-3 OS=Bos taurus OX=9913 GN=MYH3 PE=3 SV=2	14143	224784	1294	1124	211	193	76	5.7	4916	1	0	446.549	1336.63	3	1336.63	-0.0004	0	35.21		25	0.0051	K	LTGAVMHYGNMK	F	Oxidation (M)	0.000001000000.0	11	File13689 Spectrum1938 scans: 6288
2	F1MTZ2_BOVIN	Myosin-3 OS=Bos taurus OX=9913 GN=MYH3 PE=3 SV=2	14143	224784	1294	1124	211	193	76	5.7	4917	1	0	446.549	1336.63	3	1336.63	-0.0003	0	30.97		25	0.014	K	LTGAVMHYGNMK	F	Oxidation (M)	0.000000000010.0	5	File13689 Spectrum2357 scans: 6807
2	F1MTZ2_BOVIN	Myosin-3 OS=Bos taurus OX=9913 GN=MYH3 PE=3 SV=2	14143	224784	1294	1124	211	193	76	5.7	4918	1	0	669.321	1336.63	2	1336.63	-0.0002	0	56.8		25	3.6e-05	K	LTGAVMHYGNMK	F	Oxidation (M)	0.000001000000.0	15	File13689 Spectrum1941 scans: 6292
2	F1MTZ2_BOVIN	Myosin-3 OS=Bos taurus OX=9913 GN=MYH3 PE=3 SV=2	14143	224784	1294	1124	211	193	76	5.7	4919	1	0	669.321	1336.63	2	1336.63	0.0002	0	52.86		25	8.8e-05	K	LTGAVMHYGNMK	F	Oxidation (M)	0.000000000010.0	17	File13689 Spectrum2278 scans: 6718
2	F1MTZ2_BOVIN	Myosin-3 OS=Bos taurus OX=9913 GN=MYH3 PE=3 SV=2	14143	224784	1294	1124	211	193	76	5.7	4920	1	0	669.321	1336.63	2	1336.63	0.0008	0	56.08		25	4.1e-05	K	LTGAVMHYGNMK	F	Oxidation (M)	0.000001000000.0	8	File13689 Spectrum1878 scans: 6215
2	F1MTZ2_BOVIN	Myosin-3 OS=Bos taurus OX=9913 GN=MYH3 PE=3 SV=2	14143	224784	1294	1124	211	193	76	5.7	4921	1	0	669.321	1336.63	2	1336.63	0.0011	0	32.52		25	0.0095	K	LTGAVMHYGNMK	F	Oxidation (M)	0.000000000010.0	6	File13689 Spectrum5331 scans: 10384
2	F1MTZ2_BOVIN	Myosin-3 OS=Bos taurus OX=9913 GN=MYH3 PE=3 SV=2	14143	224784	1294	1124	211	193	76	5.7	4959	1	0	447.541	1339.6	3	1339.6	-0.0006	0	19.08		23	0.14	K	AQHELEEAEER	A			8	File13689 Spectrum796 scans: 4861
2	F1MTZ2_BOVIN	Myosin-3 OS=Bos taurus OX=9913 GN=MYH3 PE=3 SV=2	14143	224784	1294	1124	211	193	76	5.7	4961	1	0	670.807	1339.6	2	1339.6	-0.0004	0	46.68		23	0.00024	K	AQHELEEAEER	A			8	File13689 Spectrum805 scans: 4872
2	F1MTZ2_BOVIN	Myosin-3 OS=Bos taurus OX=9913 GN=MYH3 PE=3 SV=2	14143	224784	1294	1124	211	193	76	5.7	4962	1	0	447.541	1339.6	3	1339.6	-0.0001	0	29.89		23	0.012	K	AQHELEEAEER	A			9	File13689 Spectrum857 scans: 4936
2	F1MTZ2_BOVIN	Myosin-3 OS=Bos taurus OX=9913 GN=MYH3 PE=3 SV=2	14143	224784	1294	1124	211	193	76	5.7	5012	1	0	448.58	1342.72	3	1342.72	-0.001	1	48.1		25	0.00031	R	ADIAESQVNKLR	A			9	File13689 Spectrum3286 scans: 7912
2	F1MTZ2_BOVIN	Myosin-3 OS=Bos taurus OX=9913 GN=MYH3 PE=3 SV=2	14143	224784	1294	1124	211	193	76	5.7	5013	1	0	672.368	1342.72	2	1342.72	0.0017	1	64		25	7.9e-06	R	ADIAESQVNKLR	A			10	File13689 Spectrum3268 scans: 7893
2	F1MTZ2_BOVIN	Myosin-3 OS=Bos taurus OX=9913 GN=MYH3 PE=3 SV=2	14143	224784	1294	1124	211	193	76	5.7	5032	1	0	449.572	1345.69	3	1345.69	-0.001	1	41.79		26	0.0015	K	SRLQTEAGELSR	Q			12	File13689 Spectrum2485 scans: 6951
2	F1MTZ2_BOVIN	Myosin-3 OS=Bos taurus OX=9913 GN=MYH3 PE=3 SV=2	14143	224784	1294	1124	211	193	76	5.7	5033	1	0	673.855	1345.69	2	1345.69	-0.0002	1	67.51		26	4.1e-06	K	SRLQTEAGELSR	Q			15	File13689 Spectrum2461 scans: 6923
2	F1MTZ2_BOVIN	Myosin-3 OS=Bos taurus OX=9913 GN=MYH3 PE=3 SV=2	14143	224784	1294	1124	211	193	76	5.7	5034	1	0	449.572	1345.7	3	1345.69	0.0005	1	55.73		26	6.2e-05	K	SRLQTEAGELSR	Q			12	File13689 Spectrum2408 scans: 6863
2	F1MTZ2_BOVIN	Myosin-3 OS=Bos taurus OX=9913 GN=MYH3 PE=3 SV=2	14143	224784	1294	1124	211	193	76	5.7	5036	1	0	673.87	1345.73	2	1345.73	-0.0017	1	46.95		26	0.00041	R	LQDLVDKLQMK	V	Oxidation (M)	0.00000000010.0	8	File13689 Spectrum5339 scans: 10394
2	F1MTZ2_BOVIN	Myosin-3 OS=Bos taurus OX=9913 GN=MYH3 PE=3 SV=2	14143	224784	1294	1124	211	193	76	5.7	5037	1	0	449.583	1345.73	3	1345.73	-0.0014	1	26.48		25	0.042	R	LQDLVDKLQMK	V	Oxidation (M)	0.00000000010.0	12	File13689 Spectrum5334 scans: 10388
2	F1MTZ2_BOVIN	Myosin-3 OS=Bos taurus OX=9913 GN=MYH3 PE=3 SV=2	14143	224784	1294	1124	211	193	76	5.7	5038	1	0	673.87	1345.73	2	1345.73	-0.0014	1	2.97	19	25	9.4	R	LQDLVDKLQMK	V	Oxidation (M)	0.00000000010.0	5	File13689 Spectrum5507 scans: 10590
2	F1MTZ2_BOVIN	Myosin-3 OS=Bos taurus OX=9913 GN=MYH3 PE=3 SV=2	14143	224784	1294	1124	211	193	76	5.7	5039	1	0	673.871	1345.73	2	1345.73	-0.0007	1	66.69		25	4e-06	R	LQDLVDKLQMK	V	Oxidation (M)	0.00000000010.0	9	File13689 Spectrum5420 scans: 10490
2	F1MTZ2_BOVIN	Myosin-3 OS=Bos taurus OX=9913 GN=MYH3 PE=3 SV=2	14143	224784	1294	1124	211	193	76	5.7	5040	1	0	449.583	1345.73	3	1345.73	-0.0004	1	26.98		25	0.038	R	LQDLVDKLQMK	V	Oxidation (M)	0.00000000010.0	11	File13689 Spectrum5413 scans: 10482
2	F1MTZ2_BOVIN	Myosin-3 OS=Bos taurus OX=9913 GN=MYH3 PE=3 SV=2	14143	224784	1294	1124	211	193	76	5.7	5096	1	0	451.881	1352.62	3	1352.62	-0.0004	0	30.58		24	0.012	K	LTGAVMHYGNMK	F	2 Oxidation (M)	0.000001000010.0	10	File13689 Spectrum722 scans: 4769
2	F1MTZ2_BOVIN	Myosin-3 OS=Bos taurus OX=9913 GN=MYH3 PE=3 SV=2	14143	224784	1294	1124	211	193	76	5.7	5097	1	0	451.881	1352.62	3	1352.62	0.0006	0	5.52	21	24	3.9	K	LTGAVMHYGNMK	F	2 Oxidation (M)	0.000001000010.0	6	File13689 Spectrum677 scans: 4708
2	F1MTZ2_BOVIN	Myosin-3 OS=Bos taurus OX=9913 GN=MYH3 PE=3 SV=2	14143	224784	1294	1124	211	193	76	5.7	5132	1	0	452.544	1354.61	3	1354.61	-0.0006	1	63.74		23	4.6e-06	K	SAETEKEMATMK	E			7	File13689 Spectrum1310 scans: 5501
2	F1MTZ2_BOVIN	Myosin-3 OS=Bos taurus OX=9913 GN=MYH3 PE=3 SV=2	14143	224784	1294	1124	211	193	76	5.7	5133	1	0	452.544	1354.61	3	1354.61	-0.0005	1	44.88		23	0.00037	K	SAETEKEMATMK	E			12	File13689 Spectrum1253 scans: 5431
2	F1MTZ2_BOVIN	Myosin-3 OS=Bos taurus OX=9913 GN=MYH3 PE=3 SV=2	14143	224784	1294	1124	211	193	76	5.7	5134	1	0	678.312	1354.61	2	1354.61	-0.0004	1	85.74		23	3e-08	K	SAETEKEMATMK	E			10	File13689 Spectrum1291 scans: 5477
2	F1MTZ2_BOVIN	Myosin-3 OS=Bos taurus OX=9913 GN=MYH3 PE=3 SV=2	14143	224784	1294	1124	211	193	76	5.7	5135	1	0	678.313	1354.61	2	1354.61	0.001	1	58.02		23	1.8e-05	K	SAETEKEMATMK	E			9	File13689 Spectrum1231 scans: 5407
2	F1MTZ2_BOVIN	Myosin-3 OS=Bos taurus OX=9913 GN=MYH3 PE=3 SV=2	14143	224784	1294	1124	211	193	76	5.7	5275	1	0	457.88	1370.62	3	1370.62	-0.0023	1	37.65		22	0.0016	K	EMATMKEEFQK	T			12	File13689 Spectrum3136 scans: 7739
2	F1MTZ2_BOVIN	Myosin-3 OS=Bos taurus OX=9913 GN=MYH3 PE=3 SV=2	14143	224784	1294	1124	211	193	76	5.7	5276	1	0	686.317	1370.62	2	1370.62	-0.002	1	59.26		22	1.1e-05	K	EMATMKEEFQK	T			9	File13689 Spectrum3077 scans: 7659
2	F1MTZ2_BOVIN	Myosin-3 OS=Bos taurus OX=9913 GN=MYH3 PE=3 SV=2	14143	224784	1294	1124	211	193	76	5.7	5277	1	0	457.881	1370.62	3	1370.62	-0.0011	1	31.55		22	0.0068	K	EMATMKEEFQK	T			11	File13689 Spectrum3080 scans: 7663
2	F1MTZ2_BOVIN	Myosin-3 OS=Bos taurus OX=9913 GN=MYH3 PE=3 SV=2	14143	224784	1294	1124	211	193	76	5.7	5278	1	0	686.317	1370.62	2	1370.62	-0.001	1	56.91		22	2e-05	K	EMATMKEEFQK	T			9	File13689 Spectrum3132 scans: 7734
2	F1MTZ2_BOVIN	Myosin-3 OS=Bos taurus OX=9913 GN=MYH3 PE=3 SV=2	14143	224784	1294	1124	211	193	76	5.7	5279	1	0	686.318	1370.62	2	1370.62	0.0015	1	54.96		22	3e-05	K	EMATMKEEFQK	T			9	File13689 Spectrum3200 scans: 7818
2	F1MTZ2_BOVIN	Myosin-3 OS=Bos taurus OX=9913 GN=MYH3 PE=3 SV=2	14143	224784	1294	1124	211	193	76	5.7	5283	1	0	686.378	1370.74	2	1370.74	0.0004	1	56.07		25	4.9e-05	R	LDEAEQLALKGGK	K			11	File13689 Spectrum3784 scans: 8500
2	F1MTZ2_BOVIN	Myosin-3 OS=Bos taurus OX=9913 GN=MYH3 PE=3 SV=2	14143	224784	1294	1124	211	193	76	5.7	5284	1	0	457.921	1370.74	3	1370.74	0.0012	1	50.96		26	0.00016	R	LDEAEQLALKGGK	K			8	File13689 Spectrum3779 scans: 8494
2	F1MTZ2_BOVIN	Myosin-3 OS=Bos taurus OX=9913 GN=MYH3 PE=3 SV=2	14143	224784	1294	1124	211	193	76	5.7	5298	1	0	687.348	1372.68	2	1372.68	-0.0019	0	74.27		26	7.8e-07	K	IAEQELLDASER	V			10	File13689 Spectrum6293 scans: 11520
2	F1MTZ2_BOVIN	Myosin-3 OS=Bos taurus OX=9913 GN=MYH3 PE=3 SV=2	14143	224784	1294	1124	211	193	76	5.7	5300	1	0	687.349	1372.68	2	1372.68	-0.0007	0	74.66		26	7.5e-07	K	IAEQELLDASER	V			11	File13689 Spectrum6214 scans: 11428
2	F1MTZ2_BOVIN	Myosin-3 OS=Bos taurus OX=9913 GN=MYH3 PE=3 SV=2	14143	224784	1294	1124	211	193	76	5.7	5302	1	0	687.349	1372.68	2	1372.68	-0.0001	0	69.28		26	2.5e-06	K	IAEQELLDASER	V			10	File13689 Spectrum6131 scans: 11332
2	F1MTZ2_BOVIN	Myosin-3 OS=Bos taurus OX=9913 GN=MYH3 PE=3 SV=2	14143	224784	1294	1124	211	193	76	5.7	5303	1	0	687.349	1372.68	2	1372.68	0.0005	0	57.53		26	3.7e-05	K	IAEQELLDASER	V			10	File13689 Spectrum6566 scans: 11835
2	F1MTZ2_BOVIN	Myosin-3 OS=Bos taurus OX=9913 GN=MYH3 PE=3 SV=2	14143	224784	1294	1124	211	193	76	5.7	5304	1	0	687.35	1372.69	2	1372.68	0.0023	0	73.01		26	1.1e-06	K	IAEQELLDASER	V			8	File13689 Spectrum6470 scans: 11722
2	F1MTZ2_BOVIN	Myosin-3 OS=Bos taurus OX=9913 GN=MYH3 PE=3 SV=2	14143	224784	1294	1124	211	193	76	5.7	5305	1	0	687.351	1372.69	2	1372.68	0.0034	0	70.27		26	2e-06	K	IAEQELLDASER	V			10	File13689 Spectrum6385 scans: 11622
2	F1MTZ2_BOVIN	Myosin-3 OS=Bos taurus OX=9913 GN=MYH3 PE=3 SV=2	14143	224784	1294	1124	211	193	76	5.7	5308	1	0	458.589	1372.74	3	1372.74	-0.0003	1	41.93		25	0.0012	K	KDIDDLELTLAK	V			13	File13689 Spectrum7785 scans: 13346
2	F1MTZ2_BOVIN	Myosin-3 OS=Bos taurus OX=9913 GN=MYH3 PE=3 SV=2	14143	224784	1294	1124	211	193	76	5.7	5309	1	0	687.381	1372.75	2	1372.74	0.0024	1	101.97		25	1e-09	K	KDIDDLELTLAK	V			11	File13689 Spectrum7842 scans: 13417
2	F1MTZ2_BOVIN	Myosin-3 OS=Bos taurus OX=9913 GN=MYH3 PE=3 SV=2	14143	224784	1294	1124	211	193	76	5.7	5310	1	0	687.381	1372.75	2	1372.74	0.0032	1	98.71		25	2.3e-09	K	KDIDDLELTLAK	V			9	File13689 Spectrum7768 scans: 13326
2	F1MTZ2_BOVIN	Myosin-3 OS=Bos taurus OX=9913 GN=MYH3 PE=3 SV=2	14143	224784	1294	1124	211	193	76	5.7	5422	1	0	692.874	1383.73	2	1383.74	-0.0024	0	8.43		24	2.2	R	ANLLQAEVEELR	A			4	File13689 Spectrum15722 scans: 23247
2	F1MTZ2_BOVIN	Myosin-3 OS=Bos taurus OX=9913 GN=MYH3 PE=3 SV=2	14143	224784	1294	1124	211	193	76	5.7	5423	1	0	692.874	1383.73	2	1383.74	-0.002	0	79.75		24	1.6e-07	R	ANLLQAEVEELR	A			8	File13689 Spectrum11055 scans: 17299
2	F1MTZ2_BOVIN	Myosin-3 OS=Bos taurus OX=9913 GN=MYH3 PE=3 SV=2	14143	224784	1294	1124	211	193	76	5.7	5424	1	0	692.874	1383.73	2	1383.74	-0.002	0	76.01		24	3.8e-07	R	ANLLQAEVEELR	A			10	File13689 Spectrum10888 scans: 17072
2	F1MTZ2_BOVIN	Myosin-3 OS=Bos taurus OX=9913 GN=MYH3 PE=3 SV=2	14143	224784	1294	1124	211	193	76	5.7	5425	1	0	692.874	1383.73	2	1383.74	-0.0019	0	13.94		24	0.61	R	ANLLQAEVEELR	A			4	File13689 Spectrum15623 scans: 23093
2	F1MTZ2_BOVIN	Myosin-3 OS=Bos taurus OX=9913 GN=MYH3 PE=3 SV=2	14143	224784	1294	1124	211	193	76	5.7	5426	1	0	692.875	1383.74	2	1383.74	-0.0002	0	24.05		24	0.058	R	ANLLQAEVEELR	A			4	File13689 Spectrum15878 scans: 23518
2	F1MTZ2_BOVIN	Myosin-3 OS=Bos taurus OX=9913 GN=MYH3 PE=3 SV=2	14143	224784	1294	1124	211	193	76	5.7	5427	1	0	692.875	1383.74	2	1383.74	0.0001	0	22.57		24	0.082	R	ANLLQAEVEELR	A			5	File13689 Spectrum16077 scans: 23873
2	F1MTZ2_BOVIN	Myosin-3 OS=Bos taurus OX=9913 GN=MYH3 PE=3 SV=2	14143	224784	1294	1124	211	193	76	5.7	5428	1	0	692.875	1383.74	2	1383.74	0.0001	0	77.06		24	2.9e-07	R	ANLLQAEVEELR	A			10	File13689 Spectrum10959 scans: 17160
2	F1MTZ2_BOVIN	Myosin-3 OS=Bos taurus OX=9913 GN=MYH3 PE=3 SV=2	14143	224784	1294	1124	211	193	76	5.7	5429	1	0	692.876	1383.74	2	1383.74	0.001	0	86.08		24	3.6e-08	R	ANLLQAEVEELR	A			10	File13689 Spectrum11002 scans: 17225
2	F1MTZ2_BOVIN	Myosin-3 OS=Bos taurus OX=9913 GN=MYH3 PE=3 SV=2	14143	224784	1294	1124	211	193	76	5.7	5430	1	0	692.876	1383.74	2	1383.74	0.0012	0	29.77		24	0.015	R	ANLLQAEVEELR	A			5	File13689 Spectrum15778 scans: 23347
2	F1MTZ2_BOVIN	Myosin-3 OS=Bos taurus OX=9913 GN=MYH3 PE=3 SV=2	14143	224784	1294	1124	211	193	76	5.7	5431	1	0	692.876	1383.74	2	1383.74	0.0014	0	31.55		24	0.01	R	ANLLQAEVEELR	A			5	File13689 Spectrum15837 scans: 23449
2	F1MTZ2_BOVIN	Myosin-3 OS=Bos taurus OX=9913 GN=MYH3 PE=3 SV=2	14143	224784	1294	1124	211	193	76	5.7	5432	1	0	692.876	1383.74	2	1383.74	0.0015	0	28.39		24	0.021	R	ANLLQAEVEELR	A			5	File13689 Spectrum15805 scans: 23398
2	F1MTZ2_BOVIN	Myosin-3 OS=Bos taurus OX=9913 GN=MYH3 PE=3 SV=2	14143	224784	1294	1124	211	193	76	5.7	5452	1	0	463.212	1386.62	3	1386.62	-0.0008	1	22.66		21	0.043	K	EMATMKEEFQK	T	Oxidation (M)	0.01000000000.0	10	File13689 Spectrum1784 scans: 6102
2	F1MTZ2_BOVIN	Myosin-3 OS=Bos taurus OX=9913 GN=MYH3 PE=3 SV=2	14143	224784	1294	1124	211	193	76	5.7	5453	1	0	694.315	1386.62	2	1386.62	-0.0005	1	63		21	3.9e-06	K	EMATMKEEFQK	T	Oxidation (M)	0.00001000000.0	9	File13689 Spectrum1066 scans: 5211
2	F1MTZ2_BOVIN	Myosin-3 OS=Bos taurus OX=9913 GN=MYH3 PE=3 SV=2	14143	224784	1294	1124	211	193	76	5.7	5454	1	0	463.212	1386.62	3	1386.62	-0.0002	1	31.58		21	0.0054	K	EMATMKEEFQK	T	Oxidation (M)	0.01000000000.0	13	File13689 Spectrum1723 scans: 6028
2	F1MTZ2_BOVIN	Myosin-3 OS=Bos taurus OX=9913 GN=MYH3 PE=3 SV=2	14143	224784	1294	1124	211	193	76	5.7	5455	1	0	694.315	1386.62	2	1386.62	0.0004	1	25.79		21	0.02	K	EMATMKEEFQK	T	Oxidation (M)	0.00001000000.0	8	File13689 Spectrum1171 scans: 5338
[truncated: 43,312 more rows]

## Sheet: mirNC_Total protein
Header	--------------------------------------------------------
Search title
Timestamp	2018-09-20T03:43:44Z
User
Email
[truncated: 33,197 more rows]

## Sheet: mir206_mirNC
mir206	mirNC
[truncated: 491 more rows]
